# Supplementary material for: Comparing the delay with different anticoagulants before elective electrical cardioversion for atrial fibrillation/flutter
Source: PLoS One. 2019 Jan 3;14(1):e0210170. doi: 10.1371/journal.pone.0210170 (PMC6317800; doi:10.1371/journal.pone.0210170)
Supplement: S1 File — This contains the original data and calculations supporting the figures and tables displayed in the manuscript. (XLSX) [file pone.0210170.s001.xlsx]

## Sheet: Documentation
	Supporting data and calculations
Information:
	This spreadsheet contains the anonymised data and calculations accompanying the manuscript
	'Comparing the delay with different anticoagulants before elective electrical cardioversion for atrial fibrillation/flutter'
	By Christopher Wall, Tania Jankowski, Vinci Naruka, Paula Mota of William Harvey Hospital
Key:
	Colour	Contents
		Heading
		Removed data (e.g. IDs)
		Values that have been hard-pasted
		Input value
		Formula
		Formula (different to surrounding cells/not copied down)
		Output
Tab list:
	Tab	Contents
	Full dataset	Full cleansed dataset and time series analysis using autocorrelation function
	Warfarin dataset	Subgroup of full dataset of those anticoagulated with Warfarin
	Rivaroxaban dataset	Subgroup of full dataset of those anticoagulated with Rivaroxaban
	Apixaban dataset	Subgroup of full dataset of those anticoagulated with Apixaban
	Test for normality	Chi-squared test to assess whether subgroups are normally distributed
	Median comparison - all	Comparison of median values using Kruskal-Wallis testing for all subgroups
	Median comparison - A_W	Comparison of median values using Kruskal-Wallis testing for Apixaban and Warfarin
	Median comparison - W_R	Comparison of median values using Kruskal-Wallis testing for Warfarin and Rivaroxaban
	Median comparison - R_A	Comparison of median values using Kruskal-Wallis testing for Rivaroxaban and Apixaban
	Median comparison KW - W_DOACs	Comparison of median values using Kruskal-Wallis testing for Warfarin and DOACs
	Median comparison MWU - W_DOACs	Comparison of median values using Mann-Whitney-U testing for Warfarin and DOACs
	Subgroup Analysis	To assess the differences in characteristics between subgroups
	Data - KnownNumCardioVs only	A subgroup of the dataset containing only those who have been cardioverted a known number of times
	Data - KnownNumCardioVs split	A subgroup of the dataset containing only those who have been cardioverted a known number of times, split by anticoagulant type
	Summary - KnownNumCardioVs	Summary statistics for those with a known number of cardioversions, by subgroup and for a weighted population
	Success Rate Analysis	Analysis of success rate for procedure, compared using z-testing
	Cardioversions per week graph	Graph of cardioversions per week, Warfarin vs DOACs

## Sheet: Full dataset
Full dataset
Full cleansed dataset and time series analysis using autocorrelation function
														K values for autocorrelation calculation
UniqueID	Year	Month	Sex	AgeBand	TotalReferral	NumCardioV	ResultImm	Result4Weeks	Result12Weeks	Anticoagulation		Difference to mean value		0	1	2	3	4	5	6	7	8	9	10	11	12	13	14	15	16	17	18	19	20	21	22	23	24	25	26	27	28	29	30	31	32	33	34	35
	2013	1	M	81-90	6	unknown	Success	SR	SR	W		-3.14119		9.8671	0	0	0	0	0	0	0	0	0	0	0	0	0	0	0	0	0	0	0	0	0	0	0	0	0	0	0	0	0	0	0	0	0	0	0
	2013	1	M	51-60	9	unknown	Success	AF	AF	W		-0.141194		0.0199356	0.443516	0	0	0	0	0	0	0	0	0	0	0	0	0	0	0	0	0	0	0	0	0	0	0	0	0	0	0	0	0	0	0	0	0	0
	2013	1	M	51-60	6	unknown	Success	AF	AF	W		-3.14119		9.8671	0.443516	9.8671	0	0	0	0	0	0	0	0	0	0	0	0	0	0	0	0	0	0	0	0	0	0	0	0	0	0	0	0	0	0	0	0	0
	2013	1	F	61-70	11	unknown	Success	SR	SR	W		1.85881		3.45516	-5.83887	-0.262452	-5.83887	0	0	0	0	0	0	0	0	0	0	0	0	0	0	0	0	0	0	0	0	0	0	0	0	0	0	0	0	0	0	0	0
	2013	1	M	51-60	11	unknown	Success	SR	SR	W		1.85881		3.45516	3.45516	-5.83887	-0.262452	-5.83887	0	0	0	0	0	0	0	0	0	0	0	0	0	0	0	0	0	0	0	0	0	0	0	0	0	0	0	0	0	0	0
	2013	1	M	61-70	7	unknown	Success	AF	AF	W		-2.14119		4.58471	-3.98006	-3.98006	6.7259	0.302323	6.7259	0	0	0	0	0	0	0	0	0	0	0	0	0	0	0	0	0	0	0	0	0	0	0	0	0	0	0	0	0	0
	2013	1	M	51-60	6	unknown	Success	SR	SR	W		-3.14119		9.8671	6.7259	-5.83887	-5.83887	9.8671	0.443516	9.8671	0	0	0	0	0	0	0	0	0	0	0	0	0	0	0	0	0	0	0	0	0	0	0	0	0	0	0	0	0
	2013	1	F	61-70	5	unknown	Success	AF	AF	W		-4.14119		17.1495	13.0083	8.8671	-7.69768	-7.69768	13.0083	0.58471	13.0083	0	0	0	0	0	0	0	0	0	0	0	0	0	0	0	0	0	0	0	0	0	0	0	0	0	0	0	0
	2013	1	M	81-90	6	unknown	Success	AF	AF	W		-3.14119		9.8671	13.0083	9.8671	6.7259	-5.83887	-5.83887	9.8671	0.443516	9.8671	0	0	0	0	0	0	0	0	0	0	0	0	0	0	0	0	0	0	0	0	0	0	0	0	0	0	0
	2013	1	M	51-60	9	unknown	Success	SR	SR	W		-0.141194		0.0199356	0.443516	0.58471	0.443516	0.302323	-0.262452	-0.262452	0.443516	0.0199356	0.443516	0	0	0	0	0	0	0	0	0	0	0	0	0	0	0	0	0	0	0	0	0	0	0	0	0	0
	2013	1	F	71-80	12	unknown	Success	AF	AF	W		2.85881		8.17277	-0.403645	-8.98006	-11.8389	-8.98006	-6.12126	5.31397	5.31397	-8.98006	-0.403645	-8.98006	0	0	0	0	0	0	0	0	0	0	0	0	0	0	0	0	0	0	0	0	0	0	0	0	0
	2013	1	M	71-80	8	unknown	Success	SR	SR	W		-1.14119		1.30232	-3.26245	0.161129	3.58471	4.7259	3.58471	2.44352	-2.12126	-2.12126	3.58471	0.161129	3.58471	0	0	0	0	0	0	0	0	0	0	0	0	0	0	0	0	0	0	0	0	0	0	0	0
	2013	1	M	51-60	6	unknown	Success	AF	AF	W		-3.14119		9.8671	3.58471	-8.98006	0.443516	9.8671	13.0083	9.8671	6.7259	-5.83887	-5.83887	9.8671	0.443516	9.8671	0	0	0	0	0	0	0	0	0	0	0	0	0	0	0	0	0	0	0	0	0	0	0
	2013	1	F	81-90	7	unknown	Success	AF	AF	W		-2.14119		4.58471	6.7259	2.44352	-6.12126	0.302323	6.7259	8.8671	6.7259	4.58471	-3.98006	-3.98006	6.7259	0.302323	6.7259	0	0	0	0	0	0	0	0	0	0	0	0	0	0	0	0	0	0	0	0	0	0
	2013	1	F	30-50	12	unknown	Success	SR	SR	W		2.85881		8.17277	-6.12126	-8.98006	-3.26245	8.17277	-0.403645	-8.98006	-11.8389	-8.98006	-6.12126	5.31397	5.31397	-8.98006	-0.403645	-8.98006	0	0	0	0	0	0	0	0	0	0	0	0	0	0	0	0	0	0	0	0	0
	2013	1	M	51-60	8	unknown	Fail	AF	AF	W		-1.14119		1.30232	-3.26245	2.44352	3.58471	1.30232	-3.26245	0.161129	3.58471	4.7259	3.58471	2.44352	-2.12126	-2.12126	3.58471	0.161129	3.58471	0	0	0	0	0	0	0	0	0	0	0	0	0	0	0	0	0	0	0	0
	2013	2	F	71-80	17	unknown	Fail	AF	AF	W		7.85881		61.7608	-8.96842	22.4668	-16.8272	-24.686	-8.96842	22.4668	-1.10961	-24.686	-32.5448	-24.686	-16.8272	14.608	14.608	-24.686	-1.10961	-24.686	0	0	0	0	0	0	0	0	0	0	0	0	0	0	0	0	0	0	0
	2013	2	F	61-70	9	unknown	Success	AF	AF	W		-0.141194		0.0199356	-1.10961	0.161129	-0.403645	0.302323	0.443516	0.161129	-0.403645	0.0199356	0.443516	0.58471	0.443516	0.302323	-0.262452	-0.262452	0.443516	0.0199356	0.443516	0	0	0	0	0	0	0	0	0	0	0	0	0	0	0	0	0	0
	2013	2	M	51-60	13	unknown	Success	SR	SR	W		3.85881		14.8904	-0.544839	30.3256	-4.40365	11.0316	-8.26245	-12.1213	-4.40365	11.0316	-0.544839	-12.1213	-15.9801	-12.1213	-8.26245	7.17277	7.17277	-12.1213	-0.544839	-12.1213	0	0	0	0	0	0	0	0	0	0	0	0	0	0	0	0	0
	2013	2	M	30-50	17	unknown	Success	SR	SR	W		7.85881		61.7608	30.3256	-1.10961	61.7608	-8.96842	22.4668	-16.8272	-24.686	-8.96842	22.4668	-1.10961	-24.686	-32.5448	-24.686	-16.8272	14.608	14.608	-24.686	-1.10961	-24.686	0	0	0	0	0	0	0	0	0	0	0	0	0	0	0	0
	2013	2	M	71-80	4	unknown	Success	AF	AF	W		-5.14119		26.4319	-40.4036	-19.8389	0.725904	-40.4036	5.8671	-14.6977	11.0083	16.1495	5.8671	-14.6977	0.725904	16.1495	21.2907	16.1495	11.0083	-9.55648	-9.55648	16.1495	0.725904	16.1495	0	0	0	0	0	0	0	0	0	0	0	0	0	0	0
	2013	2	M	61-70	2	unknown	Fail	AF	AF	W		-7.14119		50.9966	36.7143	-56.1213	-27.5565	1.00829	-56.1213	8.14948	-20.4153	15.2907	22.4319	8.14948	-20.4153	1.00829	22.4319	29.5731	22.4319	15.2907	-13.2741	-13.2741	22.4319	1.00829	22.4319	0	0	0	0	0	0	0	0	0	0	0	0	0	0
	2013	2	M	71-80	9	unknown	Success	SR	SR	W		-0.141194		0.0199356	1.00829	0.725904	-1.10961	-0.544839	0.0199356	-1.10961	0.161129	-0.403645	0.302323	0.443516	0.161129	-0.403645	0.0199356	0.443516	0.58471	0.443516	0.302323	-0.262452	-0.262452	0.443516	0.0199356	0.443516	0	0	0	0	0	0	0	0	0	0	0	0	0
	2013	2	F	51-60	19	unknown	Success	SR	SR	W		9.85881		97.1961	-1.392	-70.4036	-50.686	77.4785	38.0432	-1.392	77.4785	-11.2508	28.1844	-21.1096	-30.9684	-11.2508	28.1844	-1.392	-30.9684	-40.8272	-30.9684	-21.1096	18.3256	18.3256	-30.9684	-1.392	-30.9684	0	0	0	0	0	0	0	0	0	0	0	0
	2013	2	F	51-60	10	unknown	Success	AF	AF	W		0.858806		0.737548	8.46681	-0.121258	-6.1329	-4.41529	6.74919	3.31397	-0.121258	6.74919	-0.980064	2.45516	-1.83887	-2.69768	-0.980064	2.45516	-0.121258	-2.69768	-3.55648	-2.69768	-1.83887	1.59635	1.59635	-2.69768	-0.121258	-2.69768	0	0	0	0	0	0	0	0	0	0	0
	2013	2	M	51-60	23	unknown	Fail	AF	AF	W		13.8588		192.067	11.902	136.631	-1.95677	-98.9684	-71.2508	108.914	53.4785	-1.95677	108.914	-15.8156	39.6196	-29.6744	-43.5332	-15.8156	39.6196	-1.95677	-43.5332	-57.392	-43.5332	-29.6744	25.7608	25.7608	-43.5332	-1.95677	-43.5332	0	0	0	0	0	0	0	0	0	0
	2013	2	M	61-70	12	unknown	Fail	AF	AF	W		2.85881		8.17277	39.6196	2.45516	28.1844	-0.403645	-20.4153	-14.6977	22.4668	11.0316	-0.403645	22.4668	-3.26245	8.17277	-6.12126	-8.98006	-3.26245	8.17277	-0.403645	-8.98006	-11.8389	-8.98006	-6.12126	5.31397	5.31397	-8.98006	-0.403645	-8.98006	0	0	0	0	0	0	0	0	0
	2013	2	F	61-70	7	unknown	Success	SR	SR	W		-2.14119		4.58471	-6.12126	-29.6744	-1.83887	-21.1096	0.302323	15.2907	11.0083	-16.8272	-8.26245	0.302323	-16.8272	2.44352	-6.12126	4.58471	6.7259	2.44352	-6.12126	0.302323	6.7259	8.8671	6.7259	4.58471	-3.98006	-3.98006	6.7259	0.302323	6.7259	0	0	0	0	0	0	0	0
	2013	2	F	71-80	6	unknown	Success	AF	AF	W		-3.14119		9.8671	6.7259	-8.98006	-43.5332	-2.69768	-30.9684	0.443516	22.4319	16.1495	-24.686	-12.1213	0.443516	-24.686	3.58471	-8.98006	6.7259	9.8671	3.58471	-8.98006	0.443516	9.8671	13.0083	9.8671	6.7259	-5.83887	-5.83887	9.8671	0.443516	9.8671	0	0	0	0	0	0	0
	2013	2	M	30-50	6	unknown	Success	AF	AF	W		-3.14119		9.8671	9.8671	6.7259	-8.98006	-43.5332	-2.69768	-30.9684	0.443516	22.4319	16.1495	-24.686	-12.1213	0.443516	-24.686	3.58471	-8.98006	6.7259	9.8671	3.58471	-8.98006	0.443516	9.8671	13.0083	9.8671	6.7259	-5.83887	-5.83887	9.8671	0.443516	9.8671	0	0	0	0	0	0
	2013	2	F	61-70	16	unknown	Success	AF	AF	W		6.85881		47.0432	-21.5448	-21.5448	-14.686	19.608	95.0549	5.89039	67.6196	-0.96842	-48.9801	-35.2625	53.902	26.4668	-0.96842	53.902	-7.82723	19.608	-14.686	-21.5448	-7.82723	19.608	-0.96842	-21.5448	-28.4036	-21.5448	-14.686	12.7492	12.7492	-21.5448	-0.96842	-21.5448	0	0	0	0	0
	2013	2	F	71-80	9	unknown	Success	SR	SR	W		-0.141194		0.0199356	-0.96842	0.443516	0.443516	0.302323	-0.403645	-1.95677	-0.121258	-1.392	0.0199356	1.00829	0.725904	-1.10961	-0.544839	0.0199356	-1.10961	0.161129	-0.403645	0.302323	0.443516	0.161129	-0.403645	0.0199356	0.443516	0.58471	0.443516	0.302323	-0.262452	-0.262452	0.443516	0.0199356	0.443516	0	0	0	0
	2013	2	M	51-60	10	unknown	Success	SR	SR	W		0.858806		0.737548	-0.121258	5.89039	-2.69768	-2.69768	-1.83887	2.45516	11.902	0.737548	8.46681	-0.121258	-6.1329	-4.41529	6.74919	3.31397	-0.121258	6.74919	-0.980064	2.45516	-1.83887	-2.69768	-0.980064	2.45516	-0.121258	-2.69768	-3.55648	-2.69768	-1.83887	1.59635	1.59635	-2.69768	-0.121258	-2.69768	0	0	0
	2013	2	M	61-70	13	unknown	Success	SR	SR	W		3.85881		14.8904	3.31397	-0.544839	26.4668	-12.1213	-12.1213	-8.26245	11.0316	53.4785	3.31397	38.0432	-0.544839	-27.5565	-19.8389	30.3256	14.8904	-0.544839	30.3256	-4.40365	11.0316	-8.26245	-12.1213	-4.40365	11.0316	-0.544839	-12.1213	-15.9801	-12.1213	-8.26245	7.17277	7.17277	-12.1213	-0.544839	-12.1213	0	0
	2013	2	M	51-60	14	unknown	Success	AF	AF	W		4.85881		23.608	18.7492	4.17277	-0.686032	33.3256	-15.2625	-15.2625	-10.4036	13.8904	67.3373	4.17277	47.902	-0.686032	-34.6977	-24.9801	38.1844	18.7492	-0.686032	38.1844	-5.54484	13.8904	-10.4036	-15.2625	-5.54484	13.8904	-0.686032	-15.2625	-20.1213	-15.2625	-10.4036	9.03158	9.03158	-15.2625	-0.686032	-15.2625	0
	2013	2	M	71-80	9	unknown	Success	AF	AF	W		-0.141194		0.0199356	-0.686032	-0.544839	-0.121258	0.0199356	-0.96842	0.443516	0.443516	0.302323	-0.403645	-1.95677	-0.121258	-1.392	0.0199356	1.00829	0.725904	-1.10961	-0.544839	0.0199356	-1.10961	0.161129	-0.403645	0.302323	0.443516	0.161129	-0.403645	0.0199356	0.443516	0.58471	0.443516	0.302323	-0.262452	-0.262452	0.443516	0.0199356	0.443516
	2013	2	M	51-60	9	unknown	Success	SR	SR	W		-0.141194		0.0199356	0.0199356	-0.686032	-0.544839	-0.121258	0.0199356	-0.96842	0.443516	0.443516	0.302323	-0.403645	-1.95677	-0.121258	-1.392	0.0199356	1.00829	0.725904	-1.10961	-0.544839	0.0199356	-1.10961	0.161129	-0.403645	0.302323	0.443516	0.161129	-0.403645	0.0199356	0.443516	0.58471	0.443516	0.302323	-0.262452	-0.262452	0.443516	0.0199356
	2013	3	M	71-80	4	unknown	Success	SR	SR	W		-5.14119		26.4319	0.725904	0.725904	-24.9801	-19.8389	-4.41529	0.725904	-35.2625	16.1495	16.1495	11.0083	-14.6977	-71.2508	-4.41529	-50.686	0.725904	36.7143	26.4319	-40.4036	-19.8389	0.725904	-40.4036	5.8671	-14.6977	11.0083	16.1495	5.8671	-14.6977	0.725904	16.1495	21.2907	16.1495	11.0083	-9.55648	-9.55648	16.1495
	2013	3	M	71-80	9	unknown	Success	AF	AF	W		-0.141194		0.0199356	0.725904	0.0199356	0.0199356	-0.686032	-0.544839	-0.121258	0.0199356	-0.96842	0.443516	0.443516	0.302323	-0.403645	-1.95677	-0.121258	-1.392	0.0199356	1.00829	0.725904	-1.10961	-0.544839	0.0199356	-1.10961	0.161129	-0.403645	0.302323	0.443516	0.161129	-0.403645	0.0199356	0.443516	0.58471	0.443516	0.302323	-0.262452	-0.262452
	2013	3	M	61-70	7	unknown	Success	SR	SR	W		-2.14119		4.58471	0.302323	11.0083	0.302323	0.302323	-10.4036	-8.26245	-1.83887	0.302323	-14.686	6.7259	6.7259	4.58471	-6.12126	-29.6744	-1.83887	-21.1096	0.302323	15.2907	11.0083	-16.8272	-8.26245	0.302323	-16.8272	2.44352	-6.12126	4.58471	6.7259	2.44352	-6.12126	0.302323	6.7259	8.8671	6.7259	4.58471	-3.98006
	2013	3	M	61-70	9	unknown	Fail	AF	AF	W		-0.141194		0.0199356	0.302323	0.0199356	0.725904	0.0199356	0.0199356	-0.686032	-0.544839	-0.121258	0.0199356	-0.96842	0.443516	0.443516	0.302323	-0.403645	-1.95677	-0.121258	-1.392	0.0199356	1.00829	0.725904	-1.10961	-0.544839	0.0199356	-1.10961	0.161129	-0.403645	0.302323	0.443516	0.161129	-0.403645	0.0199356	0.443516	0.58471	0.443516	0.302323
	2013	3	M	61-70	3	unknown	Success	SR	AF	W		-6.14119		37.7143	0.867097	13.1495	0.867097	31.5731	0.867097	0.867097	-29.8389	-23.6977	-5.2741	0.867097	-42.1213	19.2907	19.2907	13.1495	-17.5565	-85.1096	-5.2741	-60.5448	0.867097	43.8555	31.5731	-48.2625	-23.6977	0.867097	-48.2625	7.00829	-17.5565	13.1495	19.2907	7.00829	-17.5565	0.867097	19.2907	25.4319	19.2907
	2013	3	F	71-80	2	unknown	Success	AF	AF	W		-7.14119		50.9966	43.8555	1.00829	15.2907	1.00829	36.7143	1.00829	1.00829	-34.6977	-27.5565	-6.1329	1.00829	-48.9801	22.4319	22.4319	15.2907	-20.4153	-98.9684	-6.1329	-70.4036	1.00829	50.9966	36.7143	-56.1213	-27.5565	1.00829	-56.1213	8.14948	-20.4153	15.2907	22.4319	8.14948	-20.4153	1.00829	22.4319	29.5731
	2013	3	M	71-80	5	unknown	Success	AF	AF	W		-4.14119		17.1495	29.5731	25.4319	0.58471	8.8671	0.58471	21.2907	0.58471	0.58471	-20.1213	-15.9801	-3.55648	0.58471	-28.4036	13.0083	13.0083	8.8671	-11.8389	-57.392	-3.55648	-40.8272	0.58471	29.5731	21.2907	-32.5448	-15.9801	0.58471	-32.5448	4.7259	-11.8389	8.8671	13.0083	4.7259	-11.8389	0.58471	13.0083
	2013	3	M	51-60	11	unknown	Success	AF	AF	W		1.85881		3.45516	-7.69768	-13.2741	-11.4153	-0.262452	-3.98006	-0.262452	-9.55648	-0.262452	-0.262452	9.03158	7.17277	1.59635	-0.262452	12.7492	-5.83887	-5.83887	-3.98006	5.31397	25.7608	1.59635	18.3256	-0.262452	-13.2741	-9.55648	14.608	7.17277	-0.262452	14.608	-2.12126	5.31397	-3.98006	-5.83887	-2.12126	5.31397	-0.262452
	2013	3	M	51-60	5	unknown	Success	SR	SR	W		-4.14119		17.1495	-7.69768	17.1495	29.5731	25.4319	0.58471	8.8671	0.58471	21.2907	0.58471	0.58471	-20.1213	-15.9801	-3.55648	0.58471	-28.4036	13.0083	13.0083	8.8671	-11.8389	-57.392	-3.55648	-40.8272	0.58471	29.5731	21.2907	-32.5448	-15.9801	0.58471	-32.5448	4.7259	-11.8389	8.8671	13.0083	4.7259	-11.8389
	2013	3	M	61-70	9	unknown	Success	AF	AF	W		-0.141194		0.0199356	0.58471	-0.262452	0.58471	1.00829	0.867097	0.0199356	0.302323	0.0199356	0.725904	0.0199356	0.0199356	-0.686032	-0.544839	-0.121258	0.0199356	-0.96842	0.443516	0.443516	0.302323	-0.403645	-1.95677	-0.121258	-1.392	0.0199356	1.00829	0.725904	-1.10961	-0.544839	0.0199356	-1.10961	0.161129	-0.403645	0.302323	0.443516	0.161129
	2013	3	M	51-60	5	unknown	Success	SR	SR	W		-4.14119		17.1495	0.58471	17.1495	-7.69768	17.1495	29.5731	25.4319	0.58471	8.8671	0.58471	21.2907	0.58471	0.58471	-20.1213	-15.9801	-3.55648	0.58471	-28.4036	13.0083	13.0083	8.8671	-11.8389	-57.392	-3.55648	-40.8272	0.58471	29.5731	21.2907	-32.5448	-15.9801	0.58471	-32.5448	4.7259	-11.8389	8.8671	13.0083
	2013	3	M	71-80	10	unknown	Success	AF	AF	W		0.858806		0.737548	-3.55648	-0.121258	-3.55648	1.59635	-3.55648	-6.1329	-5.2741	-0.121258	-1.83887	-0.121258	-4.41529	-0.121258	-0.121258	4.17277	3.31397	0.737548	-0.121258	5.89039	-2.69768	-2.69768	-1.83887	2.45516	11.902	0.737548	8.46681	-0.121258	-6.1329	-4.41529	6.74919	3.31397	-0.121258	6.74919	-0.980064	2.45516	-1.83887
	2013	3	M	71-80	10	unknown	Success	AF	AF	W		0.858806		0.737548	0.737548	-3.55648	-0.121258	-3.55648	1.59635	-3.55648	-6.1329	-5.2741	-0.121258	-1.83887	-0.121258	-4.41529	-0.121258	-0.121258	4.17277	3.31397	0.737548	-0.121258	5.89039	-2.69768	-2.69768	-1.83887	2.45516	11.902	0.737548	8.46681	-0.121258	-6.1329	-4.41529	6.74919	3.31397	-0.121258	6.74919	-0.980064	2.45516
	2013	3	M	61-70	9	unknown	Success	SR	SR	W		-0.141194		0.0199356	-0.121258	-0.121258	0.58471	0.0199356	0.58471	-0.262452	0.58471	1.00829	0.867097	0.0199356	0.302323	0.0199356	0.725904	0.0199356	0.0199356	-0.686032	-0.544839	-0.121258	0.0199356	-0.96842	0.443516	0.443516	0.302323	-0.403645	-1.95677	-0.121258	-1.392	0.0199356	1.00829	0.725904	-1.10961	-0.544839	0.0199356	-1.10961	0.161129
	2013	3	M	30-50	8	unknown	Success	AF	AF	W		-1.14119		1.30232	0.161129	-0.980064	-0.980064	4.7259	0.161129	4.7259	-2.12126	4.7259	8.14948	7.00829	0.161129	2.44352	0.161129	5.8671	0.161129	0.161129	-5.54484	-4.40365	-0.980064	0.161129	-7.82723	3.58471	3.58471	2.44352	-3.26245	-15.8156	-0.980064	-11.2508	0.161129	8.14948	5.8671	-8.96842	-4.40365	0.161129	-8.96842
	2013	4	M	51-60	18	unknown	Fail	AF	AF	W		8.85881		78.4785	-10.1096	-1.25081	7.608	7.608	-36.686	-1.25081	-36.686	16.4668	-36.686	-63.2625	-54.4036	-1.25081	-18.9684	-1.25081	-45.5448	-1.25081	-1.25081	43.0432	34.1844	7.608	-1.25081	60.7608	-27.8272	-27.8272	-18.9684	25.3256	122.772	7.608	87.3373	-1.25081	-63.2625	-45.5448	69.6196	34.1844	-1.25081
	2013	4	M	51-60	13	unknown	Success	AF	AF	W		3.85881		14.8904	34.1844	-4.40365	-0.544839	3.31397	3.31397	-15.9801	-0.544839	-15.9801	7.17277	-15.9801	-27.5565	-23.6977	-0.544839	-8.26245	-0.544839	-19.8389	-0.544839	-0.544839	18.7492	14.8904	3.31397	-0.544839	26.4668	-12.1213	-12.1213	-8.26245	11.0316	53.4785	3.31397	38.0432	-0.544839	-27.5565	-19.8389	30.3256	14.8904
	2013	4	M	30-50	11	unknown	Success	SR	SR	W		1.85881		3.45516	7.17277	16.4668	-2.12126	-0.262452	1.59635	1.59635	-7.69768	-0.262452	-7.69768	3.45516	-7.69768	-13.2741	-11.4153	-0.262452	-3.98006	-0.262452	-9.55648	-0.262452	-0.262452	9.03158	7.17277	1.59635	-0.262452	12.7492	-5.83887	-5.83887	-3.98006	5.31397	25.7608	1.59635	18.3256	-0.262452	-13.2741	-9.55648	14.608
	2013	4	M	51-60	5	unknown	Success	AF	AF	W		-4.14119		17.1495	-7.69768	-15.9801	-36.686	4.7259	0.58471	-3.55648	-3.55648	17.1495	0.58471	17.1495	-7.69768	17.1495	29.5731	25.4319	0.58471	8.8671	0.58471	21.2907	0.58471	0.58471	-20.1213	-15.9801	-3.55648	0.58471	-28.4036	13.0083	13.0083	8.8671	-11.8389	-57.392	-3.55648	-40.8272	0.58471	29.5731	21.2907
	2013	4	M	51-60	10	unknown	Fail	AF	AF	W		0.858806		0.737548	-3.55648	1.59635	3.31397	7.608	-0.980064	-0.121258	0.737548	0.737548	-3.55648	-0.121258	-3.55648	1.59635	-3.55648	-6.1329	-5.2741	-0.121258	-1.83887	-0.121258	-4.41529	-0.121258	-0.121258	4.17277	3.31397	0.737548	-0.121258	5.89039	-2.69768	-2.69768	-1.83887	2.45516	11.902	0.737548	8.46681	-0.121258	-6.1329
	2013	4	M	61-70	15	unknown	Success	SR	SR	W		5.85881		34.3256	5.03158	-24.2625	10.8904	22.608	51.902	-6.68603	-0.827226	5.03158	5.03158	-24.2625	-0.827226	-24.2625	10.8904	-24.2625	-41.8389	-35.9801	-0.827226	-12.5448	-0.827226	-30.1213	-0.827226	-0.827226	28.4668	22.608	5.03158	-0.827226	40.1844	-18.4036	-18.4036	-12.5448	16.7492	81.1961	5.03158	57.7608	-0.827226
	2013	4	F	51-60	8	unknown	Success	AF	AF	W		-1.14119		1.30232	-6.68603	-0.980064	4.7259	-2.12126	-4.40365	-10.1096	1.30232	0.161129	-0.980064	-0.980064	4.7259	0.161129	4.7259	-2.12126	4.7259	8.14948	7.00829	0.161129	2.44352	0.161129	5.8671	0.161129	0.161129	-5.54484	-4.40365	-0.980064	0.161129	-7.82723	3.58471	3.58471	2.44352	-3.26245	-15.8156	-0.980064	-11.2508
	2013	4	F	61-70	6	unknown	Success	AF	AF	W		-3.14119		9.8671	3.58471	-18.4036	-2.69768	13.0083	-5.83887	-12.1213	-27.8272	3.58471	0.443516	-2.69768	-2.69768	13.0083	0.443516	13.0083	-5.83887	13.0083	22.4319	19.2907	0.443516	6.7259	0.443516	16.1495	0.443516	0.443516	-15.2625	-12.1213	-2.69768	0.443516	-21.5448	9.8671	9.8671	6.7259	-8.98006	-43.5332	-2.69768
	2013	4	M	51-60	6	unknown	Success	SR	SR	W		-3.14119		9.8671	9.8671	3.58471	-18.4036	-2.69768	13.0083	-5.83887	-12.1213	-27.8272	3.58471	0.443516	-2.69768	-2.69768	13.0083	0.443516	13.0083	-5.83887	13.0083	22.4319	19.2907	0.443516	6.7259	0.443516	16.1495	0.443516	0.443516	-15.2625	-12.1213	-2.69768	0.443516	-21.5448	9.8671	9.8671	6.7259	-8.98006	-43.5332
	2013	4	M	71-80	12	unknown	Success	AF	AF	W		2.85881		8.17277	-8.98006	-8.98006	-3.26245	16.7492	2.45516	-11.8389	5.31397	11.0316	25.3256	-3.26245	-0.403645	2.45516	2.45516	-11.8389	-0.403645	-11.8389	5.31397	-11.8389	-20.4153	-17.5565	-0.403645	-6.12126	-0.403645	-14.6977	-0.403645	-0.403645	13.8904	11.0316	2.45516	-0.403645	19.608	-8.98006	-8.98006	-6.12126	8.17277
	2013	4	F	81-90	9	unknown	Success	AF	AF	W		-0.141194		0.0199356	-0.403645	0.443516	0.443516	0.161129	-0.827226	-0.121258	0.58471	-0.262452	-0.544839	-1.25081	0.161129	0.0199356	-0.121258	-0.121258	0.58471	0.0199356	0.58471	-0.262452	0.58471	1.00829	0.867097	0.0199356	0.302323	0.0199356	0.725904	0.0199356	0.0199356	-0.686032	-0.544839	-0.121258	0.0199356	-0.96842	0.443516	0.443516	0.302323
	2013	4	M	71-80	10	unknown	Success	AF	AF	W		0.858806		0.737548	-0.121258	2.45516	-2.69768	-2.69768	-0.980064	5.03158	0.737548	-3.55648	1.59635	3.31397	7.608	-0.980064	-0.121258	0.737548	0.737548	-3.55648	-0.121258	-3.55648	1.59635	-3.55648	-6.1329	-5.2741	-0.121258	-1.83887	-0.121258	-4.41529	-0.121258	-0.121258	4.17277	3.31397	0.737548	-0.121258	5.89039	-2.69768	-2.69768
	2013	4	M	61-70	20	unknown	Success	AF	AF	W		10.8588		117.914	9.32561	-1.53319	31.0432	-34.1096	-34.1096	-12.392	63.6196	9.32561	-44.9684	20.1844	41.902	96.1961	-12.392	-1.53319	9.32561	9.32561	-44.9684	-1.53319	-44.9684	20.1844	-44.9684	-77.5448	-66.686	-1.53319	-23.2508	-1.53319	-55.8272	-1.53319	-1.53319	52.7608	41.902	9.32561	-1.53319	74.4785	-34.1096
	2013	4	M	61-70	10	unknown	Success	SR	SR	W		0.858806		0.737548	9.32561	0.737548	-0.121258	2.45516	-2.69768	-2.69768	-0.980064	5.03158	0.737548	-3.55648	1.59635	3.31397	7.608	-0.980064	-0.121258	0.737548	0.737548	-3.55648	-0.121258	-3.55648	1.59635	-3.55648	-6.1329	-5.2741	-0.121258	-1.83887	-0.121258	-4.41529	-0.121258	-0.121258	4.17277	3.31397	0.737548	-0.121258	5.89039
	2013	4	F	71-80	5	unknown	Success	SR	SR	W		-4.14119		17.1495	-3.55648	-44.9684	-3.55648	0.58471	-11.8389	13.0083	13.0083	4.7259	-24.2625	-3.55648	17.1495	-7.69768	-15.9801	-36.686	4.7259	0.58471	-3.55648	-3.55648	17.1495	0.58471	17.1495	-7.69768	17.1495	29.5731	25.4319	0.58471	8.8671	0.58471	21.2907	0.58471	0.58471	-20.1213	-15.9801	-3.55648	0.58471
	2013	4	M	61-70	4	unknown	Success	AF	AF	W		-5.14119		26.4319	21.2907	-4.41529	-55.8272	-4.41529	0.725904	-14.6977	16.1495	16.1495	5.8671	-30.1213	-4.41529	21.2907	-9.55648	-19.8389	-45.5448	5.8671	0.725904	-4.41529	-4.41529	21.2907	0.725904	21.2907	-9.55648	21.2907	36.7143	31.5731	0.725904	11.0083	0.725904	26.4319	0.725904	0.725904	-24.9801	-19.8389	-4.41529
	2013	4	M	51-60	13	unknown	Success	AF	AF	W		3.85881		14.8904	-19.8389	-15.9801	3.31397	41.902	3.31397	-0.544839	11.0316	-12.1213	-12.1213	-4.40365	22.608	3.31397	-15.9801	7.17277	14.8904	34.1844	-4.40365	-0.544839	3.31397	3.31397	-15.9801	-0.544839	-15.9801	7.17277	-15.9801	-27.5565	-23.6977	-0.544839	-8.26245	-0.544839	-19.8389	-0.544839	-0.544839	18.7492	14.8904
	2013	4	M	61-70	1	unknown	Success	AF	AF	W		-8.14119		66.279	-31.4153	41.8555	33.7143	-6.99171	-88.4036	-6.99171	1.14948	-23.2741	25.5731	25.5731	9.29068	-47.6977	-6.99171	33.7143	-15.1329	-31.4153	-72.1213	9.29068	1.14948	-6.99171	-6.99171	33.7143	1.14948	33.7143	-15.1329	33.7143	58.1378	49.9966	1.14948	17.4319	1.14948	41.8555	1.14948	1.14948	-39.5565
	2013	4	M	51-60	7	unknown	Success	AF	AF	W		-2.14119		4.58471	17.4319	-8.26245	11.0083	8.8671	-1.83887	-23.2508	-1.83887	0.302323	-6.12126	6.7259	6.7259	2.44352	-12.5448	-1.83887	8.8671	-3.98006	-8.26245	-18.9684	2.44352	0.302323	-1.83887	-1.83887	8.8671	0.302323	8.8671	-3.98006	8.8671	15.2907	13.1495	0.302323	4.58471	0.302323	11.0083	0.302323	0.302323
	2013	4	F	71-80	9	unknown	Success	SR	SR	W		-0.141194		0.0199356	0.302323	1.14948	-0.544839	0.725904	0.58471	-0.121258	-1.53319	-0.121258	0.0199356	-0.403645	0.443516	0.443516	0.161129	-0.827226	-0.121258	0.58471	-0.262452	-0.544839	-1.25081	0.161129	0.0199356	-0.121258	-0.121258	0.58471	0.0199356	0.58471	-0.262452	0.58471	1.00829	0.867097	0.0199356	0.302323	0.0199356	0.725904	0.0199356
	2013	4	M	61-70	11	unknown	Success	SR	AF	W		1.85881		3.45516	-0.262452	-3.98006	-15.1329	7.17277	-9.55648	-7.69768	1.59635	20.1844	1.59635	-0.262452	5.31397	-5.83887	-5.83887	-2.12126	10.8904	1.59635	-7.69768	3.45516	7.17277	16.4668	-2.12126	-0.262452	1.59635	1.59635	-7.69768	-0.262452	-7.69768	3.45516	-7.69768	-13.2741	-11.4153	-0.262452	-3.98006	-0.262452	-9.55648
	2013	4	M	61-70	13	unknown	Success	SR	SR	W		3.85881		14.8904	7.17277	-0.544839	-8.26245	-31.4153	14.8904	-19.8389	-15.9801	3.31397	41.902	3.31397	-0.544839	11.0316	-12.1213	-12.1213	-4.40365	22.608	3.31397	-15.9801	7.17277	14.8904	34.1844	-4.40365	-0.544839	3.31397	3.31397	-15.9801	-0.544839	-15.9801	7.17277	-15.9801	-27.5565	-23.6977	-0.544839	-8.26245	-0.544839
	2013	4	F	81-90	26	unknown	Success	SR	SR	W		16.8588		284.219	65.0549	31.3373	-2.38036	-36.098	-137.251	65.0549	-86.6744	-69.8156	14.4785	183.067	14.4785	-2.38036	48.1961	-52.9568	-52.9568	-19.2392	98.7725	14.4785	-69.8156	31.3373	65.0549	149.349	-19.2392	-2.38036	14.4785	14.4785	-69.8156	-2.38036	-69.8156	31.3373	-69.8156	-120.392	-103.533	-2.38036	-36.098
	2013	4	F	71-80	17	unknown	Success	SR	AF	W		7.85881		61.7608	132.49	30.3256	14.608	-1.10961	-16.8272	-63.9801	30.3256	-40.4036	-32.5448	6.74919	85.3373	6.74919	-1.10961	22.4668	-24.686	-24.686	-8.96842	46.0432	6.74919	-32.5448	14.608	30.3256	69.6196	-8.96842	-1.10961	6.74919	6.74919	-32.5448	-1.10961	-32.5448	14.608	-32.5448	-56.1213	-48.2625	-1.10961
	2013	4	F	71-80	5	unknown	Success	SR	SR	W		-4.14119		17.1495	-32.5448	-69.8156	-15.9801	-7.69768	0.58471	8.8671	33.7143	-15.9801	21.2907	17.1495	-3.55648	-44.9684	-3.55648	0.58471	-11.8389	13.0083	13.0083	4.7259	-24.2625	-3.55648	17.1495	-7.69768	-15.9801	-36.686	4.7259	0.58471	-3.55648	-3.55648	17.1495	0.58471	17.1495	-7.69768	17.1495	29.5731	25.4319
	2013	4	F	61-70	12	unknown	Success	SR	SR	W		2.85881		8.17277	-11.8389	22.4668	48.1961	11.0316	5.31397	-0.403645	-6.12126	-23.2741	11.0316	-14.6977	-11.8389	2.45516	31.0432	2.45516	-0.403645	8.17277	-8.98006	-8.98006	-3.26245	16.7492	2.45516	-11.8389	5.31397	11.0316	25.3256	-3.26245	-0.403645	2.45516	2.45516	-11.8389	-0.403645	-11.8389	5.31397	-11.8389	-20.4153
	2013	4	M	61-70	13	unknown	Success	AF	AF	W		3.85881		14.8904	11.0316	-15.9801	30.3256	65.0549	14.8904	7.17277	-0.544839	-8.26245	-31.4153	14.8904	-19.8389	-15.9801	3.31397	41.902	3.31397	-0.544839	11.0316	-12.1213	-12.1213	-4.40365	22.608	3.31397	-15.9801	7.17277	14.8904	34.1844	-4.40365	-0.544839	3.31397	3.31397	-15.9801	-0.544839	-15.9801	7.17277	-15.9801
	2013	4	M	51-60	13	unknown	Success	SR	SR	W		3.85881		14.8904	14.8904	11.0316	-15.9801	30.3256	65.0549	14.8904	7.17277	-0.544839	-8.26245	-31.4153	14.8904	-19.8389	-15.9801	3.31397	41.902	3.31397	-0.544839	11.0316	-12.1213	-12.1213	-4.40365	22.608	3.31397	-15.9801	7.17277	14.8904	34.1844	-4.40365	-0.544839	3.31397	3.31397	-15.9801	-0.544839	-15.9801	7.17277
	2013	5	F	71-80	12	unknown	Success	SR	SR	W		2.85881		8.17277	11.0316	11.0316	8.17277	-11.8389	22.4668	48.1961	11.0316	5.31397	-0.403645	-6.12126	-23.2741	11.0316	-14.6977	-11.8389	2.45516	31.0432	2.45516	-0.403645	8.17277	-8.98006	-8.98006	-3.26245	16.7492	2.45516	-11.8389	5.31397	11.0316	25.3256	-3.26245	-0.403645	2.45516	2.45516	-11.8389	-0.403645	-11.8389
	2013	5	F	30-50	11	unknown	Success	SR	SR	W		1.85881		3.45516	5.31397	7.17277	7.17277	5.31397	-7.69768	14.608	31.3373	7.17277	3.45516	-0.262452	-3.98006	-15.1329	7.17277	-9.55648	-7.69768	1.59635	20.1844	1.59635	-0.262452	5.31397	-5.83887	-5.83887	-2.12126	10.8904	1.59635	-7.69768	3.45516	7.17277	16.4668	-2.12126	-0.262452	1.59635	1.59635	-7.69768	-0.262452
	2013	5	M	71-80	12	unknown	Success	AF	AF	W		2.85881		8.17277	5.31397	8.17277	11.0316	11.0316	8.17277	-11.8389	22.4668	48.1961	11.0316	5.31397	-0.403645	-6.12126	-23.2741	11.0316	-14.6977	-11.8389	2.45516	31.0432	2.45516	-0.403645	8.17277	-8.98006	-8.98006	-3.26245	16.7492	2.45516	-11.8389	5.31397	11.0316	25.3256	-3.26245	-0.403645	2.45516	2.45516	-11.8389
	2013	5	M	71-80	21	unknown	Fail	AF	AF	W		11.8588		140.631	33.902	22.0432	33.902	45.7608	45.7608	33.902	-49.1096	93.1961	199.925	45.7608	22.0432	-1.67439	-25.392	-96.5448	45.7608	-60.9684	-49.1096	10.1844	128.772	10.1844	-1.67439	33.902	-37.2508	-37.2508	-13.5332	69.4785	10.1844	-49.1096	22.0432	45.7608	105.055	-13.5332	-1.67439	10.1844	10.1844
	2013	5	M	61-70	8	unknown	Success	AF	AF	W		-1.14119		1.30232	-13.5332	-3.26245	-2.12126	-3.26245	-4.40365	-4.40365	-3.26245	4.7259	-8.96842	-19.2392	-4.40365	-2.12126	0.161129	2.44352	9.29068	-4.40365	5.8671	4.7259	-0.980064	-12.392	-0.980064	0.161129	-3.26245	3.58471	3.58471	1.30232	-6.68603	-0.980064	4.7259	-2.12126	-4.40365	-10.1096	1.30232	0.161129	-0.980064
	2013	5	M	61-70	8	unknown	Success	AF	AF	W		-1.14119		1.30232	1.30232	-13.5332	-3.26245	-2.12126	-3.26245	-4.40365	-4.40365	-3.26245	4.7259	-8.96842	-19.2392	-4.40365	-2.12126	0.161129	2.44352	9.29068	-4.40365	5.8671	4.7259	-0.980064	-12.392	-0.980064	0.161129	-3.26245	3.58471	3.58471	1.30232	-6.68603	-0.980064	4.7259	-2.12126	-4.40365	-10.1096	1.30232	0.161129
	2013	5	M	61-70	5	unknown	Fail	AF	AF	W		-4.14119		17.1495	4.7259	4.7259	-49.1096	-11.8389	-7.69768	-11.8389	-15.9801	-15.9801	-11.8389	17.1495	-32.5448	-69.8156	-15.9801	-7.69768	0.58471	8.8671	33.7143	-15.9801	21.2907	17.1495	-3.55648	-44.9684	-3.55648	0.58471	-11.8389	13.0083	13.0083	4.7259	-24.2625	-3.55648	17.1495	-7.69768	-15.9801	-36.686	4.7259
	2013	5	M	51-60	5	unknown	Fail	AF	AF	W		-4.14119		17.1495	17.1495	4.7259	4.7259	-49.1096	-11.8389	-7.69768	-11.8389	-15.9801	-15.9801	-11.8389	17.1495	-32.5448	-69.8156	-15.9801	-7.69768	0.58471	8.8671	33.7143	-15.9801	21.2907	17.1495	-3.55648	-44.9684	-3.55648	0.58471	-11.8389	13.0083	13.0083	4.7259	-24.2625	-3.55648	17.1495	-7.69768	-15.9801	-36.686
	2013	5	M	61-70	12	unknown	Success	SR	SR	W		2.85881		8.17277	-11.8389	-11.8389	-3.26245	-3.26245	33.902	8.17277	5.31397	8.17277	11.0316	11.0316	8.17277	-11.8389	22.4668	48.1961	11.0316	5.31397	-0.403645	-6.12126	-23.2741	11.0316	-14.6977	-11.8389	2.45516	31.0432	2.45516	-0.403645	8.17277	-8.98006	-8.98006	-3.26245	16.7492	2.45516	-11.8389	5.31397	11.0316
	2013	5	M	71-80	6	unknown	Fail	AF	AF	W		-3.14119		9.8671	-8.98006	13.0083	13.0083	3.58471	3.58471	-37.2508	-8.98006	-5.83887	-8.98006	-12.1213	-12.1213	-8.98006	13.0083	-24.686	-52.9568	-12.1213	-5.83887	0.443516	6.7259	25.5731	-12.1213	16.1495	13.0083	-2.69768	-34.1096	-2.69768	0.443516	-8.98006	9.8671	9.8671	3.58471	-18.4036	-2.69768	13.0083	-5.83887
	2013	5	F	61-70	10	unknown	Success	SR	SR	W		0.858806		0.737548	-2.69768	2.45516	-3.55648	-3.55648	-0.980064	-0.980064	10.1844	2.45516	1.59635	2.45516	3.31397	3.31397	2.45516	-3.55648	6.74919	14.4785	3.31397	1.59635	-0.121258	-1.83887	-6.99171	3.31397	-4.41529	-3.55648	0.737548	9.32561	0.737548	-0.121258	2.45516	-2.69768	-2.69768	-0.980064	5.03158	0.737548	-3.55648
	2013	5	M	30-50	5	unknown	Success	AF	AF	W		-4.14119		17.1495	-3.55648	13.0083	-11.8389	17.1495	17.1495	4.7259	4.7259	-49.1096	-11.8389	-7.69768	-11.8389	-15.9801	-15.9801	-11.8389	17.1495	-32.5448	-69.8156	-15.9801	-7.69768	0.58471	8.8671	33.7143	-15.9801	21.2907	17.1495	-3.55648	-44.9684	-3.55648	0.58471	-11.8389	13.0083	13.0083	4.7259	-24.2625	-3.55648
	2013	5	F	71-80	10	unknown	Success	AF	AF	W		0.858806		0.737548	-3.55648	0.737548	-2.69768	2.45516	-3.55648	-3.55648	-0.980064	-0.980064	10.1844	2.45516	1.59635	2.45516	3.31397	3.31397	2.45516	-3.55648	6.74919	14.4785	3.31397	1.59635	-0.121258	-1.83887	-6.99171	3.31397	-4.41529	-3.55648	0.737548	9.32561	0.737548	-0.121258	2.45516	-2.69768	-2.69768	-0.980064	5.03158
	2013	5	M	71-80	7	unknown	Success	SR	SR	W		-2.14119		4.58471	-1.83887	8.8671	-1.83887	6.7259	-6.12126	8.8671	8.8671	2.44352	2.44352	-25.392	-6.12126	-3.98006	-6.12126	-8.26245	-8.26245	-6.12126	8.8671	-16.8272	-36.098	-8.26245	-3.98006	0.302323	4.58471	17.4319	-8.26245	11.0083	8.8671	-1.83887	-23.2508	-1.83887	0.302323	-6.12126	6.7259	6.7259	2.44352
	2013	5	M	51-60	17	unknown	Success	AF	AF	W		7.85881		61.7608	-16.8272	6.74919	-32.5448	6.74919	-24.686	22.4668	-32.5448	-32.5448	-8.96842	-8.96842	93.1961	22.4668	14.608	22.4668	30.3256	30.3256	22.4668	-32.5448	61.7608	132.49	30.3256	14.608	-1.10961	-16.8272	-63.9801	30.3256	-40.4036	-32.5448	6.74919	85.3373	6.74919	-1.10961	22.4668	-24.686	-24.686
	2013	5	M	71-80	21	unknown	Success	AF	AF	W		11.8588		140.631	93.1961	-25.392	10.1844	-49.1096	10.1844	-37.2508	33.902	-49.1096	-49.1096	-13.5332	-13.5332	140.631	33.902	22.0432	33.902	45.7608	45.7608	33.902	-49.1096	93.1961	199.925	45.7608	22.0432	-1.67439	-25.392	-96.5448	45.7608	-60.9684	-49.1096	10.1844	128.772	10.1844	-1.67439	33.902	-37.2508
	2013	5	M	30-50	5	unknown	Success	SR	SR	W		-4.14119		17.1495	-49.1096	-32.5448	8.8671	-3.55648	17.1495	-3.55648	13.0083	-11.8389	17.1495	17.1495	4.7259	4.7259	-49.1096	-11.8389	-7.69768	-11.8389	-15.9801	-15.9801	-11.8389	17.1495	-32.5448	-69.8156	-15.9801	-7.69768	0.58471	8.8671	33.7143	-15.9801	21.2907	17.1495	-3.55648	-44.9684	-3.55648	0.58471	-11.8389
	2013	5	M	61-70	5	unknown	Fail	AF	AF	W		-4.14119		17.1495	17.1495	-49.1096	-32.5448	8.8671	-3.55648	17.1495	-3.55648	13.0083	-11.8389	17.1495	17.1495	4.7259	4.7259	-49.1096	-11.8389	-7.69768	-11.8389	-15.9801	-15.9801	-11.8389	17.1495	-32.5448	-69.8156	-15.9801	-7.69768	0.58471	8.8671	33.7143	-15.9801	21.2907	17.1495	-3.55648	-44.9684	-3.55648	0.58471
	2013	5	M	51-60	5	unknown	Success	SR	AF	W		-4.14119		17.1495	17.1495	17.1495	-49.1096	-32.5448	8.8671	-3.55648	17.1495	-3.55648	13.0083	-11.8389	17.1495	17.1495	4.7259	4.7259	-49.1096	-11.8389	-7.69768	-11.8389	-15.9801	-15.9801	-11.8389	17.1495	-32.5448	-69.8156	-15.9801	-7.69768	0.58471	8.8671	33.7143	-15.9801	21.2907	17.1495	-3.55648	-44.9684	-3.55648
	2013	5	M	61-70	19	unknown	Fail	AF	AF	W		9.85881		97.1961	-40.8272	-40.8272	-40.8272	116.914	77.4785	-21.1096	8.46681	-40.8272	8.46681	-30.9684	28.1844	-40.8272	-40.8272	-11.2508	-11.2508	116.914	28.1844	18.3256	28.1844	38.0432	38.0432	28.1844	-40.8272	77.4785	166.208	38.0432	18.3256	-1.392	-21.1096	-80.2625	38.0432	-50.686	-40.8272	8.46681	107.055
	2013	6	M	51-60	6	unknown	Success	SR	SR	W		-3.14119		9.8671	-30.9684	13.0083	13.0083	13.0083	-37.2508	-24.686	6.7259	-2.69768	13.0083	-2.69768	9.8671	-8.98006	13.0083	13.0083	3.58471	3.58471	-37.2508	-8.98006	-5.83887	-8.98006	-12.1213	-12.1213	-8.98006	13.0083	-24.686	-52.9568	-12.1213	-5.83887	0.443516	6.7259	25.5731	-12.1213	16.1495	13.0083	-2.69768
	2013	6	M	71-80	9	unknown	Success	AF	AF	W		-0.141194		0.0199356	0.443516	-1.392	0.58471	0.58471	0.58471	-1.67439	-1.10961	0.302323	-0.121258	0.58471	-0.121258	0.443516	-0.403645	0.58471	0.58471	0.161129	0.161129	-1.67439	-0.403645	-0.262452	-0.403645	-0.544839	-0.544839	-0.403645	0.58471	-1.10961	-2.38036	-0.544839	-0.262452	0.0199356	0.302323	1.14948	-0.544839	0.725904	0.58471
	2013	6	M	61-70	7	unknown	Success	AF	AF	W		-2.14119		4.58471	0.302323	6.7259	-21.1096	8.8671	8.8671	8.8671	-25.392	-16.8272	4.58471	-1.83887	8.8671	-1.83887	6.7259	-6.12126	8.8671	8.8671	2.44352	2.44352	-25.392	-6.12126	-3.98006	-6.12126	-8.26245	-8.26245	-6.12126	8.8671	-16.8272	-36.098	-8.26245	-3.98006	0.302323	4.58471	17.4319	-8.26245	11.0083
	2013	6	M	51-60	8	unknown	Success	AF	AF	W		-1.14119		1.30232	2.44352	0.161129	3.58471	-11.2508	4.7259	4.7259	4.7259	-13.5332	-8.96842	2.44352	-0.980064	4.7259	-0.980064	3.58471	-3.26245	4.7259	4.7259	1.30232	1.30232	-13.5332	-3.26245	-2.12126	-3.26245	-4.40365	-4.40365	-3.26245	4.7259	-8.96842	-19.2392	-4.40365	-2.12126	0.161129	2.44352	9.29068	-4.40365
	2013	6	M	71-80	14	unknown	Success	AF	AF	W		4.85881		23.608	-5.54484	-10.4036	-0.686032	-15.2625	47.902	-20.1213	-20.1213	-20.1213	57.6196	38.1844	-10.4036	4.17277	-20.1213	4.17277	-15.2625	13.8904	-20.1213	-20.1213	-5.54484	-5.54484	57.6196	13.8904	9.03158	13.8904	18.7492	18.7492	13.8904	-20.1213	38.1844	81.9137	18.7492	9.03158	-0.686032	-10.4036	-39.5565
	2013	6	M	61-70	12	unknown	Success	AF	AF	W		2.85881		8.17277	13.8904	-3.26245	-6.12126	-0.403645	-8.98006	28.1844	-11.8389	-11.8389	-11.8389	33.902	22.4668	-6.12126	2.45516	-11.8389	2.45516	-8.98006	8.17277	-11.8389	-11.8389	-3.26245	-3.26245	33.902	8.17277	5.31397	8.17277	11.0316	11.0316	8.17277	-11.8389	22.4668	48.1961	11.0316	5.31397	-0.403645	-6.12126
	2013	6	M	51-60	14	unknown	Success	AF	AF	W		4.85881		23.608	13.8904	23.608	-5.54484	-10.4036	-0.686032	-15.2625	47.902	-20.1213	-20.1213	-20.1213	57.6196	38.1844	-10.4036	4.17277	-20.1213	4.17277	-15.2625	13.8904	-20.1213	-20.1213	-5.54484	-5.54484	57.6196	13.8904	9.03158	13.8904	18.7492	18.7492	13.8904	-20.1213	38.1844	81.9137	18.7492	9.03158	-0.686032
	2013	6	M	71-80	23	unknown	Success	SR	SR	W		13.8588		192.067	67.3373	39.6196	67.3373	-15.8156	-29.6744	-1.95677	-43.5332	136.631	-57.392	-57.392	-57.392	164.349	108.914	-29.6744	11.902	-57.392	11.902	-43.5332	39.6196	-57.392	-57.392	-15.8156	-15.8156	164.349	39.6196	25.7608	39.6196	53.4785	53.4785	39.6196	-57.392	108.914	233.643	53.4785	25.7608
	2013	6	M	71-80	17	unknown	Success	SR	SR	W		7.85881		61.7608	108.914	38.1844	22.4668	38.1844	-8.96842	-16.8272	-1.10961	-24.686	77.4785	-32.5448	-32.5448	-32.5448	93.1961	61.7608	-16.8272	6.74919	-32.5448	6.74919	-24.686	22.4668	-32.5448	-32.5448	-8.96842	-8.96842	93.1961	22.4668	14.608	22.4668	30.3256	30.3256	22.4668	-32.5448	61.7608	132.49	30.3256
	2013	6	F	71-80	9	unknown	Success	SR	SR	W		-0.141194		0.0199356	-1.10961	-1.95677	-0.686032	-0.403645	-0.686032	0.161129	0.302323	0.0199356	0.443516	-1.392	0.58471	0.58471	0.58471	-1.67439	-1.10961	0.302323	-0.121258	0.58471	-0.121258	0.443516	-0.403645	0.58471	0.58471	0.161129	0.161129	-1.67439	-0.403645	-0.262452	-0.403645	-0.544839	-0.544839	-0.403645	0.58471	-1.10961	-2.38036
	2013	6	M	61-70	3	unknown	Success	SR	SR	W		-6.14119		37.7143	0.867097	-48.2625	-85.1096	-29.8389	-17.5565	-29.8389	7.00829	13.1495	0.867097	19.2907	-60.5448	25.4319	25.4319	25.4319	-72.8272	-48.2625	13.1495	-5.2741	25.4319	-5.2741	19.2907	-17.5565	25.4319	25.4319	7.00829	7.00829	-72.8272	-17.5565	-11.4153	-17.5565	-23.6977	-23.6977	-17.5565	25.4319	-48.2625
	2013	6	M	51-60	4	unknown	Success	AF	AF	W		-5.14119		26.4319	31.5731	0.725904	-40.4036	-71.2508	-24.9801	-14.6977	-24.9801	5.8671	11.0083	0.725904	16.1495	-50.686	21.2907	21.2907	21.2907	-60.9684	-40.4036	11.0083	-4.41529	21.2907	-4.41529	16.1495	-14.6977	21.2907	21.2907	5.8671	5.8671	-60.9684	-14.6977	-9.55648	-14.6977	-19.8389	-19.8389	-14.6977	21.2907
	2013	6	M	61-70	11	unknown	Success	SR	SR	W		1.85881		3.45516	-9.55648	-11.4153	-0.262452	14.608	25.7608	9.03158	5.31397	9.03158	-2.12126	-3.98006	-0.262452	-5.83887	18.3256	-7.69768	-7.69768	-7.69768	22.0432	14.608	-3.98006	1.59635	-7.69768	1.59635	-5.83887	5.31397	-7.69768	-7.69768	-2.12126	-2.12126	22.0432	5.31397	3.45516	5.31397	7.17277	7.17277	5.31397
	2013	6	M	30-50	18	unknown	Success	AF	AF	W		8.85881		78.4785	16.4668	-45.5448	-54.4036	-1.25081	69.6196	122.772	43.0432	25.3256	43.0432	-10.1096	-18.9684	-1.25081	-27.8272	87.3373	-36.686	-36.686	-36.686	105.055	69.6196	-18.9684	7.608	-36.686	7.608	-27.8272	25.3256	-36.686	-36.686	-10.1096	-10.1096	105.055	25.3256	16.4668	25.3256	34.1844	34.1844
	2013	6	M	61-70	11	unknown	Success	AF	AF	W		1.85881		3.45516	16.4668	3.45516	-9.55648	-11.4153	-0.262452	14.608	25.7608	9.03158	5.31397	9.03158	-2.12126	-3.98006	-0.262452	-5.83887	18.3256	-7.69768	-7.69768	-7.69768	22.0432	14.608	-3.98006	1.59635	-7.69768	1.59635	-5.83887	5.31397	-7.69768	-7.69768	-2.12126	-2.12126	22.0432	5.31397	3.45516	5.31397	7.17277
	2013	6	M	71-80	7	unknown	Success	SR	SR	W		-2.14119		4.58471	-3.98006	-18.9684	-3.98006	11.0083	13.1495	0.302323	-16.8272	-29.6744	-10.4036	-6.12126	-10.4036	2.44352	4.58471	0.302323	6.7259	-21.1096	8.8671	8.8671	8.8671	-25.392	-16.8272	4.58471	-1.83887	8.8671	-1.83887	6.7259	-6.12126	8.8671	8.8671	2.44352	2.44352	-25.392	-6.12126	-3.98006	-6.12126
	2013	6	M	61-70	23	unknown	Fail	AF	AF	W		13.8588		192.067	-29.6744	25.7608	122.772	25.7608	-71.2508	-85.1096	-1.95677	108.914	192.067	67.3373	39.6196	67.3373	-15.8156	-29.6744	-1.95677	-43.5332	136.631	-57.392	-57.392	-57.392	164.349	108.914	-29.6744	11.902	-57.392	11.902	-43.5332	39.6196	-57.392	-57.392	-15.8156	-15.8156	164.349	39.6196	25.7608
	2013	6	M	71-80	10	unknown	Success	SR	SR	W		0.858806		0.737548	11.902	-1.83887	1.59635	7.608	1.59635	-4.41529	-5.2741	-0.121258	6.74919	11.902	4.17277	2.45516	4.17277	-0.980064	-1.83887	-0.121258	-2.69768	8.46681	-3.55648	-3.55648	-3.55648	10.1844	6.74919	-1.83887	0.737548	-3.55648	0.737548	-2.69768	2.45516	-3.55648	-3.55648	-0.980064	-0.980064	10.1844	2.45516
	2013	6	M	61-70	9	unknown	Fail	AF	AF	W		-0.141194		0.0199356	-0.121258	-1.95677	0.302323	-0.262452	-1.25081	-0.262452	0.725904	0.867097	0.0199356	-1.10961	-1.95677	-0.686032	-0.403645	-0.686032	0.161129	0.302323	0.0199356	0.443516	-1.392	0.58471	0.58471	0.58471	-1.67439	-1.10961	0.302323	-0.121258	0.58471	-0.121258	0.443516	-0.403645	0.58471	0.58471	0.161129	0.161129	-1.67439
	2013	6	M	61-70	16	unknown	Success	AF	AF	W		6.85881		47.0432	-0.96842	5.89039	95.0549	-14.686	12.7492	60.7608	12.7492	-35.2625	-42.1213	-0.96842	53.902	95.0549	33.3256	19.608	33.3256	-7.82723	-14.686	-0.96842	-21.5448	67.6196	-28.4036	-28.4036	-28.4036	81.3373	53.902	-14.686	5.89039	-28.4036	5.89039	-21.5448	19.608	-28.4036	-28.4036	-7.82723	-7.82723
	2013	6	M	61-70	10	unknown	Success	SR	SR	W		0.858806		0.737548	5.89039	-0.121258	0.737548	11.902	-1.83887	1.59635	7.608	1.59635	-4.41529	-5.2741	-0.121258	6.74919	11.902	4.17277	2.45516	4.17277	-0.980064	-1.83887	-0.121258	-2.69768	8.46681	-3.55648	-3.55648	-3.55648	10.1844	6.74919	-1.83887	0.737548	-3.55648	0.737548	-2.69768	2.45516	-3.55648	-3.55648	-0.980064
	2013	6	F	71-80	12	unknown	Success	AF	AF	W		2.85881		8.17277	2.45516	19.608	-0.403645	2.45516	39.6196	-6.12126	5.31397	25.3256	5.31397	-14.6977	-17.5565	-0.403645	22.4668	39.6196	13.8904	8.17277	13.8904	-3.26245	-6.12126	-0.403645	-8.98006	28.1844	-11.8389	-11.8389	-11.8389	33.902	22.4668	-6.12126	2.45516	-11.8389	2.45516	-8.98006	8.17277	-11.8389	-11.8389
	2013	6	M	51-60	7	unknown	Success	AF	AF	W		-2.14119		4.58471	-6.12126	-1.83887	-14.686	0.302323	-1.83887	-29.6744	4.58471	-3.98006	-18.9684	-3.98006	11.0083	13.1495	0.302323	-16.8272	-29.6744	-10.4036	-6.12126	-10.4036	2.44352	4.58471	0.302323	6.7259	-21.1096	8.8671	8.8671	8.8671	-25.392	-16.8272	4.58471	-1.83887	8.8671	-1.83887	6.7259	-6.12126	8.8671
	2013	7	F	61-70	9	unknown	Success	AF	AF	W		-0.141194		0.0199356	0.302323	-0.403645	-0.121258	-0.96842	0.0199356	-0.121258	-1.95677	0.302323	-0.262452	-1.25081	-0.262452	0.725904	0.867097	0.0199356	-1.10961	-1.95677	-0.686032	-0.403645	-0.686032	0.161129	0.302323	0.0199356	0.443516	-1.392	0.58471	0.58471	0.58471	-1.67439	-1.10961	0.302323	-0.121258	0.58471	-0.121258	0.443516	-0.403645
	2013	7	M	71-80	10	unknown	Success	SR	SR	W		0.858806		0.737548	-0.121258	-1.83887	2.45516	0.737548	5.89039	-0.121258	0.737548	11.902	-1.83887	1.59635	7.608	1.59635	-4.41529	-5.2741	-0.121258	6.74919	11.902	4.17277	2.45516	4.17277	-0.980064	-1.83887	-0.121258	-2.69768	8.46681	-3.55648	-3.55648	-3.55648	10.1844	6.74919	-1.83887	0.737548	-3.55648	0.737548	-2.69768
	2013	7	M	51-60	9	unknown	Success	SR	SR	W		-0.141194		0.0199356	-0.121258	0.0199356	0.302323	-0.403645	-0.121258	-0.96842	0.0199356	-0.121258	-1.95677	0.302323	-0.262452	-1.25081	-0.262452	0.725904	0.867097	0.0199356	-1.10961	-1.95677	-0.686032	-0.403645	-0.686032	0.161129	0.302323	0.0199356	0.443516	-1.392	0.58471	0.58471	0.58471	-1.67439	-1.10961	0.302323	-0.121258	0.58471	-0.121258
	2013	7	M	51-60	7	unknown	Success	AF	AF	W		-2.14119		4.58471	0.302323	-1.83887	0.302323	4.58471	-6.12126	-1.83887	-14.686	0.302323	-1.83887	-29.6744	4.58471	-3.98006	-18.9684	-3.98006	11.0083	13.1495	0.302323	-16.8272	-29.6744	-10.4036	-6.12126	-10.4036	2.44352	4.58471	0.302323	6.7259	-21.1096	8.8671	8.8671	8.8671	-25.392	-16.8272	4.58471	-1.83887	8.8671
	2013	7	M	30-50	5	unknown	Success	SR	SR	W		-4.14119		17.1495	8.8671	0.58471	-3.55648	0.58471	8.8671	-11.8389	-3.55648	-28.4036	0.58471	-3.55648	-57.392	8.8671	-7.69768	-36.686	-7.69768	21.2907	25.4319	0.58471	-32.5448	-57.392	-20.1213	-11.8389	-20.1213	4.7259	8.8671	0.58471	13.0083	-40.8272	17.1495	17.1495	17.1495	-49.1096	-32.5448	8.8671	-3.55648
	2013	7	M	61-70	11	unknown	Success	AF	AF	W		1.85881		3.45516	-7.69768	-3.98006	-0.262452	1.59635	-0.262452	-3.98006	5.31397	1.59635	12.7492	-0.262452	1.59635	25.7608	-3.98006	3.45516	16.4668	3.45516	-9.55648	-11.4153	-0.262452	14.608	25.7608	9.03158	5.31397	9.03158	-2.12126	-3.98006	-0.262452	-5.83887	18.3256	-7.69768	-7.69768	-7.69768	22.0432	14.608	-3.98006
	2013	7	F	51-60	11	unknown	Success	AF	AF	W		1.85881		3.45516	3.45516	-7.69768	-3.98006	-0.262452	1.59635	-0.262452	-3.98006	5.31397	1.59635	12.7492	-0.262452	1.59635	25.7608	-3.98006	3.45516	16.4668	3.45516	-9.55648	-11.4153	-0.262452	14.608	25.7608	9.03158	5.31397	9.03158	-2.12126	-3.98006	-0.262452	-5.83887	18.3256	-7.69768	-7.69768	-7.69768	22.0432	14.608
	2013	7	F	30-50	14	unknown	Success	SR	SR	W		4.85881		23.608	9.03158	9.03158	-20.1213	-10.4036	-0.686032	4.17277	-0.686032	-10.4036	13.8904	4.17277	33.3256	-0.686032	4.17277	67.3373	-10.4036	9.03158	43.0432	9.03158	-24.9801	-29.8389	-0.686032	38.1844	67.3373	23.608	13.8904	23.608	-5.54484	-10.4036	-0.686032	-15.2625	47.902	-20.1213	-20.1213	-20.1213	57.6196
	2013	7	M	51-60	6	unknown	Fail	AF	AF	W		-3.14119		9.8671	-15.2625	-5.83887	-5.83887	13.0083	6.7259	0.443516	-2.69768	0.443516	6.7259	-8.98006	-2.69768	-21.5448	0.443516	-2.69768	-43.5332	6.7259	-5.83887	-27.8272	-5.83887	16.1495	19.2907	0.443516	-24.686	-43.5332	-15.2625	-8.98006	-15.2625	3.58471	6.7259	0.443516	9.8671	-30.9684	13.0083	13.0083	13.0083
	2013	7	M	51-60	1	unknown	Success	SR	SR	W		-8.14119		66.279	25.5731	-39.5565	-15.1329	-15.1329	33.7143	17.4319	1.14948	-6.99171	1.14948	17.4319	-23.2741	-6.99171	-55.8389	1.14948	-6.99171	-112.827	17.4319	-15.1329	-72.1213	-15.1329	41.8555	49.9966	1.14948	-63.9801	-112.827	-39.5565	-23.2741	-39.5565	9.29068	17.4319	1.14948	25.5731	-80.2625	33.7143	33.7143
	2013	7	M	81-90	8	unknown	Success	SR	SR	W		-1.14119		1.30232	9.29068	3.58471	-5.54484	-2.12126	-2.12126	4.7259	2.44352	0.161129	-0.980064	0.161129	2.44352	-3.26245	-0.980064	-7.82723	0.161129	-0.980064	-15.8156	2.44352	-2.12126	-10.1096	-2.12126	5.8671	7.00829	0.161129	-8.96842	-15.8156	-5.54484	-3.26245	-5.54484	1.30232	2.44352	0.161129	3.58471	-11.2508	4.7259
	2013	7	M	61-70	8	unknown	Success	SR	AF	W		-1.14119		1.30232	1.30232	9.29068	3.58471	-5.54484	-2.12126	-2.12126	4.7259	2.44352	0.161129	-0.980064	0.161129	2.44352	-3.26245	-0.980064	-7.82723	0.161129	-0.980064	-15.8156	2.44352	-2.12126	-10.1096	-2.12126	5.8671	7.00829	0.161129	-8.96842	-15.8156	-5.54484	-3.26245	-5.54484	1.30232	2.44352	0.161129	3.58471	-11.2508
	2013	7	F	61-70	12	unknown	Fail	AF	AF	W		2.85881		8.17277	-3.26245	-3.26245	-23.2741	-8.98006	13.8904	5.31397	5.31397	-11.8389	-6.12126	-0.403645	2.45516	-0.403645	-6.12126	8.17277	2.45516	19.608	-0.403645	2.45516	39.6196	-6.12126	5.31397	25.3256	5.31397	-14.6977	-17.5565	-0.403645	22.4668	39.6196	13.8904	8.17277	13.8904	-3.26245	-6.12126	-0.403645	-8.98006
	2013	7	M	71-80	10	unknown	Fail	AF	AF	W		0.858806		0.737548	2.45516	-0.980064	-0.980064	-6.99171	-2.69768	4.17277	1.59635	1.59635	-3.55648	-1.83887	-0.121258	0.737548	-0.121258	-1.83887	2.45516	0.737548	5.89039	-0.121258	0.737548	11.902	-1.83887	1.59635	7.608	1.59635	-4.41529	-5.2741	-0.121258	6.74919	11.902	4.17277	2.45516	4.17277	-0.980064	-1.83887	-0.121258
	2013	7	M	61-70	8	unknown	Success	SR	SR	W		-1.14119		1.30232	-0.980064	-3.26245	1.30232	1.30232	9.29068	3.58471	-5.54484	-2.12126	-2.12126	4.7259	2.44352	0.161129	-0.980064	0.161129	2.44352	-3.26245	-0.980064	-7.82723	0.161129	-0.980064	-15.8156	2.44352	-2.12126	-10.1096	-2.12126	5.8671	7.00829	0.161129	-8.96842	-15.8156	-5.54484	-3.26245	-5.54484	1.30232	2.44352
	2013	7	M	71-80	8	unknown	Success	AF	AF	W		-1.14119		1.30232	1.30232	-0.980064	-3.26245	1.30232	1.30232	9.29068	3.58471	-5.54484	-2.12126	-2.12126	4.7259	2.44352	0.161129	-0.980064	0.161129	2.44352	-3.26245	-0.980064	-7.82723	0.161129	-0.980064	-15.8156	2.44352	-2.12126	-10.1096	-2.12126	5.8671	7.00829	0.161129	-8.96842	-15.8156	-5.54484	-3.26245	-5.54484	1.30232
	2013	7	M	81-90	7	unknown	Success	AF	AF	W		-2.14119		4.58471	2.44352	2.44352	-1.83887	-6.12126	2.44352	2.44352	17.4319	6.7259	-10.4036	-3.98006	-3.98006	8.8671	4.58471	0.302323	-1.83887	0.302323	4.58471	-6.12126	-1.83887	-14.686	0.302323	-1.83887	-29.6744	4.58471	-3.98006	-18.9684	-3.98006	11.0083	13.1495	0.302323	-16.8272	-29.6744	-10.4036	-6.12126	-10.4036
	2013	7	M	81-90	2	unknown	Success	SR	SR	W		-7.14119		50.9966	15.2907	8.14948	8.14948	-6.1329	-20.4153	8.14948	8.14948	58.1378	22.4319	-34.6977	-13.2741	-13.2741	29.5731	15.2907	1.00829	-6.1329	1.00829	15.2907	-20.4153	-6.1329	-48.9801	1.00829	-6.1329	-98.9684	15.2907	-13.2741	-63.2625	-13.2741	36.7143	43.8555	1.00829	-56.1213	-98.9684	-34.6977	-20.4153
	2013	7	M	61-70	8	unknown	Success	AF	AF	W		-1.14119		1.30232	8.14948	2.44352	1.30232	1.30232	-0.980064	-3.26245	1.30232	1.30232	9.29068	3.58471	-5.54484	-2.12126	-2.12126	4.7259	2.44352	0.161129	-0.980064	0.161129	2.44352	-3.26245	-0.980064	-7.82723	0.161129	-0.980064	-15.8156	2.44352	-2.12126	-10.1096	-2.12126	5.8671	7.00829	0.161129	-8.96842	-15.8156	-5.54484
	2013	7	M	71-80	29	unknown	Fail	AF	AF	W		19.8588		394.372	-22.6627	-141.816	-42.5215	-22.6627	-22.6627	17.0549	56.7725	-22.6627	-22.6627	-161.674	-62.3804	96.4901	36.9137	36.9137	-82.2392	-42.5215	-2.80394	17.0549	-2.80394	-42.5215	56.7725	17.0549	136.208	-2.80394	17.0549	275.219	-42.5215	36.9137	175.925	36.9137	-102.098	-121.957	-2.80394	156.067	275.219
	2013	7	M	61-70	17	unknown	Success	AF	AF	W		7.85881		61.7608	156.067	-8.96842	-56.1213	-16.8272	-8.96842	-8.96842	6.74919	22.4668	-8.96842	-8.96842	-63.9801	-24.686	38.1844	14.608	14.608	-32.5448	-16.8272	-1.10961	6.74919	-1.10961	-16.8272	22.4668	6.74919	53.902	-1.10961	6.74919	108.914	-16.8272	14.608	69.6196	14.608	-40.4036	-48.2625	-1.10961	61.7608
	2013	7	M	61-70	16	unknown	Success	AF	AF	W		6.85881		47.0432	53.902	136.208	-7.82723	-48.9801	-14.686	-7.82723	-7.82723	5.89039	19.608	-7.82723	-7.82723	-55.8389	-21.5448	33.3256	12.7492	12.7492	-28.4036	-14.686	-0.96842	5.89039	-0.96842	-14.686	19.608	5.89039	47.0432	-0.96842	5.89039	95.0549	-14.686	12.7492	60.7608	12.7492	-35.2625	-42.1213	-0.96842
	2013	7	M	51-60	2	unknown	Success	AF	AF	W		-7.14119		50.9966	-48.9801	-56.1213	-141.816	8.14948	50.9966	15.2907	8.14948	8.14948	-6.1329	-20.4153	8.14948	8.14948	58.1378	22.4319	-34.6977	-13.2741	-13.2741	29.5731	15.2907	1.00829	-6.1329	1.00829	15.2907	-20.4153	-6.1329	-48.9801	1.00829	-6.1329	-98.9684	15.2907	-13.2741	-63.2625	-13.2741	36.7143	43.8555
	2013	7	M	61-70	3	unknown	Success	SR	SR	W		-6.14119		37.7143	43.8555	-42.1213	-48.2625	-121.957	7.00829	43.8555	13.1495	7.00829	7.00829	-5.2741	-17.5565	7.00829	7.00829	49.9966	19.2907	-29.8389	-11.4153	-11.4153	25.4319	13.1495	0.867097	-5.2741	0.867097	13.1495	-17.5565	-5.2741	-42.1213	0.867097	-5.2741	-85.1096	13.1495	-11.4153	-54.4036	-11.4153	31.5731
	2013	7	F	61-70	11	unknown	Fail	AF	AF	W		1.85881		3.45516	-11.4153	-13.2741	12.7492	14.608	36.9137	-2.12126	-13.2741	-3.98006	-2.12126	-2.12126	1.59635	5.31397	-2.12126	-2.12126	-15.1329	-5.83887	9.03158	3.45516	3.45516	-7.69768	-3.98006	-0.262452	1.59635	-0.262452	-3.98006	5.31397	1.59635	12.7492	-0.262452	1.59635	25.7608	-3.98006	3.45516	16.4668	3.45516
	2013	7	F	71-80	19	unknown	Success	SR	SR	W		9.85881		97.1961	18.3256	-60.5448	-70.4036	67.6196	77.4785	195.784	-11.2508	-70.4036	-21.1096	-11.2508	-11.2508	8.46681	28.1844	-11.2508	-11.2508	-80.2625	-30.9684	47.902	18.3256	18.3256	-40.8272	-21.1096	-1.392	8.46681	-1.392	-21.1096	28.1844	8.46681	67.6196	-1.392	8.46681	136.631	-21.1096	18.3256	87.3373
	2013	7	M	51-60	12	unknown	Success	SR	SR	W		2.85881		8.17277	28.1844	5.31397	-17.5565	-20.4153	19.608	22.4668	56.7725	-3.26245	-20.4153	-6.12126	-3.26245	-3.26245	2.45516	8.17277	-3.26245	-3.26245	-23.2741	-8.98006	13.8904	5.31397	5.31397	-11.8389	-6.12126	-0.403645	2.45516	-0.403645	-6.12126	8.17277	2.45516	19.608	-0.403645	2.45516	39.6196	-6.12126	5.31397
	2013	7	M	71-80	34	unknown	Fail	AF	AF	W		24.8588		617.96	71.0665	245.078	46.2077	-152.663	-177.522	170.502	195.361	493.666	-28.3687	-177.522	-53.2275	-28.3687	-28.3687	21.3489	71.0665	-28.3687	-28.3687	-202.38	-78.0863	120.784	46.2077	46.2077	-102.945	-53.2275	-3.5099	21.3489	-3.5099	-53.2275	71.0665	21.3489	170.502	-3.5099	21.3489	344.513	-53.2275
	2013	8	M	81-90	12	unknown	Success	SR	SR	W		2.85881		8.17277	71.0665	8.17277	28.1844	5.31397	-17.5565	-20.4153	19.608	22.4668	56.7725	-3.26245	-20.4153	-6.12126	-3.26245	-3.26245	2.45516	8.17277	-3.26245	-3.26245	-23.2741	-8.98006	13.8904	5.31397	5.31397	-11.8389	-6.12126	-0.403645	2.45516	-0.403645	-6.12126	8.17277	2.45516	19.608	-0.403645	2.45516	39.6196
	2013	8	M	71-80	16	unknown	Success	SR	SR	W		6.85881		47.0432	19.608	170.502	19.608	67.6196	12.7492	-42.1213	-48.9801	47.0432	53.902	136.208	-7.82723	-48.9801	-14.686	-7.82723	-7.82723	5.89039	19.608	-7.82723	-7.82723	-55.8389	-21.5448	33.3256	12.7492	12.7492	-28.4036	-14.686	-0.96842	5.89039	-0.96842	-14.686	19.608	5.89039	47.0432	-0.96842	5.89039
	2013	8	F	61-70	6	unknown	Success	SR	AF	W		-3.14119		9.8671	-21.5448	-8.98006	-78.0863	-8.98006	-30.9684	-5.83887	19.2907	22.4319	-21.5448	-24.686	-62.3804	3.58471	22.4319	6.7259	3.58471	3.58471	-2.69768	-8.98006	3.58471	3.58471	25.5731	9.8671	-15.2625	-5.83887	-5.83887	13.0083	6.7259	0.443516	-2.69768	0.443516	6.7259	-8.98006	-2.69768	-21.5448	0.443516
	2013	8	F	81-90	11	unknown	Success	AF	AF	W		1.85881		3.45516	-5.83887	12.7492	5.31397	46.2077	5.31397	18.3256	3.45516	-11.4153	-13.2741	12.7492	14.608	36.9137	-2.12126	-13.2741	-3.98006	-2.12126	-2.12126	1.59635	5.31397	-2.12126	-2.12126	-15.1329	-5.83887	9.03158	3.45516	3.45516	-7.69768	-3.98006	-0.262452	1.59635	-0.262452	-3.98006	5.31397	1.59635	12.7492
	2013	8	F	71-80	18	unknown	Success	SR	SR	W		8.85881		78.4785	16.4668	-27.8272	60.7608	25.3256	220.219	25.3256	87.3373	16.4668	-54.4036	-63.2625	60.7608	69.6196	175.925	-10.1096	-63.2625	-18.9684	-10.1096	-10.1096	7.608	25.3256	-10.1096	-10.1096	-72.1213	-27.8272	43.0432	16.4668	16.4668	-36.686	-18.9684	-1.25081	7.608	-1.25081	-18.9684	25.3256	7.608
	2013	8	M	61-70	12	unknown	Success	AF	AF	W		2.85881		8.17277	25.3256	5.31397	-8.98006	19.608	8.17277	71.0665	8.17277	28.1844	5.31397	-17.5565	-20.4153	19.608	22.4668	56.7725	-3.26245	-20.4153	-6.12126	-3.26245	-3.26245	2.45516	8.17277	-3.26245	-3.26245	-23.2741	-8.98006	13.8904	5.31397	5.31397	-11.8389	-6.12126	-0.403645	2.45516	-0.403645	-6.12126	8.17277
	2013	8	M	61-70	16	unknown	Success	SR	SR	W		6.85881		47.0432	19.608	60.7608	12.7492	-21.5448	47.0432	19.608	170.502	19.608	67.6196	12.7492	-42.1213	-48.9801	47.0432	53.902	136.208	-7.82723	-48.9801	-14.686	-7.82723	-7.82723	5.89039	19.608	-7.82723	-7.82723	-55.8389	-21.5448	33.3256	12.7492	12.7492	-28.4036	-14.686	-0.96842	5.89039	-0.96842	-14.686
	2013	8	M	61-70	5	unknown	Success	AF	AF	W		-4.14119		17.1495	-28.4036	-11.8389	-36.686	-7.69768	13.0083	-28.4036	-11.8389	-102.945	-11.8389	-40.8272	-7.69768	25.4319	29.5731	-28.4036	-32.5448	-82.2392	4.7259	29.5731	8.8671	4.7259	4.7259	-3.55648	-11.8389	4.7259	4.7259	33.7143	13.0083	-20.1213	-7.69768	-7.69768	17.1495	8.8671	0.58471	-3.55648	0.58471
	2013	8	M	71-80	5	unknown	Success	SR	SR	W		-4.14119		17.1495	17.1495	-28.4036	-11.8389	-36.686	-7.69768	13.0083	-28.4036	-11.8389	-102.945	-11.8389	-40.8272	-7.69768	25.4319	29.5731	-28.4036	-32.5448	-82.2392	4.7259	29.5731	8.8671	4.7259	4.7259	-3.55648	-11.8389	4.7259	4.7259	33.7143	13.0083	-20.1213	-7.69768	-7.69768	17.1495	8.8671	0.58471	-3.55648
	2013	8	M	71-80	9	unknown	Success	AF	AF	W		-0.141194		0.0199356	0.58471	0.58471	-0.96842	-0.403645	-1.25081	-0.262452	0.443516	-0.96842	-0.403645	-3.5099	-0.403645	-1.392	-0.262452	0.867097	1.00829	-0.96842	-1.10961	-2.80394	0.161129	1.00829	0.302323	0.161129	0.161129	-0.121258	-0.403645	0.161129	0.161129	1.14948	0.443516	-0.686032	-0.262452	-0.262452	0.58471	0.302323	0.0199356
	2013	8	F	71-80	11	unknown	Success	SR	SR	W		1.85881		3.45516	-0.262452	-7.69768	-7.69768	12.7492	5.31397	16.4668	3.45516	-5.83887	12.7492	5.31397	46.2077	5.31397	18.3256	3.45516	-11.4153	-13.2741	12.7492	14.608	36.9137	-2.12126	-13.2741	-3.98006	-2.12126	-2.12126	1.59635	5.31397	-2.12126	-2.12126	-15.1329	-5.83887	9.03158	3.45516	3.45516	-7.69768	-3.98006
	2013	8	M	61-70	5	unknown	Success	SR	SR	W		-4.14119		17.1495	-7.69768	0.58471	17.1495	17.1495	-28.4036	-11.8389	-36.686	-7.69768	13.0083	-28.4036	-11.8389	-102.945	-11.8389	-40.8272	-7.69768	25.4319	29.5731	-28.4036	-32.5448	-82.2392	4.7259	29.5731	8.8671	4.7259	4.7259	-3.55648	-11.8389	4.7259	4.7259	33.7143	13.0083	-20.1213	-7.69768	-7.69768	17.1495
	2013	8	M	61-70	20	unknown	Success	SR	SR	W		10.8588		117.914	-44.9684	20.1844	-1.53319	-44.9684	-44.9684	74.4785	31.0432	96.1961	20.1844	-34.1096	74.4785	31.0432	269.937	31.0432	107.055	20.1844	-66.686	-77.5448	74.4785	85.3373	215.643	-12.392	-77.5448	-23.2508	-12.392	-12.392	9.32561	31.0432	-12.392	-12.392	-88.4036	-34.1096	52.7608	20.1844	20.1844
	2013	8	M	61-70	4	unknown	Success	AF	0	W		-5.14119		26.4319	-55.8272	21.2907	-9.55648	0.725904	21.2907	21.2907	-35.2625	-14.6977	-45.5448	-9.55648	16.1495	-35.2625	-14.6977	-127.804	-14.6977	-50.686	-9.55648	31.5731	36.7143	-35.2625	-40.4036	-102.098	5.8671	36.7143	11.0083	5.8671	5.8671	-4.41529	-14.6977	5.8671	5.8671	41.8555	16.1495	-24.9801	-9.55648
	2013	8	M	71-80	9	unknown	Fail	AF	AF	W		-0.141194		0.0199356	0.725904	-1.53319	0.58471	-0.262452	0.0199356	0.58471	0.58471	-0.96842	-0.403645	-1.25081	-0.262452	0.443516	-0.96842	-0.403645	-3.5099	-0.403645	-1.392	-0.262452	0.867097	1.00829	-0.96842	-1.10961	-2.80394	0.161129	1.00829	0.302323	0.161129	0.161129	-0.121258	-0.403645	0.161129	0.161129	1.14948	0.443516	-0.686032
	2013	8	M	61-70	4	unknown	Success	SR	AF	W		-5.14119		26.4319	0.725904	26.4319	-55.8272	21.2907	-9.55648	0.725904	21.2907	21.2907	-35.2625	-14.6977	-45.5448	-9.55648	16.1495	-35.2625	-14.6977	-127.804	-14.6977	-50.686	-9.55648	31.5731	36.7143	-35.2625	-40.4036	-102.098	5.8671	36.7143	11.0083	5.8671	5.8671	-4.41529	-14.6977	5.8671	5.8671	41.8555	16.1495
	2013	8	M	71-80	9	unknown	Success	SR	SR	W		-0.141194		0.0199356	0.725904	0.0199356	0.725904	-1.53319	0.58471	-0.262452	0.0199356	0.58471	0.58471	-0.96842	-0.403645	-1.25081	-0.262452	0.443516	-0.96842	-0.403645	-3.5099	-0.403645	-1.392	-0.262452	0.867097	1.00829	-0.96842	-1.10961	-2.80394	0.161129	1.00829	0.302323	0.161129	0.161129	-0.121258	-0.403645	0.161129	0.161129	1.14948
	2013	8	M	61-70	9	unknown	Success	SR	SR	W		-0.141194		0.0199356	0.0199356	0.725904	0.0199356	0.725904	-1.53319	0.58471	-0.262452	0.0199356	0.58471	0.58471	-0.96842	-0.403645	-1.25081	-0.262452	0.443516	-0.96842	-0.403645	-3.5099	-0.403645	-1.392	-0.262452	0.867097	1.00829	-0.96842	-1.10961	-2.80394	0.161129	1.00829	0.302323	0.161129	0.161129	-0.121258	-0.403645	0.161129	0.161129
	2013	9	M	51-60	8	unknown	Success	SR	SR	W		-1.14119		1.30232	0.161129	0.161129	5.8671	0.161129	5.8671	-12.392	4.7259	-2.12126	0.161129	4.7259	4.7259	-7.82723	-3.26245	-10.1096	-2.12126	3.58471	-7.82723	-3.26245	-28.3687	-3.26245	-11.2508	-2.12126	7.00829	8.14948	-7.82723	-8.96842	-22.6627	1.30232	8.14948	2.44352	1.30232	1.30232	-0.980064	-3.26245	1.30232
	2013	9	F	61-70	9	unknown	Success	SR	SR	W		-0.141194		0.0199356	0.161129	0.0199356	0.0199356	0.725904	0.0199356	0.725904	-1.53319	0.58471	-0.262452	0.0199356	0.58471	0.58471	-0.96842	-0.403645	-1.25081	-0.262452	0.443516	-0.96842	-0.403645	-3.5099	-0.403645	-1.392	-0.262452	0.867097	1.00829	-0.96842	-1.10961	-2.80394	0.161129	1.00829	0.302323	0.161129	0.161129	-0.121258	-0.403645
	2013	9	F	61-70	14	unknown	Success	AF	AF	W		4.85881		23.608	-0.686032	-5.54484	-0.686032	-0.686032	-24.9801	-0.686032	-24.9801	52.7608	-20.1213	9.03158	-0.686032	-20.1213	-20.1213	33.3256	13.8904	43.0432	9.03158	-15.2625	33.3256	13.8904	120.784	13.8904	47.902	9.03158	-29.8389	-34.6977	33.3256	38.1844	96.4901	-5.54484	-34.6977	-10.4036	-5.54484	-5.54484	4.17277
	2013	9	F	71-80	10	unknown	Success	SR	SR	W		0.858806		0.737548	4.17277	-0.121258	-0.980064	-0.121258	-0.121258	-4.41529	-0.121258	-4.41529	9.32561	-3.55648	1.59635	-0.121258	-3.55648	-3.55648	5.89039	2.45516	7.608	1.59635	-2.69768	5.89039	2.45516	21.3489	2.45516	8.46681	1.59635	-5.2741	-6.1329	5.89039	6.74919	17.0549	-0.980064	-6.1329	-1.83887	-0.980064	-0.980064
	2013	9	F	61-70	6	unknown	Success	AF	AF	W		-3.14119		9.8671	-2.69768	-15.2625	0.443516	3.58471	0.443516	0.443516	16.1495	0.443516	16.1495	-34.1096	13.0083	-5.83887	0.443516	13.0083	13.0083	-21.5448	-8.98006	-27.8272	-5.83887	9.8671	-21.5448	-8.98006	-78.0863	-8.98006	-30.9684	-5.83887	19.2907	22.4319	-21.5448	-24.686	-62.3804	3.58471	22.4319	6.7259	3.58471
	2013	9	M	71-80	10	unknown	Success	SR	SR	W		0.858806		0.737548	-2.69768	0.737548	4.17277	-0.121258	-0.980064	-0.121258	-0.121258	-4.41529	-0.121258	-4.41529	9.32561	-3.55648	1.59635	-0.121258	-3.55648	-3.55648	5.89039	2.45516	7.608	1.59635	-2.69768	5.89039	2.45516	21.3489	2.45516	8.46681	1.59635	-5.2741	-6.1329	5.89039	6.74919	17.0549	-0.980064	-6.1329	-1.83887
	2013	9	M	61-70	7	unknown	Fail	AF	AF	W		-2.14119		4.58471	-1.83887	6.7259	-1.83887	-10.4036	0.302323	2.44352	0.302323	0.302323	11.0083	0.302323	11.0083	-23.2508	8.8671	-3.98006	0.302323	8.8671	8.8671	-14.686	-6.12126	-18.9684	-3.98006	6.7259	-14.686	-6.12126	-53.2275	-6.12126	-21.1096	-3.98006	13.1495	15.2907	-14.686	-16.8272	-42.5215	2.44352	15.2907
	2013	9	M	30-50	9	unknown	Fail	AF	AF	W		-0.141194		0.0199356	0.302323	-0.121258	0.443516	-0.121258	-0.686032	0.0199356	0.161129	0.0199356	0.0199356	0.725904	0.0199356	0.725904	-1.53319	0.58471	-0.262452	0.0199356	0.58471	0.58471	-0.96842	-0.403645	-1.25081	-0.262452	0.443516	-0.96842	-0.403645	-3.5099	-0.403645	-1.392	-0.262452	0.867097	1.00829	-0.96842	-1.10961	-2.80394	0.161129
	2013	9	F	71-80	9	unknown	Success	AF	AF	W		-0.141194		0.0199356	0.0199356	0.302323	-0.121258	0.443516	-0.121258	-0.686032	0.0199356	0.161129	0.0199356	0.0199356	0.725904	0.0199356	0.725904	-1.53319	0.58471	-0.262452	0.0199356	0.58471	0.58471	-0.96842	-0.403645	-1.25081	-0.262452	0.443516	-0.96842	-0.403645	-3.5099	-0.403645	-1.392	-0.262452	0.867097	1.00829	-0.96842	-1.10961	-2.80394
	2013	9	F	51-60	8	unknown	Success	SR	SR	W		-1.14119		1.30232	0.161129	0.161129	2.44352	-0.980064	3.58471	-0.980064	-5.54484	0.161129	1.30232	0.161129	0.161129	5.8671	0.161129	5.8671	-12.392	4.7259	-2.12126	0.161129	4.7259	4.7259	-7.82723	-3.26245	-10.1096	-2.12126	3.58471	-7.82723	-3.26245	-28.3687	-3.26245	-11.2508	-2.12126	7.00829	8.14948	-7.82723	-8.96842
	2013	9	F	81-90	8	unknown	Fail	AF	AF	W		-1.14119		1.30232	1.30232	0.161129	0.161129	2.44352	-0.980064	3.58471	-0.980064	-5.54484	0.161129	1.30232	0.161129	0.161129	5.8671	0.161129	5.8671	-12.392	4.7259	-2.12126	0.161129	4.7259	4.7259	-7.82723	-3.26245	-10.1096	-2.12126	3.58471	-7.82723	-3.26245	-28.3687	-3.26245	-11.2508	-2.12126	7.00829	8.14948	-7.82723
	2013	9	M	51-60	24	unknown	Success	SR	SR	W		14.8588		220.784	-16.9568	-16.9568	-2.09797	-2.09797	-31.8156	12.7608	-46.6744	12.7608	72.1961	-2.09797	-16.9568	-2.09797	-2.09797	-76.392	-2.09797	-76.392	161.349	-61.5332	27.6196	-2.09797	-61.5332	-61.5332	101.914	42.4785	131.631	27.6196	-46.6744	101.914	42.4785	369.372	42.4785	146.49	27.6196	-91.2508	-106.11
	2013	9	F	30-50	11	unknown	Success	SR	SR	W		1.85881		3.45516	27.6196	-2.12126	-2.12126	-0.262452	-0.262452	-3.98006	1.59635	-5.83887	1.59635	9.03158	-0.262452	-2.12126	-0.262452	-0.262452	-9.55648	-0.262452	-9.55648	20.1844	-7.69768	3.45516	-0.262452	-7.69768	-7.69768	12.7492	5.31397	16.4668	3.45516	-5.83887	12.7492	5.31397	46.2077	5.31397	18.3256	3.45516	-11.4153
	2013	9	M	61-70	7	unknown	Fail	AF	AF	W		-2.14119		4.58471	-3.98006	-31.8156	2.44352	2.44352	0.302323	0.302323	4.58471	-1.83887	6.7259	-1.83887	-10.4036	0.302323	2.44352	0.302323	0.302323	11.0083	0.302323	11.0083	-23.2508	8.8671	-3.98006	0.302323	8.8671	8.8671	-14.686	-6.12126	-18.9684	-3.98006	6.7259	-14.686	-6.12126	-53.2275	-6.12126	-21.1096	-3.98006
	2013	9	M	61-70	5	unknown	Success	AF	AF	W		-4.14119		17.1495	8.8671	-7.69768	-61.5332	4.7259	4.7259	0.58471	0.58471	8.8671	-3.55648	13.0083	-3.55648	-20.1213	0.58471	4.7259	0.58471	0.58471	21.2907	0.58471	21.2907	-44.9684	17.1495	-7.69768	0.58471	17.1495	17.1495	-28.4036	-11.8389	-36.686	-7.69768	13.0083	-28.4036	-11.8389	-102.945	-11.8389	-40.8272
	2013	9	M	81-90	8	unknown	Success	AF	AF	W		-1.14119		1.30232	4.7259	2.44352	-2.12126	-16.9568	1.30232	1.30232	0.161129	0.161129	2.44352	-0.980064	3.58471	-0.980064	-5.54484	0.161129	1.30232	0.161129	0.161129	5.8671	0.161129	5.8671	-12.392	4.7259	-2.12126	0.161129	4.7259	4.7259	-7.82723	-3.26245	-10.1096	-2.12126	3.58471	-7.82723	-3.26245	-28.3687	-3.26245
	2013	9	M	81-90	13	unknown	Success	AF	AF	W		3.85881		14.8904	-4.40365	-15.9801	-8.26245	7.17277	57.3373	-4.40365	-4.40365	-0.544839	-0.544839	-8.26245	3.31397	-12.1213	3.31397	18.7492	-0.544839	-4.40365	-0.544839	-0.544839	-19.8389	-0.544839	-19.8389	41.902	-15.9801	7.17277	-0.544839	-15.9801	-15.9801	26.4668	11.0316	34.1844	7.17277	-12.1213	26.4668	11.0316	95.9253
	2013	9	M	51-60	14	unknown	Fail	AF	AF	W		4.85881		23.608	18.7492	-5.54484	-20.1213	-10.4036	9.03158	72.1961	-5.54484	-5.54484	-0.686032	-0.686032	-10.4036	4.17277	-15.2625	4.17277	23.608	-0.686032	-5.54484	-0.686032	-0.686032	-24.9801	-0.686032	-24.9801	52.7608	-20.1213	9.03158	-0.686032	-20.1213	-20.1213	33.3256	13.8904	43.0432	9.03158	-15.2625	33.3256	13.8904
	2013	9	M	61-70	12	unknown	Fail	AF	AF	W		2.85881		8.17277	13.8904	11.0316	-3.26245	-11.8389	-6.12126	5.31397	42.4785	-3.26245	-3.26245	-0.403645	-0.403645	-6.12126	2.45516	-8.98006	2.45516	13.8904	-0.403645	-3.26245	-0.403645	-0.403645	-14.6977	-0.403645	-14.6977	31.0432	-11.8389	5.31397	-0.403645	-11.8389	-11.8389	19.608	8.17277	25.3256	5.31397	-8.98006	19.608
	2013	9	M	30-50	35	unknown	Fail	AF	AF	W		25.8588		668.678	73.9253	125.643	99.7841	-29.5099	-107.086	-55.3687	48.0665	384.231	-29.5099	-29.5099	-3.6511	-3.6511	-55.3687	22.2077	-81.2275	22.2077	125.643	-3.6511	-29.5099	-3.6511	-3.6511	-132.945	-3.6511	-132.945	280.796	-107.086	48.0665	-3.6511	-107.086	-107.086	177.361	73.9253	229.078	48.0665	-81.2275
	2013	9	F	81-90	10	unknown	Success	AF	AF	W		0.858806		0.737548	22.2077	2.45516	4.17277	3.31397	-0.980064	-3.55648	-1.83887	1.59635	12.7608	-0.980064	-0.980064	-0.121258	-0.121258	-1.83887	0.737548	-2.69768	0.737548	4.17277	-0.121258	-0.980064	-0.121258	-0.121258	-4.41529	-0.121258	-4.41529	9.32561	-3.55648	1.59635	-0.121258	-3.55648	-3.55648	5.89039	2.45516	7.608	1.59635
	2013	9	M	71-80	14	unknown	Success	SR	SR	W		4.85881		23.608	4.17277	125.643	13.8904	23.608	18.7492	-5.54484	-20.1213	-10.4036	9.03158	72.1961	-5.54484	-5.54484	-0.686032	-0.686032	-10.4036	4.17277	-15.2625	4.17277	23.608	-0.686032	-5.54484	-0.686032	-0.686032	-24.9801	-0.686032	-24.9801	52.7608	-20.1213	9.03158	-0.686032	-20.1213	-20.1213	33.3256	13.8904	43.0432
	2013	9	M	30-50	8	unknown	Success	AF	AF	W		-1.14119		1.30232	-5.54484	-0.980064	-29.5099	-3.26245	-5.54484	-4.40365	1.30232	4.7259	2.44352	-2.12126	-16.9568	1.30232	1.30232	0.161129	0.161129	2.44352	-0.980064	3.58471	-0.980064	-5.54484	0.161129	1.30232	0.161129	0.161129	5.8671	0.161129	5.8671	-12.392	4.7259	-2.12126	0.161129	4.7259	4.7259	-7.82723	-3.26245
	2013	9	M	51-60	13	unknown	Success	AF	AF	W		3.85881		14.8904	-4.40365	18.7492	3.31397	99.7841	11.0316	18.7492	14.8904	-4.40365	-15.9801	-8.26245	7.17277	57.3373	-4.40365	-4.40365	-0.544839	-0.544839	-8.26245	3.31397	-12.1213	3.31397	18.7492	-0.544839	-4.40365	-0.544839	-0.544839	-19.8389	-0.544839	-19.8389	41.902	-15.9801	7.17277	-0.544839	-15.9801	-15.9801	26.4668
	2013	9	F	51-60	8	unknown	Success	AF	AF	W		-1.14119		1.30232	-4.40365	1.30232	-5.54484	-0.980064	-29.5099	-3.26245	-5.54484	-4.40365	1.30232	4.7259	2.44352	-2.12126	-16.9568	1.30232	1.30232	0.161129	0.161129	2.44352	-0.980064	3.58471	-0.980064	-5.54484	0.161129	1.30232	0.161129	0.161129	5.8671	0.161129	5.8671	-12.392	4.7259	-2.12126	0.161129	4.7259	4.7259
	2013	9	M	61-70	13	unknown	Fail	AF	AF	W		3.85881		14.8904	-4.40365	14.8904	-4.40365	18.7492	3.31397	99.7841	11.0316	18.7492	14.8904	-4.40365	-15.9801	-8.26245	7.17277	57.3373	-4.40365	-4.40365	-0.544839	-0.544839	-8.26245	3.31397	-12.1213	3.31397	18.7492	-0.544839	-4.40365	-0.544839	-0.544839	-19.8389	-0.544839	-19.8389	41.902	-15.9801	7.17277	-0.544839	-15.9801
	2013	10	F	71-80	17	unknown	Success	SR	SR	W		7.85881		61.7608	30.3256	-8.96842	30.3256	-8.96842	38.1844	6.74919	203.219	22.4668	38.1844	30.3256	-8.96842	-32.5448	-16.8272	14.608	116.772	-8.96842	-8.96842	-1.10961	-1.10961	-16.8272	6.74919	-24.686	6.74919	38.1844	-1.10961	-8.96842	-1.10961	-1.10961	-40.4036	-1.10961	-40.4036	85.3373	-32.5448	14.608	-1.10961
	2013	10	M	61-70	5	unknown	Success	AF	AF	W		-4.14119		17.1495	-32.5448	-15.9801	4.7259	-15.9801	4.7259	-20.1213	-3.55648	-107.086	-11.8389	-20.1213	-15.9801	4.7259	17.1495	8.8671	-7.69768	-61.5332	4.7259	4.7259	0.58471	0.58471	8.8671	-3.55648	13.0083	-3.55648	-20.1213	0.58471	4.7259	0.58471	0.58471	21.2907	0.58471	21.2907	-44.9684	17.1495	-7.69768
	2013	10	M	71-80	11	unknown	Success	SR	SR	W		1.85881		3.45516	-7.69768	14.608	7.17277	-2.12126	7.17277	-2.12126	9.03158	1.59635	48.0665	5.31397	9.03158	7.17277	-2.12126	-7.69768	-3.98006	3.45516	27.6196	-2.12126	-2.12126	-0.262452	-0.262452	-3.98006	1.59635	-5.83887	1.59635	9.03158	-0.262452	-2.12126	-0.262452	-0.262452	-9.55648	-0.262452	-9.55648	20.1844	-7.69768
	2013	10	M	71-80	8	unknown	Success	SR	SR	W		-1.14119		1.30232	-2.12126	4.7259	-8.96842	-4.40365	1.30232	-4.40365	1.30232	-5.54484	-0.980064	-29.5099	-3.26245	-5.54484	-4.40365	1.30232	4.7259	2.44352	-2.12126	-16.9568	1.30232	1.30232	0.161129	0.161129	2.44352	-0.980064	3.58471	-0.980064	-5.54484	0.161129	1.30232	0.161129	0.161129	5.8671	0.161129	5.8671	-12.392
	2013	10	M	71-80	7	unknown	Success	SR	SR	W		-2.14119		4.58471	2.44352	-3.98006	8.8671	-16.8272	-8.26245	2.44352	-8.26245	2.44352	-10.4036	-1.83887	-55.3687	-6.12126	-10.4036	-8.26245	2.44352	8.8671	4.58471	-3.98006	-31.8156	2.44352	2.44352	0.302323	0.302323	4.58471	-1.83887	6.7259	-1.83887	-10.4036	0.302323	2.44352	0.302323	0.302323	11.0083	0.302323	11.0083
	2013	10	M	61-70	11	unknown	Success	SR	SR	W		1.85881		3.45516	-3.98006	-2.12126	3.45516	-7.69768	14.608	7.17277	-2.12126	7.17277	-2.12126	9.03158	1.59635	48.0665	5.31397	9.03158	7.17277	-2.12126	-7.69768	-3.98006	3.45516	27.6196	-2.12126	-2.12126	-0.262452	-0.262452	-3.98006	1.59635	-5.83887	1.59635	9.03158	-0.262452	-2.12126	-0.262452	-0.262452	-9.55648	-0.262452
	2013	10	F	61-70	8	unknown	Success	SR	SR	W		-1.14119		1.30232	-2.12126	2.44352	1.30232	-2.12126	4.7259	-8.96842	-4.40365	1.30232	-4.40365	1.30232	-5.54484	-0.980064	-29.5099	-3.26245	-5.54484	-4.40365	1.30232	4.7259	2.44352	-2.12126	-16.9568	1.30232	1.30232	0.161129	0.161129	2.44352	-0.980064	3.58471	-0.980064	-5.54484	0.161129	1.30232	0.161129	0.161129	5.8671
	2013	10	M	61-70	5	unknown	Success	SR	SR	W		-4.14119		17.1495	4.7259	-7.69768	8.8671	4.7259	-7.69768	17.1495	-32.5448	-15.9801	4.7259	-15.9801	4.7259	-20.1213	-3.55648	-107.086	-11.8389	-20.1213	-15.9801	4.7259	17.1495	8.8671	-7.69768	-61.5332	4.7259	4.7259	0.58471	0.58471	8.8671	-3.55648	13.0083	-3.55648	-20.1213	0.58471	4.7259	0.58471	0.58471
	2013	10	F	61-70	4	unknown	Success	SR	SR	W		-5.14119		26.4319	21.2907	5.8671	-9.55648	11.0083	5.8671	-9.55648	21.2907	-40.4036	-19.8389	5.8671	-19.8389	5.8671	-24.9801	-4.41529	-132.945	-14.6977	-24.9801	-19.8389	5.8671	21.2907	11.0083	-9.55648	-76.392	5.8671	5.8671	0.725904	0.725904	11.0083	-4.41529	16.1495	-4.41529	-24.9801	0.725904	5.8671	0.725904
	2013	10	M	51-60	6	unknown	Fail	AF	AF	W		-3.14119		9.8671	16.1495	13.0083	3.58471	-5.83887	6.7259	3.58471	-5.83887	13.0083	-24.686	-12.1213	3.58471	-12.1213	3.58471	-15.2625	-2.69768	-81.2275	-8.98006	-15.2625	-12.1213	3.58471	13.0083	6.7259	-5.83887	-46.6744	3.58471	3.58471	0.443516	0.443516	6.7259	-2.69768	9.8671	-2.69768	-15.2625	0.443516	3.58471
	2013	10	F	51-60	6	unknown	Success	SR	0	W		-3.14119		9.8671	9.8671	16.1495	13.0083	3.58471	-5.83887	6.7259	3.58471	-5.83887	13.0083	-24.686	-12.1213	3.58471	-12.1213	3.58471	-15.2625	-2.69768	-81.2275	-8.98006	-15.2625	-12.1213	3.58471	13.0083	6.7259	-5.83887	-46.6744	3.58471	3.58471	0.443516	0.443516	6.7259	-2.69768	9.8671	-2.69768	-15.2625	0.443516
	2013	10	F	81-90	9	unknown	Success	SR	SR	W		-0.141194		0.0199356	0.443516	0.443516	0.725904	0.58471	0.161129	-0.262452	0.302323	0.161129	-0.262452	0.58471	-1.10961	-0.544839	0.161129	-0.544839	0.161129	-0.686032	-0.121258	-3.6511	-0.403645	-0.686032	-0.544839	0.161129	0.58471	0.302323	-0.262452	-2.09797	0.161129	0.161129	0.0199356	0.0199356	0.302323	-0.121258	0.443516	-0.121258	-0.686032
	2013	10	F	71-80	6	unknown	Success	AF	AF	W		-3.14119		9.8671	0.443516	9.8671	9.8671	16.1495	13.0083	3.58471	-5.83887	6.7259	3.58471	-5.83887	13.0083	-24.686	-12.1213	3.58471	-12.1213	3.58471	-15.2625	-2.69768	-81.2275	-8.98006	-15.2625	-12.1213	3.58471	13.0083	6.7259	-5.83887	-46.6744	3.58471	3.58471	0.443516	0.443516	6.7259	-2.69768	9.8671	-2.69768
	2013	10	M	61-70	6	unknown	Success	SR	SR	W		-3.14119		9.8671	9.8671	0.443516	9.8671	9.8671	16.1495	13.0083	3.58471	-5.83887	6.7259	3.58471	-5.83887	13.0083	-24.686	-12.1213	3.58471	-12.1213	3.58471	-15.2625	-2.69768	-81.2275	-8.98006	-15.2625	-12.1213	3.58471	13.0083	6.7259	-5.83887	-46.6744	3.58471	3.58471	0.443516	0.443516	6.7259	-2.69768	9.8671
	2013	10	M	30-50	8	unknown	Success	SR	SR	W		-1.14119		1.30232	3.58471	3.58471	0.161129	3.58471	3.58471	5.8671	4.7259	1.30232	-2.12126	2.44352	1.30232	-2.12126	4.7259	-8.96842	-4.40365	1.30232	-4.40365	1.30232	-5.54484	-0.980064	-29.5099	-3.26245	-5.54484	-4.40365	1.30232	4.7259	2.44352	-2.12126	-16.9568	1.30232	1.30232	0.161129	0.161129	2.44352	-0.980064
	2013	10	F	51-60	12	unknown	Success	SR	SR	W		2.85881		8.17277	-3.26245	-8.98006	-8.98006	-0.403645	-8.98006	-8.98006	-14.6977	-11.8389	-3.26245	5.31397	-6.12126	-3.26245	5.31397	-11.8389	22.4668	11.0316	-3.26245	11.0316	-3.26245	13.8904	2.45516	73.9253	8.17277	13.8904	11.0316	-3.26245	-11.8389	-6.12126	5.31397	42.4785	-3.26245	-3.26245	-0.403645	-0.403645	-6.12126
	2013	10	F	71-80	7	unknown	Success	AF	AF	W		-2.14119		4.58471	-6.12126	2.44352	6.7259	6.7259	0.302323	6.7259	6.7259	11.0083	8.8671	2.44352	-3.98006	4.58471	2.44352	-3.98006	8.8671	-16.8272	-8.26245	2.44352	-8.26245	2.44352	-10.4036	-1.83887	-55.3687	-6.12126	-10.4036	-8.26245	2.44352	8.8671	4.58471	-3.98006	-31.8156	2.44352	2.44352	0.302323	0.302323
	2013	10	M	71-80	12	unknown	Success	SR	SR	W		2.85881		8.17277	-6.12126	8.17277	-3.26245	-8.98006	-8.98006	-0.403645	-8.98006	-8.98006	-14.6977	-11.8389	-3.26245	5.31397	-6.12126	-3.26245	5.31397	-11.8389	22.4668	11.0316	-3.26245	11.0316	-3.26245	13.8904	2.45516	73.9253	8.17277	13.8904	11.0316	-3.26245	-11.8389	-6.12126	5.31397	42.4785	-3.26245	-3.26245	-0.403645
	2013	10	M	71-80	8	unknown	Fail	AF	AF	W		-1.14119		1.30232	-3.26245	2.44352	-3.26245	1.30232	3.58471	3.58471	0.161129	3.58471	3.58471	5.8671	4.7259	1.30232	-2.12126	2.44352	1.30232	-2.12126	4.7259	-8.96842	-4.40365	1.30232	-4.40365	1.30232	-5.54484	-0.980064	-29.5099	-3.26245	-5.54484	-4.40365	1.30232	4.7259	2.44352	-2.12126	-16.9568	1.30232	1.30232
	2013	10	M	61-70	18	unknown	Success	SR	SR	W		8.85881		78.4785	-10.1096	25.3256	-18.9684	25.3256	-10.1096	-27.8272	-27.8272	-1.25081	-27.8272	-27.8272	-45.5448	-36.686	-10.1096	16.4668	-18.9684	-10.1096	16.4668	-36.686	69.6196	34.1844	-10.1096	34.1844	-10.1096	43.0432	7.608	229.078	25.3256	43.0432	34.1844	-10.1096	-36.686	-18.9684	16.4668	131.631	-10.1096
	2013	10	M	71-80	8	unknown	Success	AF	AF	W		-1.14119		1.30232	-10.1096	1.30232	-3.26245	2.44352	-3.26245	1.30232	3.58471	3.58471	0.161129	3.58471	3.58471	5.8671	4.7259	1.30232	-2.12126	2.44352	1.30232	-2.12126	4.7259	-8.96842	-4.40365	1.30232	-4.40365	1.30232	-5.54484	-0.980064	-29.5099	-3.26245	-5.54484	-4.40365	1.30232	4.7259	2.44352	-2.12126	-16.9568
	2013	10	M	51-60	4	unknown	Fail	AF	AF	W		-5.14119		26.4319	5.8671	-45.5448	5.8671	-14.6977	11.0083	-14.6977	5.8671	16.1495	16.1495	0.725904	16.1495	16.1495	26.4319	21.2907	5.8671	-9.55648	11.0083	5.8671	-9.55648	21.2907	-40.4036	-19.8389	5.8671	-19.8389	5.8671	-24.9801	-4.41529	-132.945	-14.6977	-24.9801	-19.8389	5.8671	21.2907	11.0083	-9.55648
	2013	11	F	61-70	4	unknown	Success	0	0	W		-5.14119		26.4319	26.4319	5.8671	-45.5448	5.8671	-14.6977	11.0083	-14.6977	5.8671	16.1495	16.1495	0.725904	16.1495	16.1495	26.4319	21.2907	5.8671	-9.55648	11.0083	5.8671	-9.55648	21.2907	-40.4036	-19.8389	5.8671	-19.8389	5.8671	-24.9801	-4.41529	-132.945	-14.6977	-24.9801	-19.8389	5.8671	21.2907	11.0083
	2013	11	F	71-80	6	unknown	Success	SR	SR	W		-3.14119		9.8671	16.1495	16.1495	3.58471	-27.8272	3.58471	-8.98006	6.7259	-8.98006	3.58471	9.8671	9.8671	0.443516	9.8671	9.8671	16.1495	13.0083	3.58471	-5.83887	6.7259	3.58471	-5.83887	13.0083	-24.686	-12.1213	3.58471	-12.1213	3.58471	-15.2625	-2.69768	-81.2275	-8.98006	-15.2625	-12.1213	3.58471	13.0083
	2013	11	M	51-60	13	unknown	Success	AF	AF	W		3.85881		14.8904	-12.1213	-19.8389	-19.8389	-4.40365	34.1844	-4.40365	11.0316	-8.26245	11.0316	-4.40365	-12.1213	-12.1213	-0.544839	-12.1213	-12.1213	-19.8389	-15.9801	-4.40365	7.17277	-8.26245	-4.40365	7.17277	-15.9801	30.3256	14.8904	-4.40365	14.8904	-4.40365	18.7492	3.31397	99.7841	11.0316	18.7492	14.8904	-4.40365
	2013	11	M	30-50	18	unknown	Success	AF	AF	W		8.85881		78.4785	34.1844	-27.8272	-45.5448	-45.5448	-10.1096	78.4785	-10.1096	25.3256	-18.9684	25.3256	-10.1096	-27.8272	-27.8272	-1.25081	-27.8272	-27.8272	-45.5448	-36.686	-10.1096	16.4668	-18.9684	-10.1096	16.4668	-36.686	69.6196	34.1844	-10.1096	34.1844	-10.1096	43.0432	7.608	229.078	25.3256	43.0432	34.1844
	2013	11	M	61-70	2	unknown	Success	SR	SR	W		-7.14119		50.9966	-63.2625	-27.5565	22.4319	36.7143	36.7143	8.14948	-63.2625	8.14948	-20.4153	15.2907	-20.4153	8.14948	22.4319	22.4319	1.00829	22.4319	22.4319	36.7143	29.5731	8.14948	-13.2741	15.2907	8.14948	-13.2741	29.5731	-56.1213	-27.5565	8.14948	-27.5565	8.14948	-34.6977	-6.1329	-184.663	-20.4153	-34.6977
	2013	11	M	51-60	6	unknown	Success	SR	SR	W		-3.14119		9.8671	22.4319	-27.8272	-12.1213	9.8671	16.1495	16.1495	3.58471	-27.8272	3.58471	-8.98006	6.7259	-8.98006	3.58471	9.8671	9.8671	0.443516	9.8671	9.8671	16.1495	13.0083	3.58471	-5.83887	6.7259	3.58471	-5.83887	13.0083	-24.686	-12.1213	3.58471	-12.1213	3.58471	-15.2625	-2.69768	-81.2275	-8.98006
	2013	11	M	51-60	5	unknown	Success	SR	SR	W		-4.14119		17.1495	13.0083	29.5731	-36.686	-15.9801	13.0083	21.2907	21.2907	4.7259	-36.686	4.7259	-11.8389	8.8671	-11.8389	4.7259	13.0083	13.0083	0.58471	13.0083	13.0083	21.2907	17.1495	4.7259	-7.69768	8.8671	4.7259	-7.69768	17.1495	-32.5448	-15.9801	4.7259	-15.9801	4.7259	-20.1213	-3.55648	-107.086
	2013	11	M	51-60	19	unknown	Success	SR	SR	W		9.85881		97.1961	-40.8272	-30.9684	-70.4036	87.3373	38.0432	-30.9684	-50.686	-50.686	-11.2508	87.3373	-11.2508	28.1844	-21.1096	28.1844	-11.2508	-30.9684	-30.9684	-1.392	-30.9684	-30.9684	-50.686	-40.8272	-11.2508	18.3256	-21.1096	-11.2508	18.3256	-40.8272	77.4785	38.0432	-11.2508	38.0432	-11.2508	47.902	8.46681
	2013	11	M	61-70	3	unknown	Success	SR	SR	W		-6.14119		37.7143	-60.5448	25.4319	19.2907	43.8555	-54.4036	-23.6977	19.2907	31.5731	31.5731	7.00829	-54.4036	7.00829	-17.5565	13.1495	-17.5565	7.00829	19.2907	19.2907	0.867097	19.2907	19.2907	31.5731	25.4319	7.00829	-11.4153	13.1495	7.00829	-11.4153	25.4319	-48.2625	-23.6977	7.00829	-23.6977	7.00829	-29.8389
	2013	11	F	81-90	10	unknown	Success	SR	AF	W		0.858806		0.737548	-5.2741	8.46681	-3.55648	-2.69768	-6.1329	7.608	3.31397	-2.69768	-4.41529	-4.41529	-0.980064	7.608	-0.980064	2.45516	-1.83887	2.45516	-0.980064	-2.69768	-2.69768	-0.121258	-2.69768	-2.69768	-4.41529	-3.55648	-0.980064	1.59635	-1.83887	-0.980064	1.59635	-3.55648	6.74919	3.31397	-0.980064	3.31397	-0.980064
	2013	11	F	51-60	6	unknown	Success	AF	AF	W		-3.14119		9.8671	-2.69768	19.2907	-30.9684	13.0083	9.8671	22.4319	-27.8272	-12.1213	9.8671	16.1495	16.1495	3.58471	-27.8272	3.58471	-8.98006	6.7259	-8.98006	3.58471	9.8671	9.8671	0.443516	9.8671	9.8671	16.1495	13.0083	3.58471	-5.83887	6.7259	3.58471	-5.83887	13.0083	-24.686	-12.1213	3.58471	-12.1213
	2013	11	F	71-80	6	unknown	Success	SR	SR	W		-3.14119		9.8671	9.8671	-2.69768	19.2907	-30.9684	13.0083	9.8671	22.4319	-27.8272	-12.1213	9.8671	16.1495	16.1495	3.58471	-27.8272	3.58471	-8.98006	6.7259	-8.98006	3.58471	9.8671	9.8671	0.443516	9.8671	9.8671	16.1495	13.0083	3.58471	-5.83887	6.7259	3.58471	-5.83887	13.0083	-24.686	-12.1213	3.58471
	2013	11	F	61-70	3	unknown	Success	SR	SR	W		-6.14119		37.7143	19.2907	19.2907	-5.2741	37.7143	-60.5448	25.4319	19.2907	43.8555	-54.4036	-23.6977	19.2907	31.5731	31.5731	7.00829	-54.4036	7.00829	-17.5565	13.1495	-17.5565	7.00829	19.2907	19.2907	0.867097	19.2907	19.2907	31.5731	25.4319	7.00829	-11.4153	13.1495	7.00829	-11.4153	25.4319	-48.2625	-23.6977
	2013	11	M	61-70	6	unknown	Success	SR	SR	W		-3.14119		9.8671	19.2907	9.8671	9.8671	-2.69768	19.2907	-30.9684	13.0083	9.8671	22.4319	-27.8272	-12.1213	9.8671	16.1495	16.1495	3.58471	-27.8272	3.58471	-8.98006	6.7259	-8.98006	3.58471	9.8671	9.8671	0.443516	9.8671	9.8671	16.1495	13.0083	3.58471	-5.83887	6.7259	3.58471	-5.83887	13.0083	-24.686
	2013	11	M	61-70	3	unknown	Success	AF	AF	W		-6.14119		37.7143	19.2907	37.7143	19.2907	19.2907	-5.2741	37.7143	-60.5448	25.4319	19.2907	43.8555	-54.4036	-23.6977	19.2907	31.5731	31.5731	7.00829	-54.4036	7.00829	-17.5565	13.1495	-17.5565	7.00829	19.2907	19.2907	0.867097	19.2907	19.2907	31.5731	25.4319	7.00829	-11.4153	13.1495	7.00829	-11.4153	25.4319
	2013	11	M	61-70	6	unknown	Success	SR	SR	W		-3.14119		9.8671	19.2907	9.8671	19.2907	9.8671	9.8671	-2.69768	19.2907	-30.9684	13.0083	9.8671	22.4319	-27.8272	-12.1213	9.8671	16.1495	16.1495	3.58471	-27.8272	3.58471	-8.98006	6.7259	-8.98006	3.58471	9.8671	9.8671	0.443516	9.8671	9.8671	16.1495	13.0083	3.58471	-5.83887	6.7259	3.58471	-5.83887
	2013	11	F	81-90	10	unknown	Success	AF	AF	W		0.858806		0.737548	-2.69768	-5.2741	-2.69768	-5.2741	-2.69768	-2.69768	0.737548	-5.2741	8.46681	-3.55648	-2.69768	-6.1329	7.608	3.31397	-2.69768	-4.41529	-4.41529	-0.980064	7.608	-0.980064	2.45516	-1.83887	2.45516	-0.980064	-2.69768	-2.69768	-0.121258	-2.69768	-2.69768	-4.41529	-3.55648	-0.980064	1.59635	-1.83887	-0.980064
	2013	11	M	51-60	12	unknown	Success	AF	AF	W		2.85881		8.17277	2.45516	-8.98006	-17.5565	-8.98006	-17.5565	-8.98006	-8.98006	2.45516	-17.5565	28.1844	-11.8389	-8.98006	-20.4153	25.3256	11.0316	-8.98006	-14.6977	-14.6977	-3.26245	25.3256	-3.26245	8.17277	-6.12126	8.17277	-3.26245	-8.98006	-8.98006	-0.403645	-8.98006	-8.98006	-14.6977	-11.8389	-3.26245	5.31397	-6.12126
	2013	11	M	30-50	12	unknown	Fail	AF	AF	W		2.85881		8.17277	8.17277	2.45516	-8.98006	-17.5565	-8.98006	-17.5565	-8.98006	-8.98006	2.45516	-17.5565	28.1844	-11.8389	-8.98006	-20.4153	25.3256	11.0316	-8.98006	-14.6977	-14.6977	-3.26245	25.3256	-3.26245	8.17277	-6.12126	8.17277	-3.26245	-8.98006	-8.98006	-0.403645	-8.98006	-8.98006	-14.6977	-11.8389	-3.26245	5.31397
	2013	11	M	61-70	6	unknown	Success	AF	AF	W		-3.14119		9.8671	-8.98006	-8.98006	-2.69768	9.8671	19.2907	9.8671	19.2907	9.8671	9.8671	-2.69768	19.2907	-30.9684	13.0083	9.8671	22.4319	-27.8272	-12.1213	9.8671	16.1495	16.1495	3.58471	-27.8272	3.58471	-8.98006	6.7259	-8.98006	3.58471	9.8671	9.8671	0.443516	9.8671	9.8671	16.1495	13.0083	3.58471
	2013	11	M	61-70	6	unknown	Success	SR	SR	W		-3.14119		9.8671	9.8671	-8.98006	-8.98006	-2.69768	9.8671	19.2907	9.8671	19.2907	9.8671	9.8671	-2.69768	19.2907	-30.9684	13.0083	9.8671	22.4319	-27.8272	-12.1213	9.8671	16.1495	16.1495	3.58471	-27.8272	3.58471	-8.98006	6.7259	-8.98006	3.58471	9.8671	9.8671	0.443516	9.8671	9.8671	16.1495	13.0083
	2013	11	M	30-50	13	unknown	Success	AF	AF	W		3.85881		14.8904	-12.1213	-12.1213	11.0316	11.0316	3.31397	-12.1213	-23.6977	-12.1213	-23.6977	-12.1213	-12.1213	3.31397	-23.6977	38.0432	-15.9801	-12.1213	-27.5565	34.1844	14.8904	-12.1213	-19.8389	-19.8389	-4.40365	34.1844	-4.40365	11.0316	-8.26245	11.0316	-4.40365	-12.1213	-12.1213	-0.544839	-12.1213	-12.1213	-19.8389
	2013	11	M	61-70	9	unknown	Success	SR	SR	W		-0.141194		0.0199356	-0.544839	0.443516	0.443516	-0.403645	-0.403645	-0.121258	0.443516	0.867097	0.443516	0.867097	0.443516	0.443516	-0.121258	0.867097	-1.392	0.58471	0.443516	1.00829	-1.25081	-0.544839	0.443516	0.725904	0.725904	0.161129	-1.25081	0.161129	-0.403645	0.302323	-0.403645	0.161129	0.443516	0.443516	0.0199356	0.443516	0.443516
	2013	11	M	30-50	6	unknown	Success	SR	SR	W		-3.14119		9.8671	0.443516	-12.1213	9.8671	9.8671	-8.98006	-8.98006	-2.69768	9.8671	19.2907	9.8671	19.2907	9.8671	9.8671	-2.69768	19.2907	-30.9684	13.0083	9.8671	22.4319	-27.8272	-12.1213	9.8671	16.1495	16.1495	3.58471	-27.8272	3.58471	-8.98006	6.7259	-8.98006	3.58471	9.8671	9.8671	0.443516	9.8671
	2013	11	M	61-70	7	unknown	Success	AF	AF	W		-2.14119		4.58471	6.7259	0.302323	-8.26245	6.7259	6.7259	-6.12126	-6.12126	-1.83887	6.7259	13.1495	6.7259	13.1495	6.7259	6.7259	-1.83887	13.1495	-21.1096	8.8671	6.7259	15.2907	-18.9684	-8.26245	6.7259	11.0083	11.0083	2.44352	-18.9684	2.44352	-6.12126	4.58471	-6.12126	2.44352	6.7259	6.7259	0.302323
	2013	11	M	61-70	2	unknown	Success	SR	SR	W		-7.14119		50.9966	15.2907	22.4319	1.00829	-27.5565	22.4319	22.4319	-20.4153	-20.4153	-6.1329	22.4319	43.8555	22.4319	43.8555	22.4319	22.4319	-6.1329	43.8555	-70.4036	29.5731	22.4319	50.9966	-63.2625	-27.5565	22.4319	36.7143	36.7143	8.14948	-63.2625	8.14948	-20.4153	15.2907	-20.4153	8.14948	22.4319	22.4319
	2013	12	F	61-70	4	unknown	Fail	AF	AF	W		-5.14119		26.4319	36.7143	11.0083	16.1495	0.725904	-19.8389	16.1495	16.1495	-14.6977	-14.6977	-4.41529	16.1495	31.5731	16.1495	31.5731	16.1495	16.1495	-4.41529	31.5731	-50.686	21.2907	16.1495	36.7143	-45.5448	-19.8389	16.1495	26.4319	26.4319	5.8671	-45.5448	5.8671	-14.6977	11.0083	-14.6977	5.8671	16.1495
	2013	12	M	61-70	20	unknown	Success	SR	SR	W		10.8588		117.914	-55.8272	-77.5448	-23.2508	-34.1096	-1.53319	41.902	-34.1096	-34.1096	31.0432	31.0432	9.32561	-34.1096	-66.686	-34.1096	-66.686	-34.1096	-34.1096	9.32561	-66.686	107.055	-44.9684	-34.1096	-77.5448	96.1961	41.902	-34.1096	-55.8272	-55.8272	-12.392	96.1961	-12.392	31.0432	-23.2508	31.0432	-12.392
	2013	12	M	61-70	11	unknown	Success	SR	SR	W		1.85881		3.45516	20.1844	-9.55648	-13.2741	-3.98006	-5.83887	-0.262452	7.17277	-5.83887	-5.83887	5.31397	5.31397	1.59635	-5.83887	-11.4153	-5.83887	-11.4153	-5.83887	-5.83887	1.59635	-11.4153	18.3256	-7.69768	-5.83887	-13.2741	16.4668	7.17277	-5.83887	-9.55648	-9.55648	-2.12126	16.4668	-2.12126	5.31397	-3.98006	5.31397
	2013	12	M	71-80	14	unknown	Success	SR	SR	W		4.85881		23.608	9.03158	52.7608	-24.9801	-34.6977	-10.4036	-15.2625	-0.686032	18.7492	-15.2625	-15.2625	13.8904	13.8904	4.17277	-15.2625	-29.8389	-15.2625	-29.8389	-15.2625	-15.2625	4.17277	-29.8389	47.902	-20.1213	-15.2625	-34.6977	43.0432	18.7492	-15.2625	-24.9801	-24.9801	-5.54484	43.0432	-5.54484	13.8904	-10.4036
	2013	12	M	61-70	6	unknown	Success	SR	SR	W		-3.14119		9.8671	-15.2625	-5.83887	-34.1096	16.1495	22.4319	6.7259	9.8671	0.443516	-12.1213	9.8671	9.8671	-8.98006	-8.98006	-2.69768	9.8671	19.2907	9.8671	19.2907	9.8671	9.8671	-2.69768	19.2907	-30.9684	13.0083	9.8671	22.4319	-27.8272	-12.1213	9.8671	16.1495	16.1495	3.58471	-27.8272	3.58471	-8.98006
	2013	12	M	61-70	6	unknown	Success	SR	SR	W		-3.14119		9.8671	9.8671	-15.2625	-5.83887	-34.1096	16.1495	22.4319	6.7259	9.8671	0.443516	-12.1213	9.8671	9.8671	-8.98006	-8.98006	-2.69768	9.8671	19.2907	9.8671	19.2907	9.8671	9.8671	-2.69768	19.2907	-30.9684	13.0083	9.8671	22.4319	-27.8272	-12.1213	9.8671	16.1495	16.1495	3.58471	-27.8272	3.58471
	2013	12	F	71-80	8	unknown	Success	SR	SR	W		-1.14119		1.30232	3.58471	3.58471	-5.54484	-2.12126	-12.392	5.8671	8.14948	2.44352	3.58471	0.161129	-4.40365	3.58471	3.58471	-3.26245	-3.26245	-0.980064	3.58471	7.00829	3.58471	7.00829	3.58471	3.58471	-0.980064	7.00829	-11.2508	4.7259	3.58471	8.14948	-10.1096	-4.40365	3.58471	5.8671	5.8671	1.30232	-10.1096
	2013	12	F	81-90	7	unknown	Success	SR	SR	W		-2.14119		4.58471	2.44352	6.7259	6.7259	-10.4036	-3.98006	-23.2508	11.0083	15.2907	4.58471	6.7259	0.302323	-8.26245	6.7259	6.7259	-6.12126	-6.12126	-1.83887	6.7259	13.1495	6.7259	13.1495	6.7259	6.7259	-1.83887	13.1495	-21.1096	8.8671	6.7259	15.2907	-18.9684	-8.26245	6.7259	11.0083	11.0083	2.44352
	2013	12	F	61-70	3	unknown	Success	SR	SR	W		-6.14119		37.7143	13.1495	7.00829	19.2907	19.2907	-29.8389	-11.4153	-66.686	31.5731	43.8555	13.1495	19.2907	0.867097	-23.6977	19.2907	19.2907	-17.5565	-17.5565	-5.2741	19.2907	37.7143	19.2907	37.7143	19.2907	19.2907	-5.2741	37.7143	-60.5448	25.4319	19.2907	43.8555	-54.4036	-23.6977	19.2907	31.5731	31.5731
	2013	12	M	51-60	14	unknown	Success	AF	AF	W		4.85881		23.608	-29.8389	-10.4036	-5.54484	-15.2625	-15.2625	23.608	9.03158	52.7608	-24.9801	-34.6977	-10.4036	-15.2625	-0.686032	18.7492	-15.2625	-15.2625	13.8904	13.8904	4.17277	-15.2625	-29.8389	-15.2625	-29.8389	-15.2625	-15.2625	4.17277	-29.8389	47.902	-20.1213	-15.2625	-34.6977	43.0432	18.7492	-15.2625	-24.9801
	2013	12	M	61-70	1	unknown	Success	SR	SR	W		-8.14119		66.279	-39.5565	49.9966	17.4319	9.29068	25.5731	25.5731	-39.5565	-15.1329	-88.4036	41.8555	58.1378	17.4319	25.5731	1.14948	-31.4153	25.5731	25.5731	-23.2741	-23.2741	-6.99171	25.5731	49.9966	25.5731	49.9966	25.5731	25.5731	-6.99171	49.9966	-80.2625	33.7143	25.5731	58.1378	-72.1213	-31.4153	25.5731
	2013	12	M	51-60	9	unknown	Success	AF	AF	W		-0.141194		0.0199356	1.14948	-0.686032	0.867097	0.302323	0.161129	0.443516	0.443516	-0.686032	-0.262452	-1.53319	0.725904	1.00829	0.302323	0.443516	0.0199356	-0.544839	0.443516	0.443516	-0.403645	-0.403645	-0.121258	0.443516	0.867097	0.443516	0.867097	0.443516	0.443516	-0.121258	0.867097	-1.392	0.58471	0.443516	1.00829	-1.25081	-0.544839
	2013	12	M	61-70	37	unknown	Success	SR	SR	W		27.8588		776.113	-3.93349	-226.804	135.361	-171.086	-59.6511	-31.7923	-87.5099	-87.5099	135.361	51.7841	302.513	-143.228	-198.945	-59.6511	-87.5099	-3.93349	107.502	-87.5099	-87.5099	79.6429	79.6429	23.9253	-87.5099	-171.086	-87.5099	-171.086	-87.5099	-87.5099	23.9253	-171.086	274.655	-115.369	-87.5099	-198.945	246.796
	2013	12	M	71-80	3	unknown	Success	AF	AF	W		-6.14119		37.7143	-171.086	0.867097	49.9966	-29.8389	37.7143	13.1495	7.00829	19.2907	19.2907	-29.8389	-11.4153	-66.686	31.5731	43.8555	13.1495	19.2907	0.867097	-23.6977	19.2907	19.2907	-17.5565	-17.5565	-5.2741	19.2907	37.7143	19.2907	37.7143	19.2907	19.2907	-5.2741	37.7143	-60.5448	25.4319	19.2907	43.8555
	2013	12	M	61-70	7	unknown	Fail	AF	AF	W		-2.14119		4.58471	13.1495	-59.6511	0.302323	17.4319	-10.4036	13.1495	4.58471	2.44352	6.7259	6.7259	-10.4036	-3.98006	-23.2508	11.0083	15.2907	4.58471	6.7259	0.302323	-8.26245	6.7259	6.7259	-6.12126	-6.12126	-1.83887	6.7259	13.1495	6.7259	13.1495	6.7259	6.7259	-1.83887	13.1495	-21.1096	8.8671	6.7259
	2013	12	M	61-70	1	unknown	Success	SR	SR	W		-8.14119		66.279	17.4319	49.9966	-226.804	1.14948	66.279	-39.5565	49.9966	17.4319	9.29068	25.5731	25.5731	-39.5565	-15.1329	-88.4036	41.8555	58.1378	17.4319	25.5731	1.14948	-31.4153	25.5731	25.5731	-23.2741	-23.2741	-6.99171	25.5731	49.9966	25.5731	49.9966	25.5731	25.5731	-6.99171	49.9966	-80.2625	33.7143
	2014	1	M	71-80	11	unknown	Success	SR	SR	W		1.85881		3.45516	-15.1329	-3.98006	-11.4153	51.7841	-0.262452	-15.1329	9.03158	-11.4153	-3.98006	-2.12126	-5.83887	-5.83887	9.03158	3.45516	20.1844	-9.55648	-13.2741	-3.98006	-5.83887	-0.262452	7.17277	-5.83887	-5.83887	5.31397	5.31397	1.59635	-5.83887	-11.4153	-5.83887	-11.4153	-5.83887	-5.83887	1.59635	-11.4153	18.3256
	2014	1	M	71-80	11	unknown	Fail	AF	AF	W		1.85881		3.45516	3.45516	-15.1329	-3.98006	-11.4153	51.7841	-0.262452	-15.1329	9.03158	-11.4153	-3.98006	-2.12126	-5.83887	-5.83887	9.03158	3.45516	20.1844	-9.55648	-13.2741	-3.98006	-5.83887	-0.262452	7.17277	-5.83887	-5.83887	5.31397	5.31397	1.59635	-5.83887	-11.4153	-5.83887	-11.4153	-5.83887	-5.83887	1.59635	-11.4153
	2014	1	F	71-80	7	unknown	Success	SR	SR	W		-2.14119		4.58471	-3.98006	-3.98006	17.4319	4.58471	13.1495	-59.6511	0.302323	17.4319	-10.4036	13.1495	4.58471	2.44352	6.7259	6.7259	-10.4036	-3.98006	-23.2508	11.0083	15.2907	4.58471	6.7259	0.302323	-8.26245	6.7259	6.7259	-6.12126	-6.12126	-1.83887	6.7259	13.1495	6.7259	13.1495	6.7259	6.7259	-1.83887
	2014	1	F	30-50	5	unknown	Success	AF	AF	W		-4.14119		17.1495	8.8671	-7.69768	-7.69768	33.7143	8.8671	25.4319	-115.369	0.58471	33.7143	-20.1213	25.4319	8.8671	4.7259	13.0083	13.0083	-20.1213	-7.69768	-44.9684	21.2907	29.5731	8.8671	13.0083	0.58471	-15.9801	13.0083	13.0083	-11.8389	-11.8389	-3.55648	13.0083	25.4319	13.0083	25.4319	13.0083	13.0083
	2014	1	M	61-70	7	unknown	Success	SR	SR	W		-2.14119		4.58471	8.8671	4.58471	-3.98006	-3.98006	17.4319	4.58471	13.1495	-59.6511	0.302323	17.4319	-10.4036	13.1495	4.58471	2.44352	6.7259	6.7259	-10.4036	-3.98006	-23.2508	11.0083	15.2907	4.58471	6.7259	0.302323	-8.26245	6.7259	6.7259	-6.12126	-6.12126	-1.83887	6.7259	13.1495	6.7259	13.1495	6.7259
	2014	1	F	61-70	16	unknown	Success	AF	AF	W		6.85881		47.0432	-14.686	-28.4036	-14.686	12.7492	12.7492	-55.8389	-14.686	-42.1213	191.078	-0.96842	-55.8389	33.3256	-42.1213	-14.686	-7.82723	-21.5448	-21.5448	33.3256	12.7492	74.4785	-35.2625	-48.9801	-14.686	-21.5448	-0.96842	26.4668	-21.5448	-21.5448	19.608	19.608	5.89039	-21.5448	-42.1213	-21.5448	-42.1213
	2014	1	M	61-70	16	unknown	Success	SR	SR	W		6.85881		47.0432	47.0432	-14.686	-28.4036	-14.686	12.7492	12.7492	-55.8389	-14.686	-42.1213	191.078	-0.96842	-55.8389	33.3256	-42.1213	-14.686	-7.82723	-21.5448	-21.5448	33.3256	12.7492	74.4785	-35.2625	-48.9801	-14.686	-21.5448	-0.96842	26.4668	-21.5448	-21.5448	19.608	19.608	5.89039	-21.5448	-42.1213	-21.5448
	2014	1	M	51-60	12	unknown	Success	SR	SR	W		2.85881		8.17277	19.608	19.608	-6.12126	-11.8389	-6.12126	5.31397	5.31397	-23.2741	-6.12126	-17.5565	79.6429	-0.403645	-23.2741	13.8904	-17.5565	-6.12126	-3.26245	-8.98006	-8.98006	13.8904	5.31397	31.0432	-14.6977	-20.4153	-6.12126	-8.98006	-0.403645	11.0316	-8.98006	-8.98006	8.17277	8.17277	2.45516	-8.98006	-17.5565
	2014	1	F	81-90	12	unknown	Success	SR	SR	W		2.85881		8.17277	8.17277	19.608	19.608	-6.12126	-11.8389	-6.12126	5.31397	5.31397	-23.2741	-6.12126	-17.5565	79.6429	-0.403645	-23.2741	13.8904	-17.5565	-6.12126	-3.26245	-8.98006	-8.98006	13.8904	5.31397	31.0432	-14.6977	-20.4153	-6.12126	-8.98006	-0.403645	11.0316	-8.98006	-8.98006	8.17277	8.17277	2.45516	-8.98006
	2014	1	M	30-50	17	unknown	Success	AF	AF	W		7.85881		61.7608	22.4668	22.4668	53.902	53.902	-16.8272	-32.5448	-16.8272	14.608	14.608	-63.9801	-16.8272	-48.2625	218.937	-1.10961	-63.9801	38.1844	-48.2625	-16.8272	-8.96842	-24.686	-24.686	38.1844	14.608	85.3373	-40.4036	-56.1213	-16.8272	-24.686	-1.10961	30.3256	-24.686	-24.686	22.4668	22.4668	6.74919
	2014	1	M	61-70	3	unknown	Success	SR	SR	W		-6.14119		37.7143	-48.2625	-17.5565	-17.5565	-42.1213	-42.1213	13.1495	25.4319	13.1495	-11.4153	-11.4153	49.9966	13.1495	37.7143	-171.086	0.867097	49.9966	-29.8389	37.7143	13.1495	7.00829	19.2907	19.2907	-29.8389	-11.4153	-66.686	31.5731	43.8555	13.1495	19.2907	0.867097	-23.6977	19.2907	19.2907	-17.5565	-17.5565
	2014	1	F	61-70	11	unknown	Success	SR	SR	W		1.85881		3.45516	-11.4153	14.608	5.31397	5.31397	12.7492	12.7492	-3.98006	-7.69768	-3.98006	3.45516	3.45516	-15.1329	-3.98006	-11.4153	51.7841	-0.262452	-15.1329	9.03158	-11.4153	-3.98006	-2.12126	-5.83887	-5.83887	9.03158	3.45516	20.1844	-9.55648	-13.2741	-3.98006	-5.83887	-0.262452	7.17277	-5.83887	-5.83887	5.31397
	2014	1	M	30-50	6	unknown	Success	AF	AF	W		-3.14119		9.8671	-5.83887	19.2907	-24.686	-8.98006	-8.98006	-21.5448	-21.5448	6.7259	13.0083	6.7259	-5.83887	-5.83887	25.5731	6.7259	19.2907	-87.5099	0.443516	25.5731	-15.2625	19.2907	6.7259	3.58471	9.8671	9.8671	-15.2625	-5.83887	-34.1096	16.1495	22.4319	6.7259	9.8671	0.443516	-12.1213	9.8671	9.8671
	2014	1	M	61-70	11	unknown	Success	AF	AF	W		1.85881		3.45516	-5.83887	3.45516	-11.4153	14.608	5.31397	5.31397	12.7492	12.7492	-3.98006	-7.69768	-3.98006	3.45516	3.45516	-15.1329	-3.98006	-11.4153	51.7841	-0.262452	-15.1329	9.03158	-11.4153	-3.98006	-2.12126	-5.83887	-5.83887	9.03158	3.45516	20.1844	-9.55648	-13.2741	-3.98006	-5.83887	-0.262452	7.17277	-5.83887
	2014	1	F	61-70	13	unknown	Fail	AF	AF	W		3.85881		14.8904	7.17277	-12.1213	7.17277	-23.6977	30.3256	11.0316	11.0316	26.4668	26.4668	-8.26245	-15.9801	-8.26245	7.17277	7.17277	-31.4153	-8.26245	-23.6977	107.502	-0.544839	-31.4153	18.7492	-23.6977	-8.26245	-4.40365	-12.1213	-12.1213	18.7492	7.17277	41.902	-19.8389	-27.5565	-8.26245	-12.1213	-0.544839	14.8904
	2014	1	M	71-80	4	unknown	Success	SR	SR	W		-5.14119		26.4319	-19.8389	-9.55648	16.1495	-9.55648	31.5731	-40.4036	-14.6977	-14.6977	-35.2625	-35.2625	11.0083	21.2907	11.0083	-9.55648	-9.55648	41.8555	11.0083	31.5731	-143.228	0.725904	41.8555	-24.9801	31.5731	11.0083	5.8671	16.1495	16.1495	-24.9801	-9.55648	-55.8272	26.4319	36.7143	11.0083	16.1495	0.725904
	2014	2	M	71-80	10	unknown	Success	AF	AF	W		0.858806		0.737548	-4.41529	3.31397	1.59635	-2.69768	1.59635	-5.2741	6.74919	2.45516	2.45516	5.89039	5.89039	-1.83887	-3.55648	-1.83887	1.59635	1.59635	-6.99171	-1.83887	-5.2741	23.9253	-0.121258	-6.99171	4.17277	-5.2741	-1.83887	-0.980064	-2.69768	-2.69768	4.17277	1.59635	9.32561	-4.41529	-6.1329	-1.83887	-2.69768
	2014	2	F	71-80	2	unknown	Success	SR	SR	W		-7.14119		50.9966	-6.1329	36.7143	-27.5565	-13.2741	22.4319	-13.2741	43.8555	-56.1213	-20.4153	-20.4153	-48.9801	-48.9801	15.2907	29.5731	15.2907	-13.2741	-13.2741	58.1378	15.2907	43.8555	-198.945	1.00829	58.1378	-34.6977	43.8555	15.2907	8.14948	22.4319	22.4319	-34.6977	-13.2741	-77.5448	36.7143	50.9966	15.2907
	2014	2	F	51-60	9	unknown	Success	SR	AF	W		-0.141194		0.0199356	1.00829	-0.121258	0.725904	-0.544839	-0.262452	0.443516	-0.262452	0.867097	-1.10961	-0.403645	-0.403645	-0.96842	-0.96842	0.302323	0.58471	0.302323	-0.262452	-0.262452	1.14948	0.302323	0.867097	-3.93349	0.0199356	1.14948	-0.686032	0.867097	0.302323	0.161129	0.443516	0.443516	-0.686032	-0.262452	-1.53319	0.725904	1.00829
	2014	2	M	81-90	15	unknown	Success	SR	AF	W		5.85881		34.3256	-0.827226	-41.8389	5.03158	-30.1213	22.608	10.8904	-18.4036	10.8904	-35.9801	46.0432	16.7492	16.7492	40.1844	40.1844	-12.5448	-24.2625	-12.5448	10.8904	10.8904	-47.6977	-12.5448	-35.9801	163.219	-0.827226	-47.6977	28.4668	-35.9801	-12.5448	-6.68603	-18.4036	-18.4036	28.4668	10.8904	63.6196	-30.1213
	2014	2	M	61-70	9	unknown	Success	AF	AF	W		-0.141194		0.0199356	-0.827226	0.0199356	1.00829	-0.121258	0.725904	-0.544839	-0.262452	0.443516	-0.262452	0.867097	-1.10961	-0.403645	-0.403645	-0.96842	-0.96842	0.302323	0.58471	0.302323	-0.262452	-0.262452	1.14948	0.302323	0.867097	-3.93349	0.0199356	1.14948	-0.686032	0.867097	0.302323	0.161129	0.443516	0.443516	-0.686032	-0.262452	-1.53319
	2014	2	M	30-50	1	unknown	Success	AF	AF	W		-8.14119		66.279	1.14948	-47.6977	1.14948	58.1378	-6.99171	41.8555	-31.4153	-15.1329	25.5731	-15.1329	49.9966	-63.9801	-23.2741	-23.2741	-55.8389	-55.8389	17.4319	33.7143	17.4319	-15.1329	-15.1329	66.279	17.4319	49.9966	-226.804	1.14948	66.279	-39.5565	49.9966	17.4319	9.29068	25.5731	25.5731	-39.5565	-15.1329
	2014	2	F	71-80	36	unknown	Success	AF	AF	W		26.8588		721.395	-218.663	-3.79229	157.361	-3.79229	-191.804	23.0665	-138.086	103.643	49.9253	-84.3687	49.9253	-164.945	211.078	76.7841	76.7841	184.219	184.219	-57.5099	-111.228	-57.5099	49.9253	49.9253	-218.663	-57.5099	-164.945	748.254	-3.79229	-218.663	130.502	-164.945	-57.5099	-30.6511	-84.3687	-84.3687	130.502
	2014	2	M	71-80	17	unknown	Success	AF	AF	W		7.85881		61.7608	211.078	-63.9801	-1.10961	46.0432	-1.10961	-56.1213	6.74919	-40.4036	30.3256	14.608	-24.686	14.608	-48.2625	61.7608	22.4668	22.4668	53.902	53.902	-16.8272	-32.5448	-16.8272	14.608	14.608	-63.9801	-16.8272	-48.2625	218.937	-1.10961	-63.9801	38.1844	-48.2625	-16.8272	-8.96842	-24.686	-24.686
	2014	2	M	71-80	6	unknown	Success	AF	AF	W		-3.14119		9.8671	-24.686	-84.3687	25.5731	0.443516	-18.4036	0.443516	22.4319	-2.69768	16.1495	-12.1213	-5.83887	9.8671	-5.83887	19.2907	-24.686	-8.98006	-8.98006	-21.5448	-21.5448	6.7259	13.0083	6.7259	-5.83887	-5.83887	25.5731	6.7259	19.2907	-87.5099	0.443516	25.5731	-15.2625	19.2907	6.7259	3.58471	9.8671
	2014	2	M	61-70	8	unknown	Success	SR	SR	W		-1.14119		1.30232	3.58471	-8.96842	-30.6511	9.29068	0.161129	-6.68603	0.161129	8.14948	-0.980064	5.8671	-4.40365	-2.12126	3.58471	-2.12126	7.00829	-8.96842	-3.26245	-3.26245	-7.82723	-7.82723	2.44352	4.7259	2.44352	-2.12126	-2.12126	9.29068	2.44352	7.00829	-31.7923	0.161129	9.29068	-5.54484	7.00829	2.44352	1.30232
	2014	2	M	61-70	9	unknown	Success	AF	AF	W		-0.141194		0.0199356	0.161129	0.443516	-1.10961	-3.79229	1.14948	0.0199356	-0.827226	0.0199356	1.00829	-0.121258	0.725904	-0.544839	-0.262452	0.443516	-0.262452	0.867097	-1.10961	-0.403645	-0.403645	-0.96842	-0.96842	0.302323	0.58471	0.302323	-0.262452	-0.262452	1.14948	0.302323	0.867097	-3.93349	0.0199356	1.14948	-0.686032	0.867097	0.302323
	2014	2	M	30-50	10	unknown	Success	SR	SR	W		0.858806		0.737548	-0.121258	-0.980064	-2.69768	6.74919	23.0665	-6.99171	-0.121258	5.03158	-0.121258	-6.1329	0.737548	-4.41529	3.31397	1.59635	-2.69768	1.59635	-5.2741	6.74919	2.45516	2.45516	5.89039	5.89039	-1.83887	-3.55648	-1.83887	1.59635	1.59635	-6.99171	-1.83887	-5.2741	23.9253	-0.121258	-6.99171	4.17277	-5.2741
	2014	2	M	51-60	23	unknown	Success	SR	SR	W		13.8588		192.067	11.902	-1.95677	-15.8156	-43.5332	108.914	372.231	-112.827	-1.95677	81.1961	-1.95677	-98.9684	11.902	-71.2508	53.4785	25.7608	-43.5332	25.7608	-85.1096	108.914	39.6196	39.6196	95.0549	95.0549	-29.6744	-57.392	-29.6744	25.7608	25.7608	-112.827	-29.6744	-85.1096	386.09	-1.95677	-112.827	67.3373
	2014	2	M	81-90	12	unknown	Success	SR	SR	W		2.85881		8.17277	39.6196	2.45516	-0.403645	-3.26245	-8.98006	22.4668	76.7841	-23.2741	-0.403645	16.7492	-0.403645	-20.4153	2.45516	-14.6977	11.0316	5.31397	-8.98006	5.31397	-17.5565	22.4668	8.17277	8.17277	19.608	19.608	-6.12126	-11.8389	-6.12126	5.31397	5.31397	-23.2741	-6.12126	-17.5565	79.6429	-0.403645	-23.2741
	2014	2	M	51-60	3	unknown	Success	AF	AF	W		-6.14119		37.7143	-17.5565	-85.1096	-5.2741	0.867097	7.00829	19.2907	-48.2625	-164.945	49.9966	0.867097	-35.9801	0.867097	43.8555	-5.2741	31.5731	-23.6977	-11.4153	19.2907	-11.4153	37.7143	-48.2625	-17.5565	-17.5565	-42.1213	-42.1213	13.1495	25.4319	13.1495	-11.4153	-11.4153	49.9966	13.1495	37.7143	-171.086	0.867097
	2014	2	M	61-70	6	unknown	Fail	AF	AF	W		-3.14119		9.8671	19.2907	-8.98006	-43.5332	-2.69768	0.443516	3.58471	9.8671	-24.686	-84.3687	25.5731	0.443516	-18.4036	0.443516	22.4319	-2.69768	16.1495	-12.1213	-5.83887	9.8671	-5.83887	19.2907	-24.686	-8.98006	-8.98006	-21.5448	-21.5448	6.7259	13.0083	6.7259	-5.83887	-5.83887	25.5731	6.7259	19.2907	-87.5099
	2014	2	M	51-60	10	unknown	Success	SR	SR	W		0.858806		0.737548	-2.69768	-5.2741	2.45516	11.902	0.737548	-0.121258	-0.980064	-2.69768	6.74919	23.0665	-6.99171	-0.121258	5.03158	-0.121258	-6.1329	0.737548	-4.41529	3.31397	1.59635	-2.69768	1.59635	-5.2741	6.74919	2.45516	2.45516	5.89039	5.89039	-1.83887	-3.55648	-1.83887	1.59635	1.59635	-6.99171	-1.83887	-5.2741
	2014	2	M	61-70	12	unknown	Fail	AF	AF	W		2.85881		8.17277	2.45516	-8.98006	-17.5565	8.17277	39.6196	2.45516	-0.403645	-3.26245	-8.98006	22.4668	76.7841	-23.2741	-0.403645	16.7492	-0.403645	-20.4153	2.45516	-14.6977	11.0316	5.31397	-8.98006	5.31397	-17.5565	22.4668	8.17277	8.17277	19.608	19.608	-6.12126	-11.8389	-6.12126	5.31397	5.31397	-23.2741	-6.12126
	2014	2	M	51-60	3	unknown	Success	SR	SR	W		-6.14119		37.7143	-17.5565	-5.2741	19.2907	37.7143	-17.5565	-85.1096	-5.2741	0.867097	7.00829	19.2907	-48.2625	-164.945	49.9966	0.867097	-35.9801	0.867097	43.8555	-5.2741	31.5731	-23.6977	-11.4153	19.2907	-11.4153	37.7143	-48.2625	-17.5565	-17.5565	-42.1213	-42.1213	13.1495	25.4319	13.1495	-11.4153	-11.4153	49.9966
	2014	2	M	61-70	7	unknown	Success	AF	AF	W		-2.14119		4.58471	13.1495	-6.12126	-1.83887	6.7259	13.1495	-6.12126	-29.6744	-1.83887	0.302323	2.44352	6.7259	-16.8272	-57.5099	17.4319	0.302323	-12.5448	0.302323	15.2907	-1.83887	11.0083	-8.26245	-3.98006	6.7259	-3.98006	13.1495	-16.8272	-6.12126	-6.12126	-14.686	-14.686	4.58471	8.8671	4.58471	-3.98006	-3.98006
	2014	2	M	61-70	1	unknown	Success	AF	AF	W		-8.14119		66.279	17.4319	49.9966	-23.2741	-6.99171	25.5731	49.9966	-23.2741	-112.827	-6.99171	1.14948	9.29068	25.5731	-63.9801	-218.663	66.279	1.14948	-47.6977	1.14948	58.1378	-6.99171	41.8555	-31.4153	-15.1329	25.5731	-15.1329	49.9966	-63.9801	-23.2741	-23.2741	-55.8389	-55.8389	17.4319	33.7143	17.4319	-15.1329
	2014	3	M	61-70	15	unknown	Success	SR	SR	W		5.85881		34.3256	-47.6977	-12.5448	-35.9801	16.7492	5.03158	-18.4036	-35.9801	16.7492	81.1961	5.03158	-0.827226	-6.68603	-18.4036	46.0432	157.361	-47.6977	-0.827226	34.3256	-0.827226	-41.8389	5.03158	-30.1213	22.608	10.8904	-18.4036	10.8904	-35.9801	46.0432	16.7492	16.7492	40.1844	40.1844	-12.5448	-24.2625	-12.5448
	2014	3	M	71-80	8	unknown	Success	SR	SR	W		-1.14119		1.30232	-6.68603	9.29068	2.44352	7.00829	-3.26245	-0.980064	3.58471	7.00829	-3.26245	-15.8156	-0.980064	0.161129	1.30232	3.58471	-8.96842	-30.6511	9.29068	0.161129	-6.68603	0.161129	8.14948	-0.980064	5.8671	-4.40365	-2.12126	3.58471	-2.12126	7.00829	-8.96842	-3.26245	-3.26245	-7.82723	-7.82723	2.44352	4.7259
	2014	3	M	71-80	7	unknown	Success	SR	SR	W		-2.14119		4.58471	2.44352	-12.5448	17.4319	4.58471	13.1495	-6.12126	-1.83887	6.7259	13.1495	-6.12126	-29.6744	-1.83887	0.302323	2.44352	6.7259	-16.8272	-57.5099	17.4319	0.302323	-12.5448	0.302323	15.2907	-1.83887	11.0083	-8.26245	-3.98006	6.7259	-3.98006	13.1495	-16.8272	-6.12126	-6.12126	-14.686	-14.686	4.58471
	2014	3	M	61-70	7	unknown	Success	AF	AF	W		-2.14119		4.58471	4.58471	2.44352	-12.5448	17.4319	4.58471	13.1495	-6.12126	-1.83887	6.7259	13.1495	-6.12126	-29.6744	-1.83887	0.302323	2.44352	6.7259	-16.8272	-57.5099	17.4319	0.302323	-12.5448	0.302323	15.2907	-1.83887	11.0083	-8.26245	-3.98006	6.7259	-3.98006	13.1495	-16.8272	-6.12126	-6.12126	-14.686	-14.686
	2014	3	F	71-80	12	unknown	Success	AF	AF	W		2.85881		8.17277	-6.12126	-6.12126	-3.26245	16.7492	-23.2741	-6.12126	-17.5565	8.17277	2.45516	-8.98006	-17.5565	8.17277	39.6196	2.45516	-0.403645	-3.26245	-8.98006	22.4668	76.7841	-23.2741	-0.403645	16.7492	-0.403645	-20.4153	2.45516	-14.6977	11.0316	5.31397	-8.98006	5.31397	-17.5565	22.4668	8.17277	8.17277	19.608
	2014	3	M	61-70	8	unknown	Success	AF	AF	W		-1.14119		1.30232	-3.26245	2.44352	2.44352	1.30232	-6.68603	9.29068	2.44352	7.00829	-3.26245	-0.980064	3.58471	7.00829	-3.26245	-15.8156	-0.980064	0.161129	1.30232	3.58471	-8.96842	-30.6511	9.29068	0.161129	-6.68603	0.161129	8.14948	-0.980064	5.8671	-4.40365	-2.12126	3.58471	-2.12126	7.00829	-8.96842	-3.26245	-3.26245
	2014	3	M	51-60	10	unknown	Fail	AF	AF	W		0.858806		0.737548	-0.980064	2.45516	-1.83887	-1.83887	-0.980064	5.03158	-6.99171	-1.83887	-5.2741	2.45516	0.737548	-2.69768	-5.2741	2.45516	11.902	0.737548	-0.121258	-0.980064	-2.69768	6.74919	23.0665	-6.99171	-0.121258	5.03158	-0.121258	-6.1329	0.737548	-4.41529	3.31397	1.59635	-2.69768	1.59635	-5.2741	6.74919	2.45516
	2014	3	M	30-50	9	unknown	Success	AF	AF	W		-0.141194		0.0199356	-0.121258	0.161129	-0.403645	0.302323	0.302323	0.161129	-0.827226	1.14948	0.302323	0.867097	-0.403645	-0.121258	0.443516	0.867097	-0.403645	-1.95677	-0.121258	0.0199356	0.161129	0.443516	-1.10961	-3.79229	1.14948	0.0199356	-0.827226	0.0199356	1.00829	-0.121258	0.725904	-0.544839	-0.262452	0.443516	-0.262452	0.867097	-1.10961
	2014	3	M	61-70	9	unknown	Success	SR	SR	W		-0.141194		0.0199356	0.0199356	-0.121258	0.161129	-0.403645	0.302323	0.302323	0.161129	-0.827226	1.14948	0.302323	0.867097	-0.403645	-0.121258	0.443516	0.867097	-0.403645	-1.95677	-0.121258	0.0199356	0.161129	0.443516	-1.10961	-3.79229	1.14948	0.0199356	-0.827226	0.0199356	1.00829	-0.121258	0.725904	-0.544839	-0.262452	0.443516	-0.262452	0.867097
	2014	3	F	51-60	6	unknown	Success	SR	SR	W		-3.14119		9.8671	0.443516	0.443516	-2.69768	3.58471	-8.98006	6.7259	6.7259	3.58471	-18.4036	25.5731	6.7259	19.2907	-8.98006	-2.69768	9.8671	19.2907	-8.98006	-43.5332	-2.69768	0.443516	3.58471	9.8671	-24.686	-84.3687	25.5731	0.443516	-18.4036	0.443516	22.4319	-2.69768	16.1495	-12.1213	-5.83887	9.8671	-5.83887
	2014	3	M	51-60	9	unknown	Success	SR	SR	W		-0.141194		0.0199356	0.443516	0.0199356	0.0199356	-0.121258	0.161129	-0.403645	0.302323	0.302323	0.161129	-0.827226	1.14948	0.302323	0.867097	-0.403645	-0.121258	0.443516	0.867097	-0.403645	-1.95677	-0.121258	0.0199356	0.161129	0.443516	-1.10961	-3.79229	1.14948	0.0199356	-0.827226	0.0199356	1.00829	-0.121258	0.725904	-0.544839	-0.262452	0.443516
	2014	4	M	61-70	16	unknown	Success	AF	AF	W		6.85881		47.0432	-0.96842	-21.5448	-0.96842	-0.96842	5.89039	-7.82723	19.608	-14.686	-14.686	-7.82723	40.1844	-55.8389	-14.686	-42.1213	19.608	5.89039	-21.5448	-42.1213	19.608	95.0549	5.89039	-0.96842	-7.82723	-21.5448	53.902	184.219	-55.8389	-0.96842	40.1844	-0.96842	-48.9801	5.89039	-35.2625	26.4668	12.7492
	2014	4	M	61-70	22	unknown	Success	AF	AF	W		12.8588		165.349	88.1961	-1.81558	-40.392	-1.81558	-1.81558	11.0432	-14.6744	36.7608	-27.5332	-27.5332	-14.6744	75.3373	-104.686	-27.5332	-78.9684	36.7608	11.0432	-40.392	-78.9684	36.7608	178.208	11.0432	-1.81558	-14.6744	-40.392	101.055	345.372	-104.686	-1.81558	75.3373	-1.81558	-91.8272	11.0432	-66.1096	49.6196
	2014	4	M	61-70	6	unknown	Success	SR	SR	W		-3.14119		9.8671	-40.392	-21.5448	0.443516	9.8671	0.443516	0.443516	-2.69768	3.58471	-8.98006	6.7259	6.7259	3.58471	-18.4036	25.5731	6.7259	19.2907	-8.98006	-2.69768	9.8671	19.2907	-8.98006	-43.5332	-2.69768	0.443516	3.58471	9.8671	-24.686	-84.3687	25.5731	0.443516	-18.4036	0.443516	22.4319	-2.69768	16.1495
	2014	4	M	71-80	5	unknown	Success	SR	SR	W		-4.14119		17.1495	13.0083	-53.2508	-28.4036	0.58471	13.0083	0.58471	0.58471	-3.55648	4.7259	-11.8389	8.8671	8.8671	4.7259	-24.2625	33.7143	8.8671	25.4319	-11.8389	-3.55648	13.0083	25.4319	-11.8389	-57.392	-3.55648	0.58471	4.7259	13.0083	-32.5448	-111.228	33.7143	0.58471	-24.2625	0.58471	29.5731	-3.55648
	2014	4	M	61-70	11	unknown	Success	SR	SR	R		1.85881		3.45516	-7.69768	-5.83887	23.902	12.7492	-0.262452	-5.83887	-0.262452	-0.262452	1.59635	-2.12126	5.31397	-3.98006	-3.98006	-2.12126	10.8904	-15.1329	-3.98006	-11.4153	5.31397	1.59635	-5.83887	-11.4153	5.31397	25.7608	1.59635	-0.262452	-2.12126	-5.83887	14.608	49.9253	-15.1329	-0.262452	10.8904	-0.262452	-13.2741
	2014	4	M	51-60	5	unknown	Success	SR	SR	W		-4.14119		17.1495	-7.69768	17.1495	13.0083	-53.2508	-28.4036	0.58471	13.0083	0.58471	0.58471	-3.55648	4.7259	-11.8389	8.8671	8.8671	4.7259	-24.2625	33.7143	8.8671	25.4319	-11.8389	-3.55648	13.0083	25.4319	-11.8389	-57.392	-3.55648	0.58471	4.7259	13.0083	-32.5448	-111.228	33.7143	0.58471	-24.2625	0.58471
	2014	4	M	30-50	16	unknown	Success	AF	AF	W		6.85881		47.0432	-28.4036	12.7492	-28.4036	-21.5448	88.1961	47.0432	-0.96842	-21.5448	-0.96842	-0.96842	5.89039	-7.82723	19.608	-14.686	-14.686	-7.82723	40.1844	-55.8389	-14.686	-42.1213	19.608	5.89039	-21.5448	-42.1213	19.608	95.0549	5.89039	-0.96842	-7.82723	-21.5448	53.902	184.219	-55.8389	-0.96842	40.1844
	2014	4	F	61-70	11	unknown	Success	AF	AF	W		1.85881		3.45516	12.7492	-7.69768	3.45516	-7.69768	-5.83887	23.902	12.7492	-0.262452	-5.83887	-0.262452	-0.262452	1.59635	-2.12126	5.31397	-3.98006	-3.98006	-2.12126	10.8904	-15.1329	-3.98006	-11.4153	5.31397	1.59635	-5.83887	-11.4153	5.31397	25.7608	1.59635	-0.262452	-2.12126	-5.83887	14.608	49.9253	-15.1329	-0.262452
	2014	4	M	61-70	1	unknown	Success	SR	SR	W		-8.14119		66.279	-15.1329	-55.8389	33.7143	-15.1329	33.7143	25.5731	-104.686	-55.8389	1.14948	25.5731	1.14948	1.14948	-6.99171	9.29068	-23.2741	17.4319	17.4319	9.29068	-47.6977	66.279	17.4319	49.9966	-23.2741	-6.99171	25.5731	49.9966	-23.2741	-112.827	-6.99171	1.14948	9.29068	25.5731	-63.9801	-218.663	66.279
	2014	4	F	81-90	12	unknown	Success	SR	AF	W		2.85881		8.17277	-23.2741	5.31397	19.608	-11.8389	5.31397	-11.8389	-8.98006	36.7608	19.608	-0.403645	-8.98006	-0.403645	-0.403645	2.45516	-3.26245	8.17277	-6.12126	-6.12126	-3.26245	16.7492	-23.2741	-6.12126	-17.5565	8.17277	2.45516	-8.98006	-17.5565	8.17277	39.6196	2.45516	-0.403645	-3.26245	-8.98006	22.4668	76.7841
	2014	4	M	51-60	5	unknown	Success	AF	AF	W		-4.14119		17.1495	-11.8389	33.7143	-7.69768	-28.4036	17.1495	-7.69768	17.1495	13.0083	-53.2508	-28.4036	0.58471	13.0083	0.58471	0.58471	-3.55648	4.7259	-11.8389	8.8671	8.8671	4.7259	-24.2625	33.7143	8.8671	25.4319	-11.8389	-3.55648	13.0083	25.4319	-11.8389	-57.392	-3.55648	0.58471	4.7259	13.0083	-32.5448
	2014	4	M	51-60	14	unknown	Success	AF	AF	W		4.85881		23.608	-20.1213	13.8904	-39.5565	9.03158	33.3256	-20.1213	9.03158	-20.1213	-15.2625	62.4785	33.3256	-0.686032	-15.2625	-0.686032	-0.686032	4.17277	-5.54484	13.8904	-10.4036	-10.4036	-5.54484	28.4668	-39.5565	-10.4036	-29.8389	13.8904	4.17277	-15.2625	-29.8389	13.8904	67.3373	4.17277	-0.686032	-5.54484	-15.2625
	2014	4	M	61-70	26	unknown	Success	0	0	W		16.8588		284.219	81.9137	-69.8156	48.1961	-137.251	31.3373	115.631	-69.8156	31.3373	-69.8156	-52.9568	216.784	115.631	-2.38036	-52.9568	-2.38036	-2.38036	14.4785	-19.2392	48.1961	-36.098	-36.098	-19.2392	98.7725	-137.251	-36.098	-103.533	48.1961	14.4785	-52.9568	-103.533	48.1961	233.643	14.4785	-2.38036	-19.2392
	2014	4	M	51-60	10	unknown	Success	AF	AF	W		0.858806		0.737548	14.4785	4.17277	-3.55648	2.45516	-6.99171	1.59635	5.89039	-3.55648	1.59635	-3.55648	-2.69768	11.0432	5.89039	-0.121258	-2.69768	-0.121258	-0.121258	0.737548	-0.980064	2.45516	-1.83887	-1.83887	-0.980064	5.03158	-6.99171	-1.83887	-5.2741	2.45516	0.737548	-2.69768	-5.2741	2.45516	11.902	0.737548	-0.121258
	2014	4	M	61-70	2	unknown	Success	AF	AF	W		-7.14119		50.9966	-6.1329	-120.392	-34.6977	29.5731	-20.4153	58.1378	-13.2741	-48.9801	29.5731	-13.2741	29.5731	22.4319	-91.8272	-48.9801	1.00829	22.4319	1.00829	1.00829	-6.1329	8.14948	-20.4153	15.2907	15.2907	8.14948	-41.8389	58.1378	15.2907	43.8555	-20.4153	-6.1329	22.4319	43.8555	-20.4153	-98.9684	-6.1329
	2014	4	M	61-70	22	unknown	Success	SR	AF	W		12.8588		165.349	-91.8272	11.0432	216.784	62.4785	-53.2508	36.7608	-104.686	23.902	88.1961	-53.2508	23.902	-53.2508	-40.392	165.349	88.1961	-1.81558	-40.392	-1.81558	-1.81558	11.0432	-14.6744	36.7608	-27.5332	-27.5332	-14.6744	75.3373	-104.686	-27.5332	-78.9684	36.7608	11.0432	-40.392	-78.9684	36.7608	178.208
	2014	4	M	61-70	11	unknown	Success	SR	SR	W		1.85881		3.45516	23.902	-13.2741	1.59635	31.3373	9.03158	-7.69768	5.31397	-15.1329	3.45516	12.7492	-7.69768	3.45516	-7.69768	-5.83887	23.902	12.7492	-0.262452	-5.83887	-0.262452	-0.262452	1.59635	-2.12126	5.31397	-3.98006	-3.98006	-2.12126	10.8904	-15.1329	-3.98006	-11.4153	5.31397	1.59635	-5.83887	-11.4153	5.31397
	2014	4	M	30-50	1	unknown	Success	SR	SR	W		-8.14119		66.279	-15.1329	-104.686	58.1378	-6.99171	-137.251	-39.5565	33.7143	-23.2741	66.279	-15.1329	-55.8389	33.7143	-15.1329	33.7143	25.5731	-104.686	-55.8389	1.14948	25.5731	1.14948	1.14948	-6.99171	9.29068	-23.2741	17.4319	17.4319	9.29068	-47.6977	66.279	17.4319	49.9966	-23.2741	-6.99171	25.5731	49.9966
	2014	4	M	71-80	6	unknown	Fail	AF	AF	W		-3.14119		9.8671	25.5731	-5.83887	-40.392	22.4319	-2.69768	-52.9568	-15.2625	13.0083	-8.98006	25.5731	-5.83887	-21.5448	13.0083	-5.83887	13.0083	9.8671	-40.392	-21.5448	0.443516	9.8671	0.443516	0.443516	-2.69768	3.58471	-8.98006	6.7259	6.7259	3.58471	-18.4036	25.5731	6.7259	19.2907	-8.98006	-2.69768	9.8671
	2014	4	F	71-80	11	unknown	Success	AF	AF	W		1.85881		3.45516	-5.83887	-15.1329	3.45516	23.902	-13.2741	1.59635	31.3373	9.03158	-7.69768	5.31397	-15.1329	3.45516	12.7492	-7.69768	3.45516	-7.69768	-5.83887	23.902	12.7492	-0.262452	-5.83887	-0.262452	-0.262452	1.59635	-2.12126	5.31397	-3.98006	-3.98006	-2.12126	10.8904	-15.1329	-3.98006	-11.4153	5.31397	1.59635
	2014	5	F	71-80	2	unknown	Success	AF	AF	W		-7.14119		50.9966	-13.2741	22.4319	58.1378	-13.2741	-91.8272	50.9966	-6.1329	-120.392	-34.6977	29.5731	-20.4153	58.1378	-13.2741	-48.9801	29.5731	-13.2741	29.5731	22.4319	-91.8272	-48.9801	1.00829	22.4319	1.00829	1.00829	-6.1329	8.14948	-20.4153	15.2907	15.2907	8.14948	-41.8389	58.1378	15.2907	43.8555	-20.4153
	2014	5	F	81-90	6	unknown	Success	AF	AF	W		-3.14119		9.8671	22.4319	-5.83887	9.8671	25.5731	-5.83887	-40.392	22.4319	-2.69768	-52.9568	-15.2625	13.0083	-8.98006	25.5731	-5.83887	-21.5448	13.0083	-5.83887	13.0083	9.8671	-40.392	-21.5448	0.443516	9.8671	0.443516	0.443516	-2.69768	3.58471	-8.98006	6.7259	6.7259	3.58471	-18.4036	25.5731	6.7259	19.2907
	2014	5	M	61-70	7	unknown	Success	SR	SR	W		-2.14119		4.58471	6.7259	15.2907	-3.98006	6.7259	17.4319	-3.98006	-27.5332	15.2907	-1.83887	-36.098	-10.4036	8.8671	-6.12126	17.4319	-3.98006	-14.686	8.8671	-3.98006	8.8671	6.7259	-27.5332	-14.686	0.302323	6.7259	0.302323	0.302323	-1.83887	2.44352	-6.12126	4.58471	4.58471	2.44352	-12.5448	17.4319	4.58471
	2014	5	F	61-70	21	unknown	Success	SR	SR	W		11.8588		140.631	-25.392	-37.2508	-84.686	22.0432	-37.2508	-96.5448	22.0432	152.49	-84.686	10.1844	199.925	57.6196	-49.1096	33.902	-96.5448	22.0432	81.3373	-49.1096	22.0432	-49.1096	-37.2508	152.49	81.3373	-1.67439	-37.2508	-1.67439	-1.67439	10.1844	-13.5332	33.902	-25.392	-25.392	-13.5332	69.4785	-96.5448
	2014	5	M	61-70	11	unknown	Success	SR	SR	W		1.85881		3.45516	22.0432	-3.98006	-5.83887	-13.2741	3.45516	-5.83887	-15.1329	3.45516	23.902	-13.2741	1.59635	31.3373	9.03158	-7.69768	5.31397	-15.1329	3.45516	12.7492	-7.69768	3.45516	-7.69768	-5.83887	23.902	12.7492	-0.262452	-5.83887	-0.262452	-0.262452	1.59635	-2.12126	5.31397	-3.98006	-3.98006	-2.12126	10.8904
	2014	5	M	61-70	10	unknown	Success	SR	SR	W		0.858806		0.737548	1.59635	10.1844	-1.83887	-2.69768	-6.1329	1.59635	-2.69768	-6.99171	1.59635	11.0432	-6.1329	0.737548	14.4785	4.17277	-3.55648	2.45516	-6.99171	1.59635	5.89039	-3.55648	1.59635	-3.55648	-2.69768	11.0432	5.89039	-0.121258	-2.69768	-0.121258	-0.121258	0.737548	-0.980064	2.45516	-1.83887	-1.83887	-0.980064
	2014	5	M	61-70	4	unknown	Success	SR	SR	W		-5.14119		26.4319	-4.41529	-9.55648	-60.9684	11.0083	16.1495	36.7143	-9.55648	16.1495	41.8555	-9.55648	-66.1096	36.7143	-4.41529	-86.6744	-24.9801	21.2907	-14.6977	41.8555	-9.55648	-35.2625	21.2907	-9.55648	21.2907	16.1495	-66.1096	-35.2625	0.725904	16.1495	0.725904	0.725904	-4.41529	5.8671	-14.6977	11.0083	11.0083
	2014	5	F	71-80	5	unknown	Success	AF	AF	W		-4.14119		17.1495	21.2907	-3.55648	-7.69768	-49.1096	8.8671	13.0083	29.5731	-7.69768	13.0083	33.7143	-7.69768	-53.2508	29.5731	-3.55648	-69.8156	-20.1213	17.1495	-11.8389	33.7143	-7.69768	-28.4036	17.1495	-7.69768	17.1495	13.0083	-53.2508	-28.4036	0.58471	13.0083	0.58471	0.58471	-3.55648	4.7259	-11.8389	8.8671
	2014	5	M	61-70	7	unknown	Success	AF	AF	W		-2.14119		4.58471	8.8671	11.0083	-1.83887	-3.98006	-25.392	4.58471	6.7259	15.2907	-3.98006	6.7259	17.4319	-3.98006	-27.5332	15.2907	-1.83887	-36.098	-10.4036	8.8671	-6.12126	17.4319	-3.98006	-14.686	8.8671	-3.98006	8.8671	6.7259	-27.5332	-14.686	0.302323	6.7259	0.302323	0.302323	-1.83887	2.44352	-6.12126
	2014	5	F	51-60	2	unknown	Success	SR	SR	W		-7.14119		50.9966	15.2907	29.5731	36.7143	-6.1329	-13.2741	-84.686	15.2907	22.4319	50.9966	-13.2741	22.4319	58.1378	-13.2741	-91.8272	50.9966	-6.1329	-120.392	-34.6977	29.5731	-20.4153	58.1378	-13.2741	-48.9801	29.5731	-13.2741	29.5731	22.4319	-91.8272	-48.9801	1.00829	22.4319	1.00829	1.00829	-6.1329	8.14948
	2014	5	M	71-80	4	unknown	Success	AF	AF	W		-5.14119		26.4319	36.7143	11.0083	21.2907	26.4319	-4.41529	-9.55648	-60.9684	11.0083	16.1495	36.7143	-9.55648	16.1495	41.8555	-9.55648	-66.1096	36.7143	-4.41529	-86.6744	-24.9801	21.2907	-14.6977	41.8555	-9.55648	-35.2625	21.2907	-9.55648	21.2907	16.1495	-66.1096	-35.2625	0.725904	16.1495	0.725904	0.725904	-4.41529
	2014	5	F	61-70	7	unknown	Success	AF	AF	W		-2.14119		4.58471	11.0083	15.2907	4.58471	8.8671	11.0083	-1.83887	-3.98006	-25.392	4.58471	6.7259	15.2907	-3.98006	6.7259	17.4319	-3.98006	-27.5332	15.2907	-1.83887	-36.098	-10.4036	8.8671	-6.12126	17.4319	-3.98006	-14.686	8.8671	-3.98006	8.8671	6.7259	-27.5332	-14.686	0.302323	6.7259	0.302323	0.302323
	2014	5	M	51-60	4	unknown	Success	SR	SR	W		-5.14119		26.4319	11.0083	26.4319	36.7143	11.0083	21.2907	26.4319	-4.41529	-9.55648	-60.9684	11.0083	16.1495	36.7143	-9.55648	16.1495	41.8555	-9.55648	-66.1096	36.7143	-4.41529	-86.6744	-24.9801	21.2907	-14.6977	41.8555	-9.55648	-35.2625	21.2907	-9.55648	21.2907	16.1495	-66.1096	-35.2625	0.725904	16.1495	0.725904
	2014	5	M	71-80	8	unknown	Success	SR	SR	W		-1.14119		1.30232	5.8671	2.44352	5.8671	8.14948	2.44352	4.7259	5.8671	-0.980064	-2.12126	-13.5332	2.44352	3.58471	8.14948	-2.12126	3.58471	9.29068	-2.12126	-14.6744	8.14948	-0.980064	-19.2392	-5.54484	4.7259	-3.26245	9.29068	-2.12126	-7.82723	4.7259	-2.12126	4.7259	3.58471	-14.6744	-7.82723	0.161129	3.58471
	2014	5	M	61-70	10	unknown	Fail	AF	AF	W		0.858806		0.737548	-0.980064	-4.41529	-1.83887	-4.41529	-6.1329	-1.83887	-3.55648	-4.41529	0.737548	1.59635	10.1844	-1.83887	-2.69768	-6.1329	1.59635	-2.69768	-6.99171	1.59635	11.0432	-6.1329	0.737548	14.4785	4.17277	-3.55648	2.45516	-6.99171	1.59635	5.89039	-3.55648	1.59635	-3.55648	-2.69768	11.0432	5.89039	-0.121258
	2014	6	M	61-70	9	unknown	Success	AF	AF	W		-0.141194		0.0199356	-0.121258	0.161129	0.725904	0.302323	0.725904	1.00829	0.302323	0.58471	0.725904	-0.121258	-0.262452	-1.67439	0.302323	0.443516	1.00829	-0.262452	0.443516	1.14948	-0.262452	-1.81558	1.00829	-0.121258	-2.38036	-0.686032	0.58471	-0.403645	1.14948	-0.262452	-0.96842	0.58471	-0.262452	0.58471	0.443516	-1.81558	-0.96842
	2014	6	M	61-70	4	unknown	Success	AF	AF	W		-5.14119		26.4319	0.725904	-4.41529	5.8671	26.4319	11.0083	26.4319	36.7143	11.0083	21.2907	26.4319	-4.41529	-9.55648	-60.9684	11.0083	16.1495	36.7143	-9.55648	16.1495	41.8555	-9.55648	-66.1096	36.7143	-4.41529	-86.6744	-24.9801	21.2907	-14.6977	41.8555	-9.55648	-35.2625	21.2907	-9.55648	21.2907	16.1495	-66.1096
	2014	6	M	71-80	7	unknown	Success	AF	AF	W		-2.14119		4.58471	11.0083	0.302323	-1.83887	2.44352	11.0083	4.58471	11.0083	15.2907	4.58471	8.8671	11.0083	-1.83887	-3.98006	-25.392	4.58471	6.7259	15.2907	-3.98006	6.7259	17.4319	-3.98006	-27.5332	15.2907	-1.83887	-36.098	-10.4036	8.8671	-6.12126	17.4319	-3.98006	-14.686	8.8671	-3.98006	8.8671	6.7259
	2014	6	M	71-80	11	unknown	Success	SR	SR	W		1.85881		3.45516	-3.98006	-9.55648	-0.262452	1.59635	-2.12126	-9.55648	-3.98006	-9.55648	-13.2741	-3.98006	-7.69768	-9.55648	1.59635	3.45516	22.0432	-3.98006	-5.83887	-13.2741	3.45516	-5.83887	-15.1329	3.45516	23.902	-13.2741	1.59635	31.3373	9.03158	-7.69768	5.31397	-15.1329	3.45516	12.7492	-7.69768	3.45516	-7.69768
	2014	6	M	71-80	6	unknown	Success	AF	AF	W		-3.14119		9.8671	-5.83887	6.7259	16.1495	0.443516	-2.69768	3.58471	16.1495	6.7259	16.1495	22.4319	6.7259	13.0083	16.1495	-2.69768	-5.83887	-37.2508	6.7259	9.8671	22.4319	-5.83887	9.8671	25.5731	-5.83887	-40.392	22.4319	-2.69768	-52.9568	-15.2625	13.0083	-8.98006	25.5731	-5.83887	-21.5448	13.0083	-5.83887
	2014	6	F	81-90	17	unknown	Success	AF	AF	W		7.85881		61.7608	-24.686	14.608	-16.8272	-40.4036	-1.10961	6.74919	-8.96842	-40.4036	-16.8272	-40.4036	-56.1213	-16.8272	-32.5448	-40.4036	6.74919	14.608	93.1961	-16.8272	-24.686	-56.1213	14.608	-24.686	-63.9801	14.608	101.055	-56.1213	6.74919	132.49	38.1844	-32.5448	22.4668	-63.9801	14.608	53.902	-32.5448
	2014	6	M	71-80	6	unknown	Success	SR	SR	W		-3.14119		9.8671	-24.686	9.8671	-5.83887	6.7259	16.1495	0.443516	-2.69768	3.58471	16.1495	6.7259	16.1495	22.4319	6.7259	13.0083	16.1495	-2.69768	-5.83887	-37.2508	6.7259	9.8671	22.4319	-5.83887	9.8671	25.5731	-5.83887	-40.392	22.4319	-2.69768	-52.9568	-15.2625	13.0083	-8.98006	25.5731	-5.83887	-21.5448
	2014	6	M	61-70	2	unknown	Success	AF	AF	W		-7.14119		50.9966	22.4319	-56.1213	22.4319	-13.2741	15.2907	36.7143	1.00829	-6.1329	8.14948	36.7143	15.2907	36.7143	50.9966	15.2907	29.5731	36.7143	-6.1329	-13.2741	-84.686	15.2907	22.4319	50.9966	-13.2741	22.4319	58.1378	-13.2741	-91.8272	50.9966	-6.1329	-120.392	-34.6977	29.5731	-20.4153	58.1378	-13.2741
	2014	6	M	51-60	7	unknown	Success	AF	AF	W		-2.14119		4.58471	15.2907	6.7259	-16.8272	6.7259	-3.98006	4.58471	11.0083	0.302323	-1.83887	2.44352	11.0083	4.58471	11.0083	15.2907	4.58471	8.8671	11.0083	-1.83887	-3.98006	-25.392	4.58471	6.7259	15.2907	-3.98006	6.7259	17.4319	-3.98006	-27.5332	15.2907	-1.83887	-36.098	-10.4036	8.8671	-6.12126	17.4319
	2014	6	M	81-90	11	unknown	Success	SR	SR	W		1.85881		3.45516	-3.98006	-13.2741	-5.83887	14.608	-5.83887	3.45516	-3.98006	-9.55648	-0.262452	1.59635	-2.12126	-9.55648	-3.98006	-9.55648	-13.2741	-3.98006	-7.69768	-9.55648	1.59635	3.45516	22.0432	-3.98006	-5.83887	-13.2741	3.45516	-5.83887	-15.1329	3.45516	23.902	-13.2741	1.59635	31.3373	9.03158	-7.69768	5.31397
	2014	6	M	61-70	6	unknown	Success	SR	SR	W		-3.14119		9.8671	-5.83887	6.7259	22.4319	9.8671	-24.686	9.8671	-5.83887	6.7259	16.1495	0.443516	-2.69768	3.58471	16.1495	6.7259	16.1495	22.4319	6.7259	13.0083	16.1495	-2.69768	-5.83887	-37.2508	6.7259	9.8671	22.4319	-5.83887	9.8671	25.5731	-5.83887	-40.392	22.4319	-2.69768	-52.9568	-15.2625	13.0083
	2014	6	M	30-50	8	unknown	Success	SR	SR	W		-1.14119		1.30232	3.58471	-2.12126	2.44352	8.14948	3.58471	-8.96842	3.58471	-2.12126	2.44352	5.8671	0.161129	-0.980064	1.30232	5.8671	2.44352	5.8671	8.14948	2.44352	4.7259	5.8671	-0.980064	-2.12126	-13.5332	2.44352	3.58471	8.14948	-2.12126	3.58471	9.29068	-2.12126	-14.6744	8.14948	-0.980064	-19.2392	-5.54484
	2014	6	M	81-90	9	unknown	Success	AF	AF	W		-0.141194		0.0199356	0.161129	0.443516	-0.262452	0.302323	1.00829	0.443516	-1.10961	0.443516	-0.262452	0.302323	0.725904	0.0199356	-0.121258	0.161129	0.725904	0.302323	0.725904	1.00829	0.302323	0.58471	0.725904	-0.121258	-0.262452	-1.67439	0.302323	0.443516	1.00829	-0.262452	0.443516	1.14948	-0.262452	-1.81558	1.00829	-0.121258	-2.38036
	2014	6	M	71-80	4	unknown	Success	AF	AF	W		-5.14119		26.4319	0.725904	5.8671	16.1495	-9.55648	11.0083	36.7143	16.1495	-40.4036	16.1495	-9.55648	11.0083	26.4319	0.725904	-4.41529	5.8671	26.4319	11.0083	26.4319	36.7143	11.0083	21.2907	26.4319	-4.41529	-9.55648	-60.9684	11.0083	16.1495	36.7143	-9.55648	16.1495	41.8555	-9.55648	-66.1096	36.7143	-4.41529
	2014	6	M	51-60	13	unknown	Fail	AF	AF	W		3.85881		14.8904	-19.8389	-0.544839	-4.40365	-12.1213	7.17277	-8.26245	-27.5565	-12.1213	30.3256	-12.1213	7.17277	-8.26245	-19.8389	-0.544839	3.31397	-4.40365	-19.8389	-8.26245	-19.8389	-27.5565	-8.26245	-15.9801	-19.8389	3.31397	7.17277	45.7608	-8.26245	-12.1213	-27.5565	7.17277	-12.1213	-31.4153	7.17277	49.6196	-27.5565
	2014	6	M	81-90	4	unknown	Success	SR	SR	W		-5.14119		26.4319	-19.8389	26.4319	0.725904	5.8671	16.1495	-9.55648	11.0083	36.7143	16.1495	-40.4036	16.1495	-9.55648	11.0083	26.4319	0.725904	-4.41529	5.8671	26.4319	11.0083	26.4319	36.7143	11.0083	21.2907	26.4319	-4.41529	-9.55648	-60.9684	11.0083	16.1495	36.7143	-9.55648	16.1495	41.8555	-9.55648	-66.1096
	2014	6	M	71-80	7	unknown	Success	SR	SR	W		-2.14119		4.58471	11.0083	-8.26245	11.0083	0.302323	2.44352	6.7259	-3.98006	4.58471	15.2907	6.7259	-16.8272	6.7259	-3.98006	4.58471	11.0083	0.302323	-1.83887	2.44352	11.0083	4.58471	11.0083	15.2907	4.58471	8.8671	11.0083	-1.83887	-3.98006	-25.392	4.58471	6.7259	15.2907	-3.98006	6.7259	17.4319	-3.98006
	2014	6	M	71-80	12	unknown	Success	SR	SR	W		2.85881		8.17277	-6.12126	-14.6977	11.0316	-14.6977	-0.403645	-3.26245	-8.98006	5.31397	-6.12126	-20.4153	-8.98006	22.4668	-8.98006	5.31397	-6.12126	-14.6977	-0.403645	2.45516	-3.26245	-14.6977	-6.12126	-14.6977	-20.4153	-6.12126	-11.8389	-14.6977	2.45516	5.31397	33.902	-6.12126	-8.98006	-20.4153	5.31397	-8.98006	-23.2741
	2014	6	M	71-80	15	unknown	Success	SR	SR	W		5.85881		34.3256	16.7492	-12.5448	-30.1213	22.608	-30.1213	-0.827226	-6.68603	-18.4036	10.8904	-12.5448	-41.8389	-18.4036	46.0432	-18.4036	10.8904	-12.5448	-30.1213	-0.827226	5.03158	-6.68603	-30.1213	-12.5448	-30.1213	-41.8389	-12.5448	-24.2625	-30.1213	5.03158	10.8904	69.4785	-12.5448	-18.4036	-41.8389	10.8904	-18.4036
	2015	6	M	71-80	4	3	Success	SR	0	W		-5.14119		26.4319	-30.1213	-14.6977	11.0083	26.4319	-19.8389	26.4319	0.725904	5.8671	16.1495	-9.55648	11.0083	36.7143	16.1495	-40.4036	16.1495	-9.55648	11.0083	26.4319	0.725904	-4.41529	5.8671	26.4319	11.0083	26.4319	36.7143	11.0083	21.2907	26.4319	-4.41529	-9.55648	-60.9684	11.0083	16.1495	36.7143	-9.55648
	2014	6	F	71-80	11	unknown	Success	SR	SR	W		1.85881		3.45516	-9.55648	10.8904	5.31397	-3.98006	-9.55648	7.17277	-9.55648	-0.262452	-2.12126	-5.83887	3.45516	-3.98006	-13.2741	-5.83887	14.608	-5.83887	3.45516	-3.98006	-9.55648	-0.262452	1.59635	-2.12126	-9.55648	-3.98006	-9.55648	-13.2741	-3.98006	-7.69768	-9.55648	1.59635	3.45516	22.0432	-3.98006	-5.83887	-13.2741
	2014	6	F	61-70	6	unknown	Success	SR	SR	W		-3.14119		9.8671	-5.83887	16.1495	-18.4036	-8.98006	6.7259	16.1495	-12.1213	16.1495	0.443516	3.58471	9.8671	-5.83887	6.7259	22.4319	9.8671	-24.686	9.8671	-5.83887	6.7259	16.1495	0.443516	-2.69768	3.58471	16.1495	6.7259	16.1495	22.4319	6.7259	13.0083	16.1495	-2.69768	-5.83887	-37.2508	6.7259	9.8671
	2014	6	F	71-80	17	unknown	Success	AF	AF	W		7.85881		61.7608	-24.686	14.608	-40.4036	46.0432	22.4668	-16.8272	-40.4036	30.3256	-40.4036	-1.10961	-8.96842	-24.686	14.608	-16.8272	-56.1213	-24.686	61.7608	-24.686	14.608	-16.8272	-40.4036	-1.10961	6.74919	-8.96842	-40.4036	-16.8272	-40.4036	-56.1213	-16.8272	-32.5448	-40.4036	6.74919	14.608	93.1961	-16.8272
	2014	6	M	51-60	15	unknown	Success	SR	0	W		5.85881		34.3256	46.0432	-18.4036	10.8904	-30.1213	34.3256	16.7492	-12.5448	-30.1213	22.608	-30.1213	-0.827226	-6.68603	-18.4036	10.8904	-12.5448	-41.8389	-18.4036	46.0432	-18.4036	10.8904	-12.5448	-30.1213	-0.827226	5.03158	-6.68603	-30.1213	-12.5448	-30.1213	-41.8389	-12.5448	-24.2625	-30.1213	5.03158	10.8904	69.4785
	2014	6	M	30-50	2	unknown	Success	SR	SR	W		-7.14119		50.9966	-41.8389	-56.1213	22.4319	-13.2741	36.7143	-41.8389	-20.4153	15.2907	36.7143	-27.5565	36.7143	1.00829	8.14948	22.4319	-13.2741	15.2907	50.9966	22.4319	-56.1213	22.4319	-13.2741	15.2907	36.7143	1.00829	-6.1329	8.14948	36.7143	15.2907	36.7143	50.9966	15.2907	29.5731	36.7143	-6.1329	-13.2741
	2014	6	M	61-70	4	unknown	Success	AF	AF	W		-5.14119		26.4319	36.7143	-30.1213	-40.4036	16.1495	-9.55648	26.4319	-30.1213	-14.6977	11.0083	26.4319	-19.8389	26.4319	0.725904	5.8671	16.1495	-9.55648	11.0083	36.7143	16.1495	-40.4036	16.1495	-9.55648	11.0083	26.4319	0.725904	-4.41529	5.8671	26.4319	11.0083	26.4319	36.7143	11.0083	21.2907	26.4319	-4.41529
	2014	6	M	61-70	13	unknown	Success	SR	AF	W		3.85881		14.8904	-19.8389	-27.5565	22.608	30.3256	-12.1213	7.17277	-19.8389	22.608	11.0316	-8.26245	-19.8389	14.8904	-19.8389	-0.544839	-4.40365	-12.1213	7.17277	-8.26245	-27.5565	-12.1213	30.3256	-12.1213	7.17277	-8.26245	-19.8389	-0.544839	3.31397	-4.40365	-19.8389	-8.26245	-19.8389	-27.5565	-8.26245	-15.9801	-19.8389
	2014	7	M	51-60	10	unknown	Success	SR	SR	W		0.858806		0.737548	3.31397	-4.41529	-6.1329	5.03158	6.74919	-2.69768	1.59635	-4.41529	5.03158	2.45516	-1.83887	-4.41529	3.31397	-4.41529	-0.121258	-0.980064	-2.69768	1.59635	-1.83887	-6.1329	-2.69768	6.74919	-2.69768	1.59635	-1.83887	-4.41529	-0.121258	0.737548	-0.980064	-4.41529	-1.83887	-4.41529	-6.1329	-1.83887	-3.55648
	2014	7	M	61-70	9	unknown	Success	SR	SR	W		-0.141194		0.0199356	-0.121258	-0.544839	0.725904	1.00829	-0.827226	-1.10961	0.443516	-0.262452	0.725904	-0.827226	-0.403645	0.302323	0.725904	-0.544839	0.725904	0.0199356	0.161129	0.443516	-0.262452	0.302323	1.00829	0.443516	-1.10961	0.443516	-0.262452	0.302323	0.725904	0.0199356	-0.121258	0.161129	0.725904	0.302323	0.725904	1.00829	0.302323
	2014	7	M	30-50	7	unknown	Success	SR	SR	W		-2.14119		4.58471	0.302323	-1.83887	-8.26245	11.0083	15.2907	-12.5448	-16.8272	6.7259	-3.98006	11.0083	-12.5448	-6.12126	4.58471	11.0083	-8.26245	11.0083	0.302323	2.44352	6.7259	-3.98006	4.58471	15.2907	6.7259	-16.8272	6.7259	-3.98006	4.58471	11.0083	0.302323	-1.83887	2.44352	11.0083	4.58471	11.0083	15.2907
	2014	7	F	71-80	13	unknown	Success	SR	SR	W		3.85881		14.8904	-8.26245	-0.544839	3.31397	14.8904	-19.8389	-27.5565	22.608	30.3256	-12.1213	7.17277	-19.8389	22.608	11.0316	-8.26245	-19.8389	14.8904	-19.8389	-0.544839	-4.40365	-12.1213	7.17277	-8.26245	-27.5565	-12.1213	30.3256	-12.1213	7.17277	-8.26245	-19.8389	-0.544839	3.31397	-4.40365	-19.8389	-8.26245	-19.8389
	2014	7	M	51-60	5	unknown	Success	AF	AF	W		-4.14119		17.1495	-15.9801	8.8671	0.58471	-3.55648	-15.9801	21.2907	29.5731	-24.2625	-32.5448	13.0083	-7.69768	21.2907	-24.2625	-11.8389	8.8671	21.2907	-15.9801	21.2907	0.58471	4.7259	13.0083	-7.69768	8.8671	29.5731	13.0083	-32.5448	13.0083	-7.69768	8.8671	21.2907	0.58471	-3.55648	4.7259	21.2907	8.8671
	2014	7	M	51-60	3	unknown	Fail	AF	AF	W		-6.14119		37.7143	25.4319	-23.6977	13.1495	0.867097	-5.2741	-23.6977	31.5731	43.8555	-35.9801	-48.2625	19.2907	-11.4153	31.5731	-35.9801	-17.5565	13.1495	31.5731	-23.6977	31.5731	0.867097	7.00829	19.2907	-11.4153	13.1495	43.8555	19.2907	-48.2625	19.2907	-11.4153	13.1495	31.5731	0.867097	-5.2741	7.00829	31.5731
	2014	7	F	30-50	9	unknown	Success	SR	SR	W		-0.141194		0.0199356	0.867097	0.58471	-0.544839	0.302323	0.0199356	-0.121258	-0.544839	0.725904	1.00829	-0.827226	-1.10961	0.443516	-0.262452	0.725904	-0.827226	-0.403645	0.302323	0.725904	-0.544839	0.725904	0.0199356	0.161129	0.443516	-0.262452	0.302323	1.00829	0.443516	-1.10961	0.443516	-0.262452	0.302323	0.725904	0.0199356	-0.121258	0.161129
	2014	7	M	61-70	8	unknown	Success	SR	SR	W		-1.14119		1.30232	0.161129	7.00829	4.7259	-4.40365	2.44352	0.161129	-0.980064	-4.40365	5.8671	8.14948	-6.68603	-8.96842	3.58471	-2.12126	5.8671	-6.68603	-3.26245	2.44352	5.8671	-4.40365	5.8671	0.161129	1.30232	3.58471	-2.12126	2.44352	8.14948	3.58471	-8.96842	3.58471	-2.12126	2.44352	5.8671	0.161129	-0.980064
	2014	7	M	71-80	9	unknown	Success	SR	SR	W		-0.141194		0.0199356	0.161129	0.0199356	0.867097	0.58471	-0.544839	0.302323	0.0199356	-0.121258	-0.544839	0.725904	1.00829	-0.827226	-1.10961	0.443516	-0.262452	0.725904	-0.827226	-0.403645	0.302323	0.725904	-0.544839	0.725904	0.0199356	0.161129	0.443516	-0.262452	0.302323	1.00829	0.443516	-1.10961	0.443516	-0.262452	0.302323	0.725904	0.0199356
	2014	7	M	61-70	19	unknown	Success	SR	SR	W		9.85881		97.1961	-1.392	-11.2508	-1.392	-60.5448	-40.8272	38.0432	-21.1096	-1.392	8.46681	38.0432	-50.686	-70.4036	57.7608	77.4785	-30.9684	18.3256	-50.686	57.7608	28.1844	-21.1096	-50.686	38.0432	-50.686	-1.392	-11.2508	-30.9684	18.3256	-21.1096	-70.4036	-30.9684	77.4785	-30.9684	18.3256	-21.1096	-50.686
	2014	7	F	81-90	15	unknown	Success	SR	SR	W		5.85881		34.3256	57.7608	-0.827226	-6.68603	-0.827226	-35.9801	-24.2625	22.608	-12.5448	-0.827226	5.03158	22.608	-30.1213	-41.8389	34.3256	46.0432	-18.4036	10.8904	-30.1213	34.3256	16.7492	-12.5448	-30.1213	22.608	-30.1213	-0.827226	-6.68603	-18.4036	10.8904	-12.5448	-41.8389	-18.4036	46.0432	-18.4036	10.8904	-12.5448
	2014	7	F	81-90	9	unknown	Success	SR	SR	W		-0.141194		0.0199356	-0.827226	-1.392	0.0199356	0.161129	0.0199356	0.867097	0.58471	-0.544839	0.302323	0.0199356	-0.121258	-0.544839	0.725904	1.00829	-0.827226	-1.10961	0.443516	-0.262452	0.725904	-0.827226	-0.403645	0.302323	0.725904	-0.544839	0.725904	0.0199356	0.161129	0.443516	-0.262452	0.302323	1.00829	0.443516	-1.10961	0.443516	-0.262452
	2014	7	F	61-70	11	unknown	Success	AF	AF	W		1.85881		3.45516	-0.262452	10.8904	18.3256	-0.262452	-2.12126	-0.262452	-11.4153	-7.69768	7.17277	-3.98006	-0.262452	1.59635	7.17277	-9.55648	-13.2741	10.8904	14.608	-5.83887	3.45516	-9.55648	10.8904	5.31397	-3.98006	-9.55648	7.17277	-9.55648	-0.262452	-2.12126	-5.83887	3.45516	-3.98006	-13.2741	-5.83887	14.608	-5.83887
	2014	7	M	71-80	6	unknown	Success	SR	SR	W		-3.14119		9.8671	-5.83887	0.443516	-18.4036	-30.9684	0.443516	3.58471	0.443516	19.2907	13.0083	-12.1213	6.7259	0.443516	-2.69768	-12.1213	16.1495	22.4319	-18.4036	-24.686	9.8671	-5.83887	16.1495	-18.4036	-8.98006	6.7259	16.1495	-12.1213	16.1495	0.443516	3.58471	9.8671	-5.83887	6.7259	22.4319	9.8671	-24.686
	2014	7	M	61-70	8	unknown	Success	SR	SR	W		-1.14119		1.30232	3.58471	-2.12126	0.161129	-6.68603	-11.2508	0.161129	1.30232	0.161129	7.00829	4.7259	-4.40365	2.44352	0.161129	-0.980064	-4.40365	5.8671	8.14948	-6.68603	-8.96842	3.58471	-2.12126	5.8671	-6.68603	-3.26245	2.44352	5.8671	-4.40365	5.8671	0.161129	1.30232	3.58471	-2.12126	2.44352	8.14948	3.58471
	2014	7	M	61-70	13	unknown	Success	SR	SR	W		3.85881		14.8904	-4.40365	-12.1213	7.17277	-0.544839	22.608	38.0432	-0.544839	-4.40365	-0.544839	-23.6977	-15.9801	14.8904	-8.26245	-0.544839	3.31397	14.8904	-19.8389	-27.5565	22.608	30.3256	-12.1213	7.17277	-19.8389	22.608	11.0316	-8.26245	-19.8389	14.8904	-19.8389	-0.544839	-4.40365	-12.1213	7.17277	-8.26245	-27.5565
	2014	7	F	71-80	8	unknown	Fail	AF	AF	W		-1.14119		1.30232	-4.40365	1.30232	3.58471	-2.12126	0.161129	-6.68603	-11.2508	0.161129	1.30232	0.161129	7.00829	4.7259	-4.40365	2.44352	0.161129	-0.980064	-4.40365	5.8671	8.14948	-6.68603	-8.96842	3.58471	-2.12126	5.8671	-6.68603	-3.26245	2.44352	5.8671	-4.40365	5.8671	0.161129	1.30232	3.58471	-2.12126	2.44352
	2014	8	M	61-70	7	unknown	Success	SR	SR	W		-2.14119		4.58471	2.44352	-8.26245	2.44352	6.7259	-3.98006	0.302323	-12.5448	-21.1096	0.302323	2.44352	0.302323	13.1495	8.8671	-8.26245	4.58471	0.302323	-1.83887	-8.26245	11.0083	15.2907	-12.5448	-16.8272	6.7259	-3.98006	11.0083	-12.5448	-6.12126	4.58471	11.0083	-8.26245	11.0083	0.302323	2.44352	6.7259	-3.98006
	2014	8	M	81-90	10	unknown	Success	SR	AF	W		0.858806		0.737548	-1.83887	-0.980064	3.31397	-0.980064	-2.69768	1.59635	-0.121258	5.03158	8.46681	-0.121258	-0.980064	-0.121258	-5.2741	-3.55648	3.31397	-1.83887	-0.121258	0.737548	3.31397	-4.41529	-6.1329	5.03158	6.74919	-2.69768	1.59635	-4.41529	5.03158	2.45516	-1.83887	-4.41529	3.31397	-4.41529	-0.121258	-0.980064	-2.69768
	2014	8	M	51-60	5	unknown	Success	AF	AF	W		-4.14119		17.1495	-3.55648	8.8671	4.7259	-15.9801	4.7259	13.0083	-7.69768	0.58471	-24.2625	-40.8272	0.58471	4.7259	0.58471	25.4319	17.1495	-15.9801	8.8671	0.58471	-3.55648	-15.9801	21.2907	29.5731	-24.2625	-32.5448	13.0083	-7.69768	21.2907	-24.2625	-11.8389	8.8671	21.2907	-15.9801	21.2907	0.58471	4.7259
	2014	8	F	61-70	10	unknown	Success	AF	AF	W		0.858806		0.737548	-3.55648	0.737548	-1.83887	-0.980064	3.31397	-0.980064	-2.69768	1.59635	-0.121258	5.03158	8.46681	-0.121258	-0.980064	-0.121258	-5.2741	-3.55648	3.31397	-1.83887	-0.121258	0.737548	3.31397	-4.41529	-6.1329	5.03158	6.74919	-2.69768	1.59635	-4.41529	5.03158	2.45516	-1.83887	-4.41529	3.31397	-4.41529	-0.121258
	2014	8	F	30-50	4	unknown	Success	AF	AF	W		-5.14119		26.4319	-4.41529	21.2907	-4.41529	11.0083	5.8671	-19.8389	5.8671	16.1495	-9.55648	0.725904	-30.1213	-50.686	0.725904	5.8671	0.725904	31.5731	21.2907	-19.8389	11.0083	0.725904	-4.41529	-19.8389	26.4319	36.7143	-30.1213	-40.4036	16.1495	-9.55648	26.4319	-30.1213	-14.6977	11.0083	26.4319	-19.8389	26.4319
	2014	8	M	30-50	12	unknown	Success	SR	SR	W		2.85881		8.17277	-14.6977	2.45516	-11.8389	2.45516	-6.12126	-3.26245	11.0316	-3.26245	-8.98006	5.31397	-0.403645	16.7492	28.1844	-0.403645	-3.26245	-0.403645	-17.5565	-11.8389	11.0316	-6.12126	-0.403645	2.45516	11.0316	-14.6977	-20.4153	16.7492	22.4668	-8.98006	5.31397	-14.6977	16.7492	8.17277	-6.12126	-14.6977	11.0316
	2014	8	M	71-80	9	unknown	Success	AF	AF	W		-0.141194		0.0199356	-0.403645	0.725904	-0.121258	0.58471	-0.121258	0.302323	0.161129	-0.544839	0.161129	0.443516	-0.262452	0.0199356	-0.827226	-1.392	0.0199356	0.161129	0.0199356	0.867097	0.58471	-0.544839	0.302323	0.0199356	-0.121258	-0.544839	0.725904	1.00829	-0.827226	-1.10961	0.443516	-0.262452	0.725904	-0.827226	-0.403645	0.302323	0.725904
	2014	8	M	61-70	10	unknown	Fail	AF	AF	W		0.858806		0.737548	-0.121258	2.45516	-4.41529	0.737548	-3.55648	0.737548	-1.83887	-0.980064	3.31397	-0.980064	-2.69768	1.59635	-0.121258	5.03158	8.46681	-0.121258	-0.980064	-0.121258	-5.2741	-3.55648	3.31397	-1.83887	-0.121258	0.737548	3.31397	-4.41529	-6.1329	5.03158	6.74919	-2.69768	1.59635	-4.41529	5.03158	2.45516	-1.83887
	2014	8	F	61-70	4	unknown	Success	AF	AF	W		-5.14119		26.4319	-4.41529	0.725904	-14.6977	26.4319	-4.41529	21.2907	-4.41529	11.0083	5.8671	-19.8389	5.8671	16.1495	-9.55648	0.725904	-30.1213	-50.686	0.725904	5.8671	0.725904	31.5731	21.2907	-19.8389	11.0083	0.725904	-4.41529	-19.8389	26.4319	36.7143	-30.1213	-40.4036	16.1495	-9.55648	26.4319	-30.1213	-14.6977
	2014	8	F	61-70	34	unknown	Success	AF	AF	W		24.8588		617.96	-127.804	21.3489	-3.5099	71.0665	-127.804	21.3489	-102.945	21.3489	-53.2275	-28.3687	95.9253	-28.3687	-78.0863	46.2077	-3.5099	145.643	245.078	-3.5099	-28.3687	-3.5099	-152.663	-102.945	95.9253	-53.2275	-3.5099	21.3489	95.9253	-127.804	-177.522	145.643	195.361	-78.0863	46.2077	-127.804	145.643
	2014	8	M	71-80	6	unknown	Success	SR	SR	W		-3.14119		9.8671	-78.0863	16.1495	-2.69768	0.443516	-8.98006	16.1495	-2.69768	13.0083	-2.69768	6.7259	3.58471	-12.1213	3.58471	9.8671	-5.83887	0.443516	-18.4036	-30.9684	0.443516	3.58471	0.443516	19.2907	13.0083	-12.1213	6.7259	0.443516	-2.69768	-12.1213	16.1495	22.4319	-18.4036	-24.686	9.8671	-5.83887	16.1495
	2014	8	M	61-70	14	unknown	Success	SR	SR	W		4.85881		23.608	-15.2625	120.784	-24.9801	4.17277	-0.686032	13.8904	-24.9801	4.17277	-20.1213	4.17277	-10.4036	-5.54484	18.7492	-5.54484	-15.2625	9.03158	-0.686032	28.4668	47.902	-0.686032	-5.54484	-0.686032	-29.8389	-20.1213	18.7492	-10.4036	-0.686032	4.17277	18.7492	-24.9801	-34.6977	28.4668	38.1844	-15.2625	9.03158
	2014	8	M	71-80	11	unknown	Success	SR	SR	W		1.85881		3.45516	9.03158	-5.83887	46.2077	-9.55648	1.59635	-0.262452	5.31397	-9.55648	1.59635	-7.69768	1.59635	-3.98006	-2.12126	7.17277	-2.12126	-5.83887	3.45516	-0.262452	10.8904	18.3256	-0.262452	-2.12126	-0.262452	-11.4153	-7.69768	7.17277	-3.98006	-0.262452	1.59635	7.17277	-9.55648	-13.2741	10.8904	14.608	-5.83887
	2014	8	M	61-70	2	unknown	Success	AF	AF	W		-7.14119		50.9966	-13.2741	-34.6977	22.4319	-177.522	36.7143	-6.1329	1.00829	-20.4153	36.7143	-6.1329	29.5731	-6.1329	15.2907	8.14948	-27.5565	8.14948	22.4319	-13.2741	1.00829	-41.8389	-70.4036	1.00829	8.14948	1.00829	43.8555	29.5731	-27.5565	15.2907	1.00829	-6.1329	-27.5565	36.7143	50.9966	-41.8389	-56.1213
	2014	8	M	71-80	12	unknown	Success	AF	AF	W		2.85881		8.17277	-20.4153	5.31397	13.8904	-8.98006	71.0665	-14.6977	2.45516	-0.403645	8.17277	-14.6977	2.45516	-11.8389	2.45516	-6.12126	-3.26245	11.0316	-3.26245	-8.98006	5.31397	-0.403645	16.7492	28.1844	-0.403645	-3.26245	-0.403645	-17.5565	-11.8389	11.0316	-6.12126	-0.403645	2.45516	11.0316	-14.6977	-20.4153	16.7492
	2014	8	F	61-70	8	unknown	Success	AF	AF	W		-1.14119		1.30232	-3.26245	8.14948	-2.12126	-5.54484	3.58471	-28.3687	5.8671	-0.980064	0.161129	-3.26245	5.8671	-0.980064	4.7259	-0.980064	2.44352	1.30232	-4.40365	1.30232	3.58471	-2.12126	0.161129	-6.68603	-11.2508	0.161129	1.30232	0.161129	7.00829	4.7259	-4.40365	2.44352	0.161129	-0.980064	-4.40365	5.8671	8.14948
	2014	8	F	61-70	2	unknown	Success	AF	AF	W		-7.14119		50.9966	8.14948	-20.4153	50.9966	-13.2741	-34.6977	22.4319	-177.522	36.7143	-6.1329	1.00829	-20.4153	36.7143	-6.1329	29.5731	-6.1329	15.2907	8.14948	-27.5565	8.14948	22.4319	-13.2741	1.00829	-41.8389	-70.4036	1.00829	8.14948	1.00829	43.8555	29.5731	-27.5565	15.2907	1.00829	-6.1329	-27.5565	36.7143
	2014	8	F	61-70	13	unknown	Success	AF	AF	W		3.85881		14.8904	-27.5565	-4.40365	11.0316	-27.5565	7.17277	18.7492	-12.1213	95.9253	-19.8389	3.31397	-0.544839	11.0316	-19.8389	3.31397	-15.9801	3.31397	-8.26245	-4.40365	14.8904	-4.40365	-12.1213	7.17277	-0.544839	22.608	38.0432	-0.544839	-4.40365	-0.544839	-23.6977	-15.9801	14.8904	-8.26245	-0.544839	3.31397	14.8904
	2014	8	F	71-80	3	unknown	Success	AF	AF	W		-6.14119		37.7143	-23.6977	43.8555	7.00829	-17.5565	43.8555	-11.4153	-29.8389	19.2907	-152.663	31.5731	-5.2741	0.867097	-17.5565	31.5731	-5.2741	25.4319	-5.2741	13.1495	7.00829	-23.6977	7.00829	19.2907	-11.4153	0.867097	-35.9801	-60.5448	0.867097	7.00829	0.867097	37.7143	25.4319	-23.6977	13.1495	0.867097	-5.2741
	2014	8	M	30-50	7	unknown	Success	SR	SR	W		-2.14119		4.58471	13.1495	-8.26245	15.2907	2.44352	-6.12126	15.2907	-3.98006	-10.4036	6.7259	-53.2275	11.0083	-1.83887	0.302323	-6.12126	11.0083	-1.83887	8.8671	-1.83887	4.58471	2.44352	-8.26245	2.44352	6.7259	-3.98006	0.302323	-12.5448	-21.1096	0.302323	2.44352	0.302323	13.1495	8.8671	-8.26245	4.58471	0.302323
	2014	8	F	61-70	8	unknown	Success	AF	AF	W		-1.14119		1.30232	2.44352	7.00829	-4.40365	8.14948	1.30232	-3.26245	8.14948	-2.12126	-5.54484	3.58471	-28.3687	5.8671	-0.980064	0.161129	-3.26245	5.8671	-0.980064	4.7259	-0.980064	2.44352	1.30232	-4.40365	1.30232	3.58471	-2.12126	0.161129	-6.68603	-11.2508	0.161129	1.30232	0.161129	7.00829	4.7259	-4.40365	2.44352
	2014	8	M	71-80	11	unknown	Success	AF	AF	W		1.85881		3.45516	-2.12126	-3.98006	-11.4153	7.17277	-13.2741	-2.12126	5.31397	-13.2741	3.45516	9.03158	-5.83887	46.2077	-9.55648	1.59635	-0.262452	5.31397	-9.55648	1.59635	-7.69768	1.59635	-3.98006	-2.12126	7.17277	-2.12126	-5.83887	3.45516	-0.262452	10.8904	18.3256	-0.262452	-2.12126	-0.262452	-11.4153	-7.69768	7.17277
	2014	8	M	81-90	13	unknown	Success	SR	SR	W		3.85881		14.8904	7.17277	-4.40365	-8.26245	-23.6977	14.8904	-27.5565	-4.40365	11.0316	-27.5565	7.17277	18.7492	-12.1213	95.9253	-19.8389	3.31397	-0.544839	11.0316	-19.8389	3.31397	-15.9801	3.31397	-8.26245	-4.40365	14.8904	-4.40365	-12.1213	7.17277	-0.544839	22.608	38.0432	-0.544839	-4.40365	-0.544839	-23.6977	-15.9801
	2014	8	F	71-80	16	unknown	Success	AF	AF	W		6.85881		47.0432	26.4668	12.7492	-7.82723	-14.686	-42.1213	26.4668	-48.9801	-7.82723	19.608	-48.9801	12.7492	33.3256	-21.5448	170.502	-35.2625	5.89039	-0.96842	19.608	-35.2625	5.89039	-28.4036	5.89039	-14.686	-7.82723	26.4668	-7.82723	-21.5448	12.7492	-0.96842	40.1844	67.6196	-0.96842	-7.82723	-0.96842	-42.1213
	2014	8	F	71-80	6	unknown	Success	AF	AF	W		-3.14119		9.8671	-21.5448	-12.1213	-5.83887	3.58471	6.7259	19.2907	-12.1213	22.4319	3.58471	-8.98006	22.4319	-5.83887	-15.2625	9.8671	-78.0863	16.1495	-2.69768	0.443516	-8.98006	16.1495	-2.69768	13.0083	-2.69768	6.7259	3.58471	-12.1213	3.58471	9.8671	-5.83887	0.443516	-18.4036	-30.9684	0.443516	3.58471	0.443516
	2014	8	M	61-70	10	unknown	Success	SR	SR	W		0.858806		0.737548	-2.69768	5.89039	3.31397	1.59635	-0.980064	-1.83887	-5.2741	3.31397	-6.1329	-0.980064	2.45516	-6.1329	1.59635	4.17277	-2.69768	21.3489	-4.41529	0.737548	-0.121258	2.45516	-4.41529	0.737548	-3.55648	0.737548	-1.83887	-0.980064	3.31397	-0.980064	-2.69768	1.59635	-0.121258	5.03158	8.46681	-0.121258	-0.980064
	2014	8	M	71-80	6	unknown	Success	SR	SR	W		-3.14119		9.8671	-2.69768	9.8671	-21.5448	-12.1213	-5.83887	3.58471	6.7259	19.2907	-12.1213	22.4319	3.58471	-8.98006	22.4319	-5.83887	-15.2625	9.8671	-78.0863	16.1495	-2.69768	0.443516	-8.98006	16.1495	-2.69768	13.0083	-2.69768	6.7259	3.58471	-12.1213	3.58471	9.8671	-5.83887	0.443516	-18.4036	-30.9684	0.443516
	2014	8	M	51-60	6	unknown	Success	AF	AF	W		-3.14119		9.8671	9.8671	-2.69768	9.8671	-21.5448	-12.1213	-5.83887	3.58471	6.7259	19.2907	-12.1213	22.4319	3.58471	-8.98006	22.4319	-5.83887	-15.2625	9.8671	-78.0863	16.1495	-2.69768	0.443516	-8.98006	16.1495	-2.69768	13.0083	-2.69768	6.7259	3.58471	-12.1213	3.58471	9.8671	-5.83887	0.443516	-18.4036	-30.9684
	2014	9	M	61-70	7	unknown	Success	SR	AF	W		-2.14119		4.58471	6.7259	6.7259	-1.83887	6.7259	-14.686	-8.26245	-3.98006	2.44352	4.58471	13.1495	-8.26245	15.2907	2.44352	-6.12126	15.2907	-3.98006	-10.4036	6.7259	-53.2275	11.0083	-1.83887	0.302323	-6.12126	11.0083	-1.83887	8.8671	-1.83887	4.58471	2.44352	-8.26245	2.44352	6.7259	-3.98006	0.302323	-12.5448
	2014	9	M	61-70	10	unknown	Success	SR	SR	W		0.858806		0.737548	-1.83887	-2.69768	-2.69768	0.737548	-2.69768	5.89039	3.31397	1.59635	-0.980064	-1.83887	-5.2741	3.31397	-6.1329	-0.980064	2.45516	-6.1329	1.59635	4.17277	-2.69768	21.3489	-4.41529	0.737548	-0.121258	2.45516	-4.41529	0.737548	-3.55648	0.737548	-1.83887	-0.980064	3.31397	-0.980064	-2.69768	1.59635	-0.121258
	2014	9	F	71-80	16	unknown	Success	AF	AF	W		6.85881		47.0432	5.89039	-14.686	-21.5448	-21.5448	5.89039	-21.5448	47.0432	26.4668	12.7492	-7.82723	-14.686	-42.1213	26.4668	-48.9801	-7.82723	19.608	-48.9801	12.7492	33.3256	-21.5448	170.502	-35.2625	5.89039	-0.96842	19.608	-35.2625	5.89039	-28.4036	5.89039	-14.686	-7.82723	26.4668	-7.82723	-21.5448	12.7492
	2014	9	M	71-80	11	unknown	Success	SR	SR	W		1.85881		3.45516	12.7492	1.59635	-3.98006	-5.83887	-5.83887	1.59635	-5.83887	12.7492	7.17277	3.45516	-2.12126	-3.98006	-11.4153	7.17277	-13.2741	-2.12126	5.31397	-13.2741	3.45516	9.03158	-5.83887	46.2077	-9.55648	1.59635	-0.262452	5.31397	-9.55648	1.59635	-7.69768	1.59635	-3.98006	-2.12126	7.17277	-2.12126	-5.83887
	2014	9	M	71-80	8	unknown	Success	AF	AF	W		-1.14119		1.30232	-2.12126	-7.82723	-0.980064	2.44352	3.58471	3.58471	-0.980064	3.58471	-7.82723	-4.40365	-2.12126	1.30232	2.44352	7.00829	-4.40365	8.14948	1.30232	-3.26245	8.14948	-2.12126	-5.54484	3.58471	-28.3687	5.8671	-0.980064	0.161129	-3.26245	5.8671	-0.980064	4.7259	-0.980064	2.44352	1.30232	-4.40365	1.30232
	2014	9	M	61-70	12	unknown	Success	SR	SR	W		2.85881		8.17277	-3.26245	5.31397	19.608	2.45516	-6.12126	-8.98006	-8.98006	2.45516	-8.98006	19.608	11.0316	5.31397	-3.26245	-6.12126	-17.5565	11.0316	-20.4153	-3.26245	8.17277	-20.4153	5.31397	13.8904	-8.98006	71.0665	-14.6977	2.45516	-0.403645	8.17277	-14.6977	2.45516	-11.8389	2.45516	-6.12126	-3.26245	11.0316
	2014	9	M	30-50	11	unknown	Success	AF	AF	W		1.85881		3.45516	5.31397	-2.12126	3.45516	12.7492	1.59635	-3.98006	-5.83887	-5.83887	1.59635	-5.83887	12.7492	7.17277	3.45516	-2.12126	-3.98006	-11.4153	7.17277	-13.2741	-2.12126	5.31397	-13.2741	3.45516	9.03158	-5.83887	46.2077	-9.55648	1.59635	-0.262452	5.31397	-9.55648	1.59635	-7.69768	1.59635	-3.98006	-2.12126
	2014	9	M	61-70	11	unknown	Success	AF	AF	W		1.85881		3.45516	3.45516	5.31397	-2.12126	3.45516	12.7492	1.59635	-3.98006	-5.83887	-5.83887	1.59635	-5.83887	12.7492	7.17277	3.45516	-2.12126	-3.98006	-11.4153	7.17277	-13.2741	-2.12126	5.31397	-13.2741	3.45516	9.03158	-5.83887	46.2077	-9.55648	1.59635	-0.262452	5.31397	-9.55648	1.59635	-7.69768	1.59635	-3.98006
	2014	9	F	30-50	17	unknown	Success	SR	SR	W		7.85881		61.7608	14.608	14.608	22.4668	-8.96842	14.608	53.902	6.74919	-16.8272	-24.686	-24.686	6.74919	-24.686	53.902	30.3256	14.608	-8.96842	-16.8272	-48.2625	30.3256	-56.1213	-8.96842	22.4668	-56.1213	14.608	38.1844	-24.686	195.361	-40.4036	6.74919	-1.10961	22.4668	-40.4036	6.74919	-32.5448	6.74919
	2014	9	M	61-70	11	unknown	Success	AF	AF	W		1.85881		3.45516	14.608	3.45516	3.45516	5.31397	-2.12126	3.45516	12.7492	1.59635	-3.98006	-5.83887	-5.83887	1.59635	-5.83887	12.7492	7.17277	3.45516	-2.12126	-3.98006	-11.4153	7.17277	-13.2741	-2.12126	5.31397	-13.2741	3.45516	9.03158	-5.83887	46.2077	-9.55648	1.59635	-0.262452	5.31397	-9.55648	1.59635	-7.69768
	2014	9	M	71-80	7	unknown	Success	SR	0	W		-2.14119		4.58471	-3.98006	-16.8272	-3.98006	-3.98006	-6.12126	2.44352	-3.98006	-14.686	-1.83887	4.58471	6.7259	6.7259	-1.83887	6.7259	-14.686	-8.26245	-3.98006	2.44352	4.58471	13.1495	-8.26245	15.2907	2.44352	-6.12126	15.2907	-3.98006	-10.4036	6.7259	-53.2275	11.0083	-1.83887	0.302323	-6.12126	11.0083	-1.83887
	2014	9	M	71-80	1	unknown	Success	SR	SR	W		-8.14119		66.279	17.4319	-15.1329	-63.9801	-15.1329	-15.1329	-23.2741	9.29068	-15.1329	-55.8389	-6.99171	17.4319	25.5731	25.5731	-6.99171	25.5731	-55.8389	-31.4153	-15.1329	9.29068	17.4319	49.9966	-31.4153	58.1378	9.29068	-23.2741	58.1378	-15.1329	-39.5565	25.5731	-202.38	41.8555	-6.99171	1.14948	-23.2741	41.8555
	2014	9	F	81-90	18	unknown	Success	SR	SR	W		8.85881		78.4785	-72.1213	-18.9684	16.4668	69.6196	16.4668	16.4668	25.3256	-10.1096	16.4668	60.7608	7.608	-18.9684	-27.8272	-27.8272	7.608	-27.8272	60.7608	34.1844	16.4668	-10.1096	-18.9684	-54.4036	34.1844	-63.2625	-10.1096	25.3256	-63.2625	16.4668	43.0432	-27.8272	220.219	-45.5448	7.608	-1.25081	25.3256
	2014	9	M	71-80	11	unknown	Success	SR	AF	W		1.85881		3.45516	16.4668	-15.1329	-3.98006	3.45516	14.608	3.45516	3.45516	5.31397	-2.12126	3.45516	12.7492	1.59635	-3.98006	-5.83887	-5.83887	1.59635	-5.83887	12.7492	7.17277	3.45516	-2.12126	-3.98006	-11.4153	7.17277	-13.2741	-2.12126	5.31397	-13.2741	3.45516	9.03158	-5.83887	46.2077	-9.55648	1.59635	-0.262452
	2014	9	F	71-80	8	unknown	Success	SR	SR	W		-1.14119		1.30232	-2.12126	-10.1096	9.29068	2.44352	-2.12126	-8.96842	-2.12126	-2.12126	-3.26245	1.30232	-2.12126	-7.82723	-0.980064	2.44352	3.58471	3.58471	-0.980064	3.58471	-7.82723	-4.40365	-2.12126	1.30232	2.44352	7.00829	-4.40365	8.14948	1.30232	-3.26245	8.14948	-2.12126	-5.54484	3.58471	-28.3687	5.8671	-0.980064
	2014	9	F	61-70	10	unknown	Success	SR	SR	W		0.858806		0.737548	-0.980064	1.59635	7.608	-6.99171	-1.83887	1.59635	6.74919	1.59635	1.59635	2.45516	-0.980064	1.59635	5.89039	0.737548	-1.83887	-2.69768	-2.69768	0.737548	-2.69768	5.89039	3.31397	1.59635	-0.980064	-1.83887	-5.2741	3.31397	-6.1329	-0.980064	2.45516	-6.1329	1.59635	4.17277	-2.69768	21.3489	-4.41529
	2014	9	F	61-70	10	unknown	Success	SR	SR	W		0.858806		0.737548	0.737548	-0.980064	1.59635	7.608	-6.99171	-1.83887	1.59635	6.74919	1.59635	1.59635	2.45516	-0.980064	1.59635	5.89039	0.737548	-1.83887	-2.69768	-2.69768	0.737548	-2.69768	5.89039	3.31397	1.59635	-0.980064	-1.83887	-5.2741	3.31397	-6.1329	-0.980064	2.45516	-6.1329	1.59635	4.17277	-2.69768	21.3489
	2014	9	M	71-80	13	unknown	Success	0	0	W		3.85881		14.8904	3.31397	3.31397	-4.40365	7.17277	34.1844	-31.4153	-8.26245	7.17277	30.3256	7.17277	7.17277	11.0316	-4.40365	7.17277	26.4668	3.31397	-8.26245	-12.1213	-12.1213	3.31397	-12.1213	26.4668	14.8904	7.17277	-4.40365	-8.26245	-23.6977	14.8904	-27.5565	-4.40365	11.0316	-27.5565	7.17277	18.7492	-12.1213
	2014	9	F	71-80	2	unknown	Success	SR	AF	W		-7.14119		50.9966	-27.5565	-6.1329	-6.1329	8.14948	-13.2741	-63.2625	58.1378	15.2907	-13.2741	-56.1213	-13.2741	-13.2741	-20.4153	8.14948	-13.2741	-48.9801	-6.1329	15.2907	22.4319	22.4319	-6.1329	22.4319	-48.9801	-27.5565	-13.2741	8.14948	15.2907	43.8555	-27.5565	50.9966	8.14948	-20.4153	50.9966	-13.2741	-34.6977
	2014	10	M	61-70	4	unknown	Success	SR	SR	W		-5.14119		26.4319	36.7143	-19.8389	-4.41529	-4.41529	5.8671	-9.55648	-45.5448	41.8555	11.0083	-9.55648	-40.4036	-9.55648	-9.55648	-14.6977	5.8671	-9.55648	-35.2625	-4.41529	11.0083	16.1495	16.1495	-4.41529	16.1495	-35.2625	-19.8389	-9.55648	5.8671	11.0083	31.5731	-19.8389	36.7143	5.8671	-14.6977	36.7143	-9.55648
	2014	10	F	61-70	7	unknown	Success	SR	SR	W		-2.14119		4.58471	11.0083	15.2907	-8.26245	-1.83887	-1.83887	2.44352	-3.98006	-18.9684	17.4319	4.58471	-3.98006	-16.8272	-3.98006	-3.98006	-6.12126	2.44352	-3.98006	-14.686	-1.83887	4.58471	6.7259	6.7259	-1.83887	6.7259	-14.686	-8.26245	-3.98006	2.44352	4.58471	13.1495	-8.26245	15.2907	2.44352	-6.12126	15.2907
	2014	10	F	71-80	9	unknown	Success	SR	SR	W		-0.141194		0.0199356	0.302323	0.725904	1.00829	-0.544839	-0.121258	-0.121258	0.161129	-0.262452	-1.25081	1.14948	0.302323	-0.262452	-1.10961	-0.262452	-0.262452	-0.403645	0.161129	-0.262452	-0.96842	-0.121258	0.302323	0.443516	0.443516	-0.121258	0.443516	-0.96842	-0.544839	-0.262452	0.161129	0.302323	0.867097	-0.544839	1.00829	0.161129	-0.403645
	2014	10	M	61-70	14	unknown	Success	AF	AF	W		4.85881		23.608	-0.686032	-10.4036	-24.9801	-34.6977	18.7492	4.17277	4.17277	-5.54484	9.03158	43.0432	-39.5565	-10.4036	9.03158	38.1844	9.03158	9.03158	13.8904	-5.54484	9.03158	33.3256	4.17277	-10.4036	-15.2625	-15.2625	4.17277	-15.2625	33.3256	18.7492	9.03158	-5.54484	-10.4036	-29.8389	18.7492	-34.6977	-5.54484
	2014	10	M	71-80	9	unknown	Success	AF	AF	W		-0.141194		0.0199356	-0.686032	0.0199356	0.302323	0.725904	1.00829	-0.544839	-0.121258	-0.121258	0.161129	-0.262452	-1.25081	1.14948	0.302323	-0.262452	-1.10961	-0.262452	-0.262452	-0.403645	0.161129	-0.262452	-0.96842	-0.121258	0.302323	0.443516	0.443516	-0.121258	0.443516	-0.96842	-0.544839	-0.262452	0.161129	0.302323	0.867097	-0.544839	1.00829
	2014	10	M	61-70	12	unknown	Success	SR	SR	W		2.85881		8.17277	-0.403645	13.8904	-0.403645	-6.12126	-14.6977	-20.4153	11.0316	2.45516	2.45516	-3.26245	5.31397	25.3256	-23.2741	-6.12126	5.31397	22.4668	5.31397	5.31397	8.17277	-3.26245	5.31397	19.608	2.45516	-6.12126	-8.98006	-8.98006	2.45516	-8.98006	19.608	11.0316	5.31397	-3.26245	-6.12126	-17.5565	11.0316
	2014	10	M	51-60	19	unknown	Success	AF	AF	W		9.85881		97.1961	28.1844	-1.392	47.902	-1.392	-21.1096	-50.686	-70.4036	38.0432	8.46681	8.46681	-11.2508	18.3256	87.3373	-80.2625	-21.1096	18.3256	77.4785	18.3256	18.3256	28.1844	-11.2508	18.3256	67.6196	8.46681	-21.1096	-30.9684	-30.9684	8.46681	-30.9684	67.6196	38.0432	18.3256	-11.2508	-21.1096	-60.5448
	2014	10	F	71-80	5	unknown	Success	AF	AF	W		-4.14119		17.1495	-40.8272	-11.8389	0.58471	-20.1213	0.58471	8.8671	21.2907	29.5731	-15.9801	-3.55648	-3.55648	4.7259	-7.69768	-36.686	33.7143	8.8671	-7.69768	-32.5448	-7.69768	-7.69768	-11.8389	4.7259	-7.69768	-28.4036	-3.55648	8.8671	13.0083	13.0083	-3.55648	13.0083	-28.4036	-15.9801	-7.69768	4.7259	8.8671
	2014	10	M	61-70	10	unknown	Success	SR	SR	W		0.858806		0.737548	-3.55648	8.46681	2.45516	-0.121258	4.17277	-0.121258	-1.83887	-4.41529	-6.1329	3.31397	0.737548	0.737548	-0.980064	1.59635	7.608	-6.99171	-1.83887	1.59635	6.74919	1.59635	1.59635	2.45516	-0.980064	1.59635	5.89039	0.737548	-1.83887	-2.69768	-2.69768	0.737548	-2.69768	5.89039	3.31397	1.59635	-0.980064
	2014	10	M	61-70	12	unknown	Success	AF	AF	W		2.85881		8.17277	2.45516	-11.8389	28.1844	8.17277	-0.403645	13.8904	-0.403645	-6.12126	-14.6977	-20.4153	11.0316	2.45516	2.45516	-3.26245	5.31397	25.3256	-23.2741	-6.12126	5.31397	22.4668	5.31397	5.31397	8.17277	-3.26245	5.31397	19.608	2.45516	-6.12126	-8.98006	-8.98006	2.45516	-8.98006	19.608	11.0316	5.31397
	2014	10	M	61-70	6	unknown	Success	SR	SR	W		-3.14119		9.8671	-8.98006	-2.69768	13.0083	-30.9684	-8.98006	0.443516	-15.2625	0.443516	6.7259	16.1495	22.4319	-12.1213	-2.69768	-2.69768	3.58471	-5.83887	-27.8272	25.5731	6.7259	-5.83887	-24.686	-5.83887	-5.83887	-8.98006	3.58471	-5.83887	-21.5448	-2.69768	6.7259	9.8671	9.8671	-2.69768	9.8671	-21.5448	-12.1213
	2014	10	M	51-60	13	unknown	Success	AF	AF	W		3.85881		14.8904	-12.1213	11.0316	3.31397	-15.9801	38.0432	11.0316	-0.544839	18.7492	-0.544839	-8.26245	-19.8389	-27.5565	14.8904	3.31397	3.31397	-4.40365	7.17277	34.1844	-31.4153	-8.26245	7.17277	30.3256	7.17277	7.17277	11.0316	-4.40365	7.17277	26.4668	3.31397	-8.26245	-12.1213	-12.1213	3.31397	-12.1213	26.4668
	2014	10	M	61-70	6	unknown	Success	AF	AF	W		-3.14119		9.8671	-12.1213	9.8671	-8.98006	-2.69768	13.0083	-30.9684	-8.98006	0.443516	-15.2625	0.443516	6.7259	16.1495	22.4319	-12.1213	-2.69768	-2.69768	3.58471	-5.83887	-27.8272	25.5731	6.7259	-5.83887	-24.686	-5.83887	-5.83887	-8.98006	3.58471	-5.83887	-21.5448	-2.69768	6.7259	9.8671	9.8671	-2.69768	9.8671
	2014	10	M	51-60	4	unknown	Success	AF	AF	W		-5.14119		26.4319	16.1495	-19.8389	16.1495	-14.6977	-4.41529	21.2907	-50.686	-14.6977	0.725904	-24.9801	0.725904	11.0083	26.4319	36.7143	-19.8389	-4.41529	-4.41529	5.8671	-9.55648	-45.5448	41.8555	11.0083	-9.55648	-40.4036	-9.55648	-9.55648	-14.6977	5.8671	-9.55648	-35.2625	-4.41529	11.0083	16.1495	16.1495	-4.41529
	2014	10	M	81-90	6	unknown	Success	SR	0	W		-3.14119		9.8671	16.1495	9.8671	-12.1213	9.8671	-8.98006	-2.69768	13.0083	-30.9684	-8.98006	0.443516	-15.2625	0.443516	6.7259	16.1495	22.4319	-12.1213	-2.69768	-2.69768	3.58471	-5.83887	-27.8272	25.5731	6.7259	-5.83887	-24.686	-5.83887	-5.83887	-8.98006	3.58471	-5.83887	-21.5448	-2.69768	6.7259	9.8671	9.8671
	2014	10	M	71-80	12	unknown	Success	AF	AF	W		2.85881		8.17277	-8.98006	-14.6977	-8.98006	11.0316	-8.98006	8.17277	2.45516	-11.8389	28.1844	8.17277	-0.403645	13.8904	-0.403645	-6.12126	-14.6977	-20.4153	11.0316	2.45516	2.45516	-3.26245	5.31397	25.3256	-23.2741	-6.12126	5.31397	22.4668	5.31397	5.31397	8.17277	-3.26245	5.31397	19.608	2.45516	-6.12126	-8.98006
	2014	10	M	71-80	19	unknown	Success	AF	AF	W		9.85881		97.1961	28.1844	-30.9684	-50.686	-30.9684	38.0432	-30.9684	28.1844	8.46681	-40.8272	97.1961	28.1844	-1.392	47.902	-1.392	-21.1096	-50.686	-70.4036	38.0432	8.46681	8.46681	-11.2508	18.3256	87.3373	-80.2625	-21.1096	18.3256	77.4785	18.3256	18.3256	28.1844	-11.2508	18.3256	67.6196	8.46681	-21.1096
	2014	10	M	61-70	5	unknown	Success	AF	AF	W		-4.14119		17.1495	-40.8272	-11.8389	13.0083	21.2907	13.0083	-15.9801	13.0083	-11.8389	-3.55648	17.1495	-40.8272	-11.8389	0.58471	-20.1213	0.58471	8.8671	21.2907	29.5731	-15.9801	-3.55648	-3.55648	4.7259	-7.69768	-36.686	33.7143	8.8671	-7.69768	-32.5448	-7.69768	-7.69768	-11.8389	4.7259	-7.69768	-28.4036	-3.55648
	2014	10	M	61-70	19	unknown	Success	SR	SR	W		9.85881		97.1961	-40.8272	97.1961	28.1844	-30.9684	-50.686	-30.9684	38.0432	-30.9684	28.1844	8.46681	-40.8272	97.1961	28.1844	-1.392	47.902	-1.392	-21.1096	-50.686	-70.4036	38.0432	8.46681	8.46681	-11.2508	18.3256	87.3373	-80.2625	-21.1096	18.3256	77.4785	18.3256	18.3256	28.1844	-11.2508	18.3256	67.6196
	2014	10	M	51-60	10	unknown	Success	SR	SR	W		0.858806		0.737548	8.46681	-3.55648	8.46681	2.45516	-2.69768	-4.41529	-2.69768	3.31397	-2.69768	2.45516	0.737548	-3.55648	8.46681	2.45516	-0.121258	4.17277	-0.121258	-1.83887	-4.41529	-6.1329	3.31397	0.737548	0.737548	-0.980064	1.59635	7.608	-6.99171	-1.83887	1.59635	6.74919	1.59635	1.59635	2.45516	-0.980064	1.59635
	2014	11	M	71-80	9	unknown	Success	SR	SR	W		-0.141194		0.0199356	-0.121258	-1.392	0.58471	-1.392	-0.403645	0.443516	0.725904	0.443516	-0.544839	0.443516	-0.403645	-0.121258	0.58471	-1.392	-0.403645	0.0199356	-0.686032	0.0199356	0.302323	0.725904	1.00829	-0.544839	-0.121258	-0.121258	0.161129	-0.262452	-1.25081	1.14948	0.302323	-0.262452	-1.10961	-0.262452	-0.262452	-0.403645	0.161129
	2014	11	M	71-80	9	unknown	Success	SR	SR	W		-0.141194		0.0199356	0.0199356	-0.121258	-1.392	0.58471	-1.392	-0.403645	0.443516	0.725904	0.443516	-0.544839	0.443516	-0.403645	-0.121258	0.58471	-1.392	-0.403645	0.0199356	-0.686032	0.0199356	0.302323	0.725904	1.00829	-0.544839	-0.121258	-0.121258	0.161129	-0.262452	-1.25081	1.14948	0.302323	-0.262452	-1.10961	-0.262452	-0.262452	-0.403645
	2014	11	M	71-80	3	unknown	Success	SR	0	W		-6.14119		37.7143	0.867097	0.867097	-5.2741	-60.5448	25.4319	-60.5448	-17.5565	19.2907	31.5731	19.2907	-23.6977	19.2907	-17.5565	-5.2741	25.4319	-60.5448	-17.5565	0.867097	-29.8389	0.867097	13.1495	31.5731	43.8555	-23.6977	-5.2741	-5.2741	7.00829	-11.4153	-54.4036	49.9966	13.1495	-11.4153	-48.2625	-11.4153	-11.4153
	2014	11	F	71-80	9	unknown	Fail	AF	AF	W		-0.141194		0.0199356	0.867097	0.0199356	0.0199356	-0.121258	-1.392	0.58471	-1.392	-0.403645	0.443516	0.725904	0.443516	-0.544839	0.443516	-0.403645	-0.121258	0.58471	-1.392	-0.403645	0.0199356	-0.686032	0.0199356	0.302323	0.725904	1.00829	-0.544839	-0.121258	-0.121258	0.161129	-0.262452	-1.25081	1.14948	0.302323	-0.262452	-1.10961	-0.262452
	2014	11	F	61-70	12	unknown	Success	SR	0	W		2.85881		8.17277	-0.403645	-17.5565	-0.403645	-0.403645	2.45516	28.1844	-11.8389	28.1844	8.17277	-8.98006	-14.6977	-8.98006	11.0316	-8.98006	8.17277	2.45516	-11.8389	28.1844	8.17277	-0.403645	13.8904	-0.403645	-6.12126	-14.6977	-20.4153	11.0316	2.45516	2.45516	-3.26245	5.31397	25.3256	-23.2741	-6.12126	5.31397	22.4668
	2014	11	M	81-90	5	unknown	Success	SR	SR	W		-4.14119		17.1495	-11.8389	0.58471	25.4319	0.58471	0.58471	-3.55648	-40.8272	17.1495	-40.8272	-11.8389	13.0083	21.2907	13.0083	-15.9801	13.0083	-11.8389	-3.55648	17.1495	-40.8272	-11.8389	0.58471	-20.1213	0.58471	8.8671	21.2907	29.5731	-15.9801	-3.55648	-3.55648	4.7259	-7.69768	-36.686	33.7143	8.8671	-7.69768
	2014	11	M	71-80	5	unknown	Success	AF	AF	W		-4.14119		17.1495	17.1495	-11.8389	0.58471	25.4319	0.58471	0.58471	-3.55648	-40.8272	17.1495	-40.8272	-11.8389	13.0083	21.2907	13.0083	-15.9801	13.0083	-11.8389	-3.55648	17.1495	-40.8272	-11.8389	0.58471	-20.1213	0.58471	8.8671	21.2907	29.5731	-15.9801	-3.55648	-3.55648	4.7259	-7.69768	-36.686	33.7143	8.8671
	2014	11	M	61-70	5	unknown	Success	SR	AF	W		-4.14119		17.1495	17.1495	17.1495	-11.8389	0.58471	25.4319	0.58471	0.58471	-3.55648	-40.8272	17.1495	-40.8272	-11.8389	13.0083	21.2907	13.0083	-15.9801	13.0083	-11.8389	-3.55648	17.1495	-40.8272	-11.8389	0.58471	-20.1213	0.58471	8.8671	21.2907	29.5731	-15.9801	-3.55648	-3.55648	4.7259	-7.69768	-36.686	33.7143
	2014	11	M	61-70	5	unknown	Success	AF	0	W		-4.14119		17.1495	17.1495	17.1495	17.1495	-11.8389	0.58471	25.4319	0.58471	0.58471	-3.55648	-40.8272	17.1495	-40.8272	-11.8389	13.0083	21.2907	13.0083	-15.9801	13.0083	-11.8389	-3.55648	17.1495	-40.8272	-11.8389	0.58471	-20.1213	0.58471	8.8671	21.2907	29.5731	-15.9801	-3.55648	-3.55648	4.7259	-7.69768	-36.686
	2014	11	M	71-80	7	unknown	Success	SR	SR	W		-2.14119		4.58471	8.8671	8.8671	8.8671	8.8671	-6.12126	0.302323	13.1495	0.302323	0.302323	-1.83887	-21.1096	8.8671	-21.1096	-6.12126	6.7259	11.0083	6.7259	-8.26245	6.7259	-6.12126	-1.83887	8.8671	-21.1096	-6.12126	0.302323	-10.4036	0.302323	4.58471	11.0083	15.2907	-8.26245	-1.83887	-1.83887	2.44352	-3.98006
	2014	11	M	61-70	7	unknown	Success	SR	0	W		-2.14119		4.58471	4.58471	8.8671	8.8671	8.8671	8.8671	-6.12126	0.302323	13.1495	0.302323	0.302323	-1.83887	-21.1096	8.8671	-21.1096	-6.12126	6.7259	11.0083	6.7259	-8.26245	6.7259	-6.12126	-1.83887	8.8671	-21.1096	-6.12126	0.302323	-10.4036	0.302323	4.58471	11.0083	15.2907	-8.26245	-1.83887	-1.83887	2.44352
	2014	11	M	71-80	9	unknown	Success	SR	SR	W		-0.141194		0.0199356	0.302323	0.302323	0.58471	0.58471	0.58471	0.58471	-0.403645	0.0199356	0.867097	0.0199356	0.0199356	-0.121258	-1.392	0.58471	-1.392	-0.403645	0.443516	0.725904	0.443516	-0.544839	0.443516	-0.403645	-0.121258	0.58471	-1.392	-0.403645	0.0199356	-0.686032	0.0199356	0.302323	0.725904	1.00829	-0.544839	-0.121258	-0.121258
	2014	11	M	71-80	8	unknown	Success	SR	SR	W		-1.14119		1.30232	0.161129	2.44352	2.44352	4.7259	4.7259	4.7259	4.7259	-3.26245	0.161129	7.00829	0.161129	0.161129	-0.980064	-11.2508	4.7259	-11.2508	-3.26245	3.58471	5.8671	3.58471	-4.40365	3.58471	-3.26245	-0.980064	4.7259	-11.2508	-3.26245	0.161129	-5.54484	0.161129	2.44352	5.8671	8.14948	-4.40365	-0.980064
	2014	11	F	71-80	6	unknown	Success	SR	SR	R		-3.14119		9.8671	3.58471	0.443516	6.7259	6.7259	13.0083	13.0083	13.0083	13.0083	-8.98006	0.443516	19.2907	0.443516	0.443516	-2.69768	-30.9684	13.0083	-30.9684	-8.98006	9.8671	16.1495	9.8671	-12.1213	9.8671	-8.98006	-2.69768	13.0083	-30.9684	-8.98006	0.443516	-15.2625	0.443516	6.7259	16.1495	22.4319	-12.1213
	2014	11	M	81-90	10	unknown	Success	AF	AF	W		0.858806		0.737548	-2.69768	-0.980064	-0.121258	-1.83887	-1.83887	-3.55648	-3.55648	-3.55648	-3.55648	2.45516	-0.121258	-5.2741	-0.121258	-0.121258	0.737548	8.46681	-3.55648	8.46681	2.45516	-2.69768	-4.41529	-2.69768	3.31397	-2.69768	2.45516	0.737548	-3.55648	8.46681	2.45516	-0.121258	4.17277	-0.121258	-1.83887	-4.41529	-6.1329
	2014	11	F	51-60	7	unknown	Success	SR	SR	W		-2.14119		4.58471	-1.83887	6.7259	2.44352	0.302323	4.58471	4.58471	8.8671	8.8671	8.8671	8.8671	-6.12126	0.302323	13.1495	0.302323	0.302323	-1.83887	-21.1096	8.8671	-21.1096	-6.12126	6.7259	11.0083	6.7259	-8.26245	6.7259	-6.12126	-1.83887	8.8671	-21.1096	-6.12126	0.302323	-10.4036	0.302323	4.58471	11.0083
	2014	11	M	61-70	13	unknown	Success	AF	AF	W		3.85881		14.8904	-8.26245	3.31397	-12.1213	-4.40365	-0.544839	-8.26245	-8.26245	-15.9801	-15.9801	-15.9801	-15.9801	11.0316	-0.544839	-23.6977	-0.544839	-0.544839	3.31397	38.0432	-15.9801	38.0432	11.0316	-12.1213	-19.8389	-12.1213	14.8904	-12.1213	11.0316	3.31397	-15.9801	38.0432	11.0316	-0.544839	18.7492	-0.544839	-8.26245
	2014	11	M	51-60	7	unknown	Success	AF	AF	W		-2.14119		4.58471	-8.26245	4.58471	-1.83887	6.7259	2.44352	0.302323	4.58471	4.58471	8.8671	8.8671	8.8671	8.8671	-6.12126	0.302323	13.1495	0.302323	0.302323	-1.83887	-21.1096	8.8671	-21.1096	-6.12126	6.7259	11.0083	6.7259	-8.26245	6.7259	-6.12126	-1.83887	8.8671	-21.1096	-6.12126	0.302323	-10.4036	0.302323
	2014	11	F	61-70	7	unknown	Success	SR	SR	W		-2.14119		4.58471	4.58471	-8.26245	4.58471	-1.83887	6.7259	2.44352	0.302323	4.58471	4.58471	8.8671	8.8671	8.8671	8.8671	-6.12126	0.302323	13.1495	0.302323	0.302323	-1.83887	-21.1096	8.8671	-21.1096	-6.12126	6.7259	11.0083	6.7259	-8.26245	6.7259	-6.12126	-1.83887	8.8671	-21.1096	-6.12126	0.302323	-10.4036
	2014	11	M	71-80	4	unknown	Success	AF	AF	R		-5.14119		26.4319	11.0083	11.0083	-19.8389	11.0083	-4.41529	16.1495	5.8671	0.725904	11.0083	11.0083	21.2907	21.2907	21.2907	21.2907	-14.6977	0.725904	31.5731	0.725904	0.725904	-4.41529	-50.686	21.2907	-50.686	-14.6977	16.1495	26.4319	16.1495	-19.8389	16.1495	-14.6977	-4.41529	21.2907	-50.686	-14.6977	0.725904
	2014	11	M	51-60	16	unknown	Success	SR	SR	W		6.85881		47.0432	-35.2625	-14.686	-14.686	26.4668	-14.686	5.89039	-21.5448	-7.82723	-0.96842	-14.686	-14.686	-28.4036	-28.4036	-28.4036	-28.4036	19.608	-0.96842	-42.1213	-0.96842	-0.96842	5.89039	67.6196	-28.4036	67.6196	19.608	-21.5448	-35.2625	-21.5448	26.4668	-21.5448	19.608	5.89039	-28.4036	67.6196	19.608
	2014	11	M	61-70	12	unknown	Success	SR	SR	W		2.85881		8.17277	19.608	-14.6977	-6.12126	-6.12126	11.0316	-6.12126	2.45516	-8.98006	-3.26245	-0.403645	-6.12126	-6.12126	-11.8389	-11.8389	-11.8389	-11.8389	8.17277	-0.403645	-17.5565	-0.403645	-0.403645	2.45516	28.1844	-11.8389	28.1844	8.17277	-8.98006	-14.6977	-8.98006	11.0316	-8.98006	8.17277	2.45516	-11.8389	28.1844
	2014	11	M	71-80	20	unknown	Success	SR	AF	W		10.8588		117.914	31.0432	74.4785	-55.8272	-23.2508	-23.2508	41.902	-23.2508	9.32561	-34.1096	-12.392	-1.53319	-23.2508	-23.2508	-44.9684	-44.9684	-44.9684	-44.9684	31.0432	-1.53319	-66.686	-1.53319	-1.53319	9.32561	107.055	-44.9684	107.055	31.0432	-34.1096	-55.8272	-34.1096	41.902	-34.1096	31.0432	9.32561	-44.9684
	2014	11	F	61-70	7	unknown	Success	AF	AF	W		-2.14119		4.58471	-23.2508	-6.12126	-14.686	11.0083	4.58471	4.58471	-8.26245	4.58471	-1.83887	6.7259	2.44352	0.302323	4.58471	4.58471	8.8671	8.8671	8.8671	8.8671	-6.12126	0.302323	13.1495	0.302323	0.302323	-1.83887	-21.1096	8.8671	-21.1096	-6.12126	6.7259	11.0083	6.7259	-8.26245	6.7259	-6.12126	-1.83887
	2014	11	F	61-70	9	unknown	Success	AF	AF	W		-0.141194		0.0199356	0.302323	-1.53319	-0.403645	-0.96842	0.725904	0.302323	0.302323	-0.544839	0.302323	-0.121258	0.443516	0.161129	0.0199356	0.302323	0.302323	0.58471	0.58471	0.58471	0.58471	-0.403645	0.0199356	0.867097	0.0199356	0.0199356	-0.121258	-1.392	0.58471	-1.392	-0.403645	0.443516	0.725904	0.443516	-0.544839	0.443516	-0.403645
	2014	11	M	51-60	12	unknown	Success	SR	AF	W		2.85881		8.17277	-0.403645	-6.12126	31.0432	8.17277	19.608	-14.6977	-6.12126	-6.12126	11.0316	-6.12126	2.45516	-8.98006	-3.26245	-0.403645	-6.12126	-6.12126	-11.8389	-11.8389	-11.8389	-11.8389	8.17277	-0.403645	-17.5565	-0.403645	-0.403645	2.45516	28.1844	-11.8389	28.1844	8.17277	-8.98006	-14.6977	-8.98006	11.0316	-8.98006
	2014	11	M	30-50	6	unknown	Success	SR	AF	W		-3.14119		9.8671	-8.98006	0.443516	6.7259	-34.1096	-8.98006	-21.5448	16.1495	6.7259	6.7259	-12.1213	6.7259	-2.69768	9.8671	3.58471	0.443516	6.7259	6.7259	13.0083	13.0083	13.0083	13.0083	-8.98006	0.443516	19.2907	0.443516	0.443516	-2.69768	-30.9684	13.0083	-30.9684	-8.98006	9.8671	16.1495	9.8671	-12.1213
	2014	11	M	51-60	4	unknown	Success	AF	AF	W		-5.14119		26.4319	16.1495	-14.6977	0.725904	11.0083	-55.8272	-14.6977	-35.2625	26.4319	11.0083	11.0083	-19.8389	11.0083	-4.41529	16.1495	5.8671	0.725904	11.0083	11.0083	21.2907	21.2907	21.2907	21.2907	-14.6977	0.725904	31.5731	0.725904	0.725904	-4.41529	-50.686	21.2907	-50.686	-14.6977	16.1495	26.4319	16.1495
	2014	12	M	71-80	5	unknown	Success	SR	SR	R		-4.14119		17.1495	21.2907	13.0083	-11.8389	0.58471	8.8671	-44.9684	-11.8389	-28.4036	21.2907	8.8671	8.8671	-15.9801	8.8671	-3.55648	13.0083	4.7259	0.58471	8.8671	8.8671	17.1495	17.1495	17.1495	17.1495	-11.8389	0.58471	25.4319	0.58471	0.58471	-3.55648	-40.8272	17.1495	-40.8272	-11.8389	13.0083	21.2907
	2014	12	F	61-70	5	unknown	Success	SR	AF	W		-4.14119		17.1495	17.1495	21.2907	13.0083	-11.8389	0.58471	8.8671	-44.9684	-11.8389	-28.4036	21.2907	8.8671	8.8671	-15.9801	8.8671	-3.55648	13.0083	4.7259	0.58471	8.8671	8.8671	17.1495	17.1495	17.1495	17.1495	-11.8389	0.58471	25.4319	0.58471	0.58471	-3.55648	-40.8272	17.1495	-40.8272	-11.8389	13.0083
	2014	12	M	51-60	7	unknown	Success	SR	SR	W		-2.14119		4.58471	8.8671	8.8671	11.0083	6.7259	-6.12126	0.302323	4.58471	-23.2508	-6.12126	-14.686	11.0083	4.58471	4.58471	-8.26245	4.58471	-1.83887	6.7259	2.44352	0.302323	4.58471	4.58471	8.8671	8.8671	8.8671	8.8671	-6.12126	0.302323	13.1495	0.302323	0.302323	-1.83887	-21.1096	8.8671	-21.1096	-6.12126
	2014	12	M	71-80	4	unknown	Success	SR	AF	W		-5.14119		26.4319	11.0083	21.2907	21.2907	26.4319	16.1495	-14.6977	0.725904	11.0083	-55.8272	-14.6977	-35.2625	26.4319	11.0083	11.0083	-19.8389	11.0083	-4.41529	16.1495	5.8671	0.725904	11.0083	11.0083	21.2907	21.2907	21.2907	21.2907	-14.6977	0.725904	31.5731	0.725904	0.725904	-4.41529	-50.686	21.2907	-50.686
	2014	12	M	81-90	5	unknown	Success	SR	AF	W		-4.14119		17.1495	21.2907	8.8671	17.1495	17.1495	21.2907	13.0083	-11.8389	0.58471	8.8671	-44.9684	-11.8389	-28.4036	21.2907	8.8671	8.8671	-15.9801	8.8671	-3.55648	13.0083	4.7259	0.58471	8.8671	8.8671	17.1495	17.1495	17.1495	17.1495	-11.8389	0.58471	25.4319	0.58471	0.58471	-3.55648	-40.8272	17.1495
	2014	12	M	71-80	18	unknown	Success	SR	SR	W		8.85881		78.4785	-36.686	-45.5448	-18.9684	-36.686	-36.686	-45.5448	-27.8272	25.3256	-1.25081	-18.9684	96.1961	25.3256	60.7608	-45.5448	-18.9684	-18.9684	34.1844	-18.9684	7.608	-27.8272	-10.1096	-1.25081	-18.9684	-18.9684	-36.686	-36.686	-36.686	-36.686	25.3256	-1.25081	-54.4036	-1.25081	-1.25081	7.608	87.3373
	2014	12	M	81-90	10	unknown	Success	SR	SR	W		0.858806		0.737548	7.608	-3.55648	-4.41529	-1.83887	-3.55648	-3.55648	-4.41529	-2.69768	2.45516	-0.121258	-1.83887	9.32561	2.45516	5.89039	-4.41529	-1.83887	-1.83887	3.31397	-1.83887	0.737548	-2.69768	-0.980064	-0.121258	-1.83887	-1.83887	-3.55648	-3.55648	-3.55648	-3.55648	2.45516	-0.121258	-5.2741	-0.121258	-0.121258	0.737548
	2014	12	M	81-90	17	unknown	Success	AF	AF	W		7.85881		61.7608	6.74919	69.6196	-32.5448	-40.4036	-16.8272	-32.5448	-32.5448	-40.4036	-24.686	22.4668	-1.10961	-16.8272	85.3373	22.4668	53.902	-40.4036	-16.8272	-16.8272	30.3256	-16.8272	6.74919	-24.686	-8.96842	-1.10961	-16.8272	-16.8272	-32.5448	-32.5448	-32.5448	-32.5448	22.4668	-1.10961	-48.2625	-1.10961	-1.10961
	2014	12	F	81-90	11	unknown	Success	AF	AF	W		1.85881		3.45516	14.608	1.59635	16.4668	-7.69768	-9.55648	-3.98006	-7.69768	-7.69768	-9.55648	-5.83887	5.31397	-0.262452	-3.98006	20.1844	5.31397	12.7492	-9.55648	-3.98006	-3.98006	7.17277	-3.98006	1.59635	-5.83887	-2.12126	-0.262452	-3.98006	-3.98006	-7.69768	-7.69768	-7.69768	-7.69768	5.31397	-0.262452	-11.4153	-0.262452
	2014	12	F	71-80	6	unknown	Success	SR	SR	W		-3.14119		9.8671	-5.83887	-24.686	-2.69768	-27.8272	13.0083	16.1495	6.7259	13.0083	13.0083	16.1495	9.8671	-8.98006	0.443516	6.7259	-34.1096	-8.98006	-21.5448	16.1495	6.7259	6.7259	-12.1213	6.7259	-2.69768	9.8671	3.58471	0.443516	6.7259	6.7259	13.0083	13.0083	13.0083	13.0083	-8.98006	0.443516	19.2907
	2014	12	M	51-60	6	unknown	Success	SR	SR	W		-3.14119		9.8671	9.8671	-5.83887	-24.686	-2.69768	-27.8272	13.0083	16.1495	6.7259	13.0083	13.0083	16.1495	9.8671	-8.98006	0.443516	6.7259	-34.1096	-8.98006	-21.5448	16.1495	6.7259	6.7259	-12.1213	6.7259	-2.69768	9.8671	3.58471	0.443516	6.7259	6.7259	13.0083	13.0083	13.0083	13.0083	-8.98006	0.443516
	2014	12	M	61-70	2	unknown	Success	SR	SR	R		-7.14119		50.9966	22.4319	22.4319	-13.2741	-56.1213	-6.1329	-63.2625	29.5731	36.7143	15.2907	29.5731	29.5731	36.7143	22.4319	-20.4153	1.00829	15.2907	-77.5448	-20.4153	-48.9801	36.7143	15.2907	15.2907	-27.5565	15.2907	-6.1329	22.4319	8.14948	1.00829	15.2907	15.2907	29.5731	29.5731	29.5731	29.5731	-20.4153
	2014	12	M	61-70	7	unknown	Success	SR	SR	R		-2.14119		4.58471	15.2907	6.7259	6.7259	-3.98006	-16.8272	-1.83887	-18.9684	8.8671	11.0083	4.58471	8.8671	8.8671	11.0083	6.7259	-6.12126	0.302323	4.58471	-23.2508	-6.12126	-14.686	11.0083	4.58471	4.58471	-8.26245	4.58471	-1.83887	6.7259	2.44352	0.302323	4.58471	4.58471	8.8671	8.8671	8.8671	8.8671
	2014	12	M	71-80	6	unknown	Success	AF	AF	W		-3.14119		9.8671	6.7259	22.4319	9.8671	9.8671	-5.83887	-24.686	-2.69768	-27.8272	13.0083	16.1495	6.7259	13.0083	13.0083	16.1495	9.8671	-8.98006	0.443516	6.7259	-34.1096	-8.98006	-21.5448	16.1495	6.7259	6.7259	-12.1213	6.7259	-2.69768	9.8671	3.58471	0.443516	6.7259	6.7259	13.0083	13.0083	13.0083
	2015	1	M	51-60	7	1	Success	0	0	R		-2.14119		4.58471	6.7259	4.58471	15.2907	6.7259	6.7259	-3.98006	-16.8272	-1.83887	-18.9684	8.8671	11.0083	4.58471	8.8671	8.8671	11.0083	6.7259	-6.12126	0.302323	4.58471	-23.2508	-6.12126	-14.686	11.0083	4.58471	4.58471	-8.26245	4.58471	-1.83887	6.7259	2.44352	0.302323	4.58471	4.58471	8.8671	8.8671
	2015	1	M	51-60	7	1	Success	SR	SR	R		-2.14119		4.58471	4.58471	6.7259	4.58471	15.2907	6.7259	6.7259	-3.98006	-16.8272	-1.83887	-18.9684	8.8671	11.0083	4.58471	8.8671	8.8671	11.0083	6.7259	-6.12126	0.302323	4.58471	-23.2508	-6.12126	-14.686	11.0083	4.58471	4.58471	-8.26245	4.58471	-1.83887	6.7259	2.44352	0.302323	4.58471	4.58471	8.8671
	2015	1	M	61-70	9	3	Success	SR	SR	W		-0.141194		0.0199356	0.302323	0.302323	0.443516	0.302323	1.00829	0.443516	0.443516	-0.262452	-1.10961	-0.121258	-1.25081	0.58471	0.725904	0.302323	0.58471	0.58471	0.725904	0.443516	-0.403645	0.0199356	0.302323	-1.53319	-0.403645	-0.96842	0.725904	0.302323	0.302323	-0.544839	0.302323	-0.121258	0.443516	0.161129	0.0199356	0.302323	0.302323
	2015	1	M	71-80	7	3	Success	SR	SR	W		-2.14119		4.58471	0.302323	4.58471	4.58471	6.7259	4.58471	15.2907	6.7259	6.7259	-3.98006	-16.8272	-1.83887	-18.9684	8.8671	11.0083	4.58471	8.8671	8.8671	11.0083	6.7259	-6.12126	0.302323	4.58471	-23.2508	-6.12126	-14.686	11.0083	4.58471	4.58471	-8.26245	4.58471	-1.83887	6.7259	2.44352	0.302323	4.58471
	2015	1	M	71-80	16	2	Success	SR	SR	W		6.85881		47.0432	-14.686	-0.96842	-14.686	-14.686	-21.5448	-14.686	-48.9801	-21.5448	-21.5448	12.7492	53.902	5.89039	60.7608	-28.4036	-35.2625	-14.686	-28.4036	-28.4036	-35.2625	-21.5448	19.608	-0.96842	-14.686	74.4785	19.608	47.0432	-35.2625	-14.686	-14.686	26.4668	-14.686	5.89039	-21.5448	-7.82723	-0.96842
	2015	1	F	71-80	4	1	Success	AF	AF	W		-5.14119		26.4319	-35.2625	11.0083	0.725904	11.0083	11.0083	16.1495	11.0083	36.7143	16.1495	16.1495	-9.55648	-40.4036	-4.41529	-45.5448	21.2907	26.4319	11.0083	21.2907	21.2907	26.4319	16.1495	-14.6977	0.725904	11.0083	-55.8272	-14.6977	-35.2625	26.4319	11.0083	11.0083	-19.8389	11.0083	-4.41529	16.1495	5.8671
	2015	1	F	71-80	9	1	Success	AF	AF	W		-0.141194		0.0199356	0.725904	-0.96842	0.302323	0.0199356	0.302323	0.302323	0.443516	0.302323	1.00829	0.443516	0.443516	-0.262452	-1.10961	-0.121258	-1.25081	0.58471	0.725904	0.302323	0.58471	0.58471	0.725904	0.443516	-0.403645	0.0199356	0.302323	-1.53319	-0.403645	-0.96842	0.725904	0.302323	0.302323	-0.544839	0.302323	-0.121258	0.443516
	2015	1	M	61-70	8	1	Success	SR	SR	R		-1.14119		1.30232	0.161129	5.8671	-7.82723	2.44352	0.161129	2.44352	2.44352	3.58471	2.44352	8.14948	3.58471	3.58471	-2.12126	-8.96842	-0.980064	-10.1096	4.7259	5.8671	2.44352	4.7259	4.7259	5.8671	3.58471	-3.26245	0.161129	2.44352	-12.392	-3.26245	-7.82723	5.8671	2.44352	2.44352	-4.40365	2.44352	-0.980064
	2015	1	M	61-70	8	1	Success	0	0	R		-1.14119		1.30232	1.30232	0.161129	5.8671	-7.82723	2.44352	0.161129	2.44352	2.44352	3.58471	2.44352	8.14948	3.58471	3.58471	-2.12126	-8.96842	-0.980064	-10.1096	4.7259	5.8671	2.44352	4.7259	4.7259	5.8671	3.58471	-3.26245	0.161129	2.44352	-12.392	-3.26245	-7.82723	5.8671	2.44352	2.44352	-4.40365	2.44352
	2015	1	M	71-80	4	3	Success	SR	0	W		-5.14119		26.4319	5.8671	5.8671	0.725904	26.4319	-35.2625	11.0083	0.725904	11.0083	11.0083	16.1495	11.0083	36.7143	16.1495	16.1495	-9.55648	-40.4036	-4.41529	-45.5448	21.2907	26.4319	11.0083	21.2907	21.2907	26.4319	16.1495	-14.6977	0.725904	11.0083	-55.8272	-14.6977	-35.2625	26.4319	11.0083	11.0083	-19.8389
	2015	1	M	81-90	15	1	Success	SR	SR	W		5.85881		34.3256	-30.1213	-6.68603	-6.68603	-0.827226	-30.1213	40.1844	-12.5448	-0.827226	-12.5448	-12.5448	-18.4036	-12.5448	-41.8389	-18.4036	-18.4036	10.8904	46.0432	5.03158	51.902	-24.2625	-30.1213	-12.5448	-24.2625	-24.2625	-30.1213	-18.4036	16.7492	-0.827226	-12.5448	63.6196	16.7492	40.1844	-30.1213	-12.5448	-12.5448
	2015	1	M	61-70	8	2	Success	SR	SR	W		-1.14119		1.30232	-6.68603	5.8671	1.30232	1.30232	0.161129	5.8671	-7.82723	2.44352	0.161129	2.44352	2.44352	3.58471	2.44352	8.14948	3.58471	3.58471	-2.12126	-8.96842	-0.980064	-10.1096	4.7259	5.8671	2.44352	4.7259	4.7259	5.8671	3.58471	-3.26245	0.161129	2.44352	-12.392	-3.26245	-7.82723	5.8671	2.44352
	2015	1	M	61-70	30	1	Success	SR	SR	W		20.8588		435.09	-23.8039	122.208	-107.239	-23.8039	-23.8039	-2.94513	-107.239	143.067	-44.6627	-2.94513	-44.6627	-44.6627	-65.5215	-44.6627	-148.957	-65.5215	-65.5215	38.7725	163.925	17.9137	184.784	-86.3804	-107.239	-44.6627	-86.3804	-86.3804	-107.239	-65.5215	59.6313	-2.94513	-44.6627	226.502	59.6313	143.067	-107.239
	2015	1	F	81-90	17	2	Success	SR	SR	W		7.85881		61.7608	163.925	-8.96842	46.0432	-40.4036	-8.96842	-8.96842	-1.10961	-40.4036	53.902	-16.8272	-1.10961	-16.8272	-16.8272	-24.686	-16.8272	-56.1213	-24.686	-24.686	14.608	61.7608	6.74919	69.6196	-32.5448	-40.4036	-16.8272	-32.5448	-32.5448	-40.4036	-24.686	22.4668	-1.10961	-16.8272	85.3373	22.4668	53.902
	2015	1	M	51-60	11	2	Success	AF	AF	W		1.85881		3.45516	14.608	38.7725	-2.12126	10.8904	-9.55648	-2.12126	-2.12126	-0.262452	-9.55648	12.7492	-3.98006	-0.262452	-3.98006	-3.98006	-5.83887	-3.98006	-13.2741	-5.83887	-5.83887	3.45516	14.608	1.59635	16.4668	-7.69768	-9.55648	-3.98006	-7.69768	-7.69768	-9.55648	-5.83887	5.31397	-0.262452	-3.98006	20.1844	5.31397
	2015	1	M	81-90	7	3	Success	SR	SR	W		-2.14119		4.58471	-3.98006	-16.8272	-44.6627	2.44352	-12.5448	11.0083	2.44352	2.44352	0.302323	11.0083	-14.686	4.58471	0.302323	4.58471	4.58471	6.7259	4.58471	15.2907	6.7259	6.7259	-3.98006	-16.8272	-1.83887	-18.9684	8.8671	11.0083	4.58471	8.8671	8.8671	11.0083	6.7259	-6.12126	0.302323	4.58471	-23.2508
	2015	1	M	81-90	8	1	Success	SR	SR	W		-1.14119		1.30232	2.44352	-2.12126	-8.96842	-23.8039	1.30232	-6.68603	5.8671	1.30232	1.30232	0.161129	5.8671	-7.82723	2.44352	0.161129	2.44352	2.44352	3.58471	2.44352	8.14948	3.58471	3.58471	-2.12126	-8.96842	-0.980064	-10.1096	4.7259	5.8671	2.44352	4.7259	4.7259	5.8671	3.58471	-3.26245	0.161129	2.44352
	2015	1	F	71-80	26	1	Success	AF	AF	W		16.8588		284.219	-19.2392	-36.098	31.3373	132.49	351.655	-19.2392	98.7725	-86.6744	-19.2392	-19.2392	-2.38036	-86.6744	115.631	-36.098	-2.38036	-36.098	-36.098	-52.9568	-36.098	-120.392	-52.9568	-52.9568	31.3373	132.49	14.4785	149.349	-69.8156	-86.6744	-36.098	-69.8156	-69.8156	-86.6744	-52.9568	48.1961	-2.38036
	2015	1	M	61-70	10	1	Fail	AF	AF	W		0.858806		0.737548	14.4785	-0.980064	-1.83887	1.59635	6.74919	17.9137	-0.980064	5.03158	-4.41529	-0.980064	-0.980064	-0.121258	-4.41529	5.89039	-1.83887	-0.121258	-1.83887	-1.83887	-2.69768	-1.83887	-6.1329	-2.69768	-2.69768	1.59635	6.74919	0.737548	7.608	-3.55648	-4.41529	-1.83887	-3.55648	-3.55648	-4.41529	-2.69768	2.45516
	2015	1	F	81-90	18	1	Success	SR	SR	W		8.85881		78.4785	7.608	149.349	-10.1096	-18.9684	16.4668	69.6196	184.784	-10.1096	51.902	-45.5448	-10.1096	-10.1096	-1.25081	-45.5448	60.7608	-18.9684	-1.25081	-18.9684	-18.9684	-27.8272	-18.9684	-63.2625	-27.8272	-27.8272	16.4668	69.6196	7.608	78.4785	-36.686	-45.5448	-18.9684	-36.686	-36.686	-45.5448	-27.8272
	2015	1	F	71-80	12	2	Success	AF	AF	W		2.85881		8.17277	25.3256	2.45516	48.1961	-3.26245	-6.12126	5.31397	22.4668	59.6313	-3.26245	16.7492	-14.6977	-3.26245	-3.26245	-0.403645	-14.6977	19.608	-6.12126	-0.403645	-6.12126	-6.12126	-8.98006	-6.12126	-20.4153	-8.98006	-8.98006	5.31397	22.4668	2.45516	25.3256	-11.8389	-14.6977	-6.12126	-11.8389	-11.8389	-14.6977
	2015	1	F	61-70	9	2	Success	AF	AF	W		-0.141194		0.0199356	-0.403645	-1.25081	-0.121258	-2.38036	0.161129	0.302323	-0.262452	-1.10961	-2.94513	0.161129	-0.827226	0.725904	0.161129	0.161129	0.0199356	0.725904	-0.96842	0.302323	0.0199356	0.302323	0.302323	0.443516	0.302323	1.00829	0.443516	0.443516	-0.262452	-1.10961	-0.121258	-1.25081	0.58471	0.725904	0.302323	0.58471	0.58471
	2015	1	F	61-70	8	1	Success	SR	SR	A		-1.14119		1.30232	0.161129	-3.26245	-10.1096	-0.980064	-19.2392	1.30232	2.44352	-2.12126	-8.96842	-23.8039	1.30232	-6.68603	5.8671	1.30232	1.30232	0.161129	5.8671	-7.82723	2.44352	0.161129	2.44352	2.44352	3.58471	2.44352	8.14948	3.58471	3.58471	-2.12126	-8.96842	-0.980064	-10.1096	4.7259	5.8671	2.44352	4.7259
	2015	1	M	71-80	15	4	Success	SR	SR	W		5.85881		34.3256	-6.68603	-0.827226	16.7492	51.902	5.03158	98.7725	-6.68603	-12.5448	10.8904	46.0432	122.208	-6.68603	34.3256	-30.1213	-6.68603	-6.68603	-0.827226	-30.1213	40.1844	-12.5448	-0.827226	-12.5448	-12.5448	-18.4036	-12.5448	-41.8389	-18.4036	-18.4036	10.8904	46.0432	5.03158	51.902	-24.2625	-30.1213	-12.5448
	2015	1	M	61-70	6	2	Success	AF	AF	W		-3.14119		9.8671	-18.4036	3.58471	0.443516	-8.98006	-27.8272	-2.69768	-52.9568	3.58471	6.7259	-5.83887	-24.686	-65.5215	3.58471	-18.4036	16.1495	3.58471	3.58471	0.443516	16.1495	-21.5448	6.7259	0.443516	6.7259	6.7259	9.8671	6.7259	22.4319	9.8671	9.8671	-5.83887	-24.686	-2.69768	-27.8272	13.0083	16.1495
	2015	1	M	61-70	13	3	Success	SR	SR	W		3.85881		14.8904	-12.1213	22.608	-4.40365	-0.544839	11.0316	34.1844	3.31397	65.0549	-4.40365	-8.26245	7.17277	30.3256	80.4901	-4.40365	22.608	-19.8389	-4.40365	-4.40365	-0.544839	-19.8389	26.4668	-8.26245	-0.544839	-8.26245	-8.26245	-12.1213	-8.26245	-27.5565	-12.1213	-12.1213	7.17277	30.3256	3.31397	34.1844	-15.9801
	2015	2	M	51-60	12	1	Success	SR	SR	R		2.85881		8.17277	11.0316	-8.98006	16.7492	-3.26245	-0.403645	8.17277	25.3256	2.45516	48.1961	-3.26245	-6.12126	5.31397	22.4668	59.6313	-3.26245	16.7492	-14.6977	-3.26245	-3.26245	-0.403645	-14.6977	19.608	-6.12126	-0.403645	-6.12126	-6.12126	-8.98006	-6.12126	-20.4153	-8.98006	-8.98006	5.31397	22.4668	2.45516	25.3256
	2015	2	F	71-80	14	1	Success	SR	SR	W		4.85881		23.608	13.8904	18.7492	-15.2625	28.4668	-5.54484	-0.686032	13.8904	43.0432	4.17277	81.9137	-5.54484	-10.4036	9.03158	38.1844	101.349	-5.54484	28.4668	-24.9801	-5.54484	-5.54484	-0.686032	-24.9801	33.3256	-10.4036	-0.686032	-10.4036	-10.4036	-15.2625	-10.4036	-34.6977	-15.2625	-15.2625	9.03158	38.1844	4.17277
	2015	2	M	71-80	8	1	Success	AF	AF	R		-1.14119		1.30232	-5.54484	-3.26245	-4.40365	3.58471	-6.68603	1.30232	0.161129	-3.26245	-10.1096	-0.980064	-19.2392	1.30232	2.44352	-2.12126	-8.96842	-23.8039	1.30232	-6.68603	5.8671	1.30232	1.30232	0.161129	5.8671	-7.82723	2.44352	0.161129	2.44352	2.44352	3.58471	2.44352	8.14948	3.58471	3.58471	-2.12126	-8.96842
	2015	2	F	71-80	12	2	Success	SR	SR	W		2.85881		8.17277	-3.26245	13.8904	8.17277	11.0316	-8.98006	16.7492	-3.26245	-0.403645	8.17277	25.3256	2.45516	48.1961	-3.26245	-6.12126	5.31397	22.4668	59.6313	-3.26245	16.7492	-14.6977	-3.26245	-3.26245	-0.403645	-14.6977	19.608	-6.12126	-0.403645	-6.12126	-6.12126	-8.98006	-6.12126	-20.4153	-8.98006	-8.98006	5.31397
	2015	2	F	61-70	7	2	Success	AF	AF	W		-2.14119		4.58471	-6.12126	2.44352	-10.4036	-6.12126	-8.26245	6.7259	-12.5448	2.44352	0.302323	-6.12126	-18.9684	-1.83887	-36.098	2.44352	4.58471	-3.98006	-16.8272	-44.6627	2.44352	-12.5448	11.0083	2.44352	2.44352	0.302323	11.0083	-14.686	4.58471	0.302323	4.58471	4.58471	6.7259	4.58471	15.2907	6.7259	6.7259
	2015	2	M	61-70	17	1	Success	SR	SR	W		7.85881		61.7608	-16.8272	22.4668	-8.96842	38.1844	22.4668	30.3256	-24.686	46.0432	-8.96842	-1.10961	22.4668	69.6196	6.74919	132.49	-8.96842	-16.8272	14.608	61.7608	163.925	-8.96842	46.0432	-40.4036	-8.96842	-8.96842	-1.10961	-40.4036	53.902	-16.8272	-1.10961	-16.8272	-16.8272	-24.686	-16.8272	-56.1213	-24.686
	2015	2	M	51-60	8	2	Success	SR	SR	R		-1.14119		1.30232	-8.96842	2.44352	-3.26245	1.30232	-5.54484	-3.26245	-4.40365	3.58471	-6.68603	1.30232	0.161129	-3.26245	-10.1096	-0.980064	-19.2392	1.30232	2.44352	-2.12126	-8.96842	-23.8039	1.30232	-6.68603	5.8671	1.30232	1.30232	0.161129	5.8671	-7.82723	2.44352	0.161129	2.44352	2.44352	3.58471	2.44352	8.14948
	2015	2	F	61-70	5	1	Success	SR	SR	A		-4.14119		17.1495	4.7259	-32.5448	8.8671	-11.8389	4.7259	-20.1213	-11.8389	-15.9801	13.0083	-24.2625	4.7259	0.58471	-11.8389	-36.686	-3.55648	-69.8156	4.7259	8.8671	-7.69768	-32.5448	-86.3804	4.7259	-24.2625	21.2907	4.7259	4.7259	0.58471	21.2907	-28.4036	8.8671	0.58471	8.8671	8.8671	13.0083	8.8671
	2015	2	M	51-60	9	1	Success	SR	SR	W		-0.141194		0.0199356	0.58471	0.161129	-1.10961	0.302323	-0.403645	0.161129	-0.686032	-0.403645	-0.544839	0.443516	-0.827226	0.161129	0.0199356	-0.403645	-1.25081	-0.121258	-2.38036	0.161129	0.302323	-0.262452	-1.10961	-2.94513	0.161129	-0.827226	0.725904	0.161129	0.161129	0.0199356	0.725904	-0.96842	0.302323	0.0199356	0.302323	0.302323	0.443516
	2015	2	F	71-80	11	1	Success	SR	SR	W		1.85881		3.45516	-0.262452	-7.69768	-2.12126	14.608	-3.98006	5.31397	-2.12126	9.03158	5.31397	7.17277	-5.83887	10.8904	-2.12126	-0.262452	5.31397	16.4668	1.59635	31.3373	-2.12126	-3.98006	3.45516	14.608	38.7725	-2.12126	10.8904	-9.55648	-2.12126	-2.12126	-0.262452	-9.55648	12.7492	-3.98006	-0.262452	-3.98006	-3.98006
	2015	2	F	61-70	9	1	Success	AF	AF	R		-0.141194		0.0199356	-0.262452	0.0199356	0.58471	0.161129	-1.10961	0.302323	-0.403645	0.161129	-0.686032	-0.403645	-0.544839	0.443516	-0.827226	0.161129	0.0199356	-0.403645	-1.25081	-0.121258	-2.38036	0.161129	0.302323	-0.262452	-1.10961	-2.94513	0.161129	-0.827226	0.725904	0.161129	0.161129	0.0199356	0.725904	-0.96842	0.302323	0.0199356	0.302323
	2015	2	M	71-80	6	2	Success	AF	AF	R		-3.14119		9.8671	0.443516	-5.83887	0.443516	13.0083	3.58471	-24.686	6.7259	-8.98006	3.58471	-15.2625	-8.98006	-12.1213	9.8671	-18.4036	3.58471	0.443516	-8.98006	-27.8272	-2.69768	-52.9568	3.58471	6.7259	-5.83887	-24.686	-65.5215	3.58471	-18.4036	16.1495	3.58471	3.58471	0.443516	16.1495	-21.5448	6.7259	0.443516
	2015	2	M	61-70	18	1	Success	AF	AF	R		8.85881		78.4785	-27.8272	-1.25081	16.4668	-1.25081	-36.686	-10.1096	69.6196	-18.9684	25.3256	-10.1096	43.0432	25.3256	34.1844	-27.8272	51.902	-10.1096	-1.25081	25.3256	78.4785	7.608	149.349	-10.1096	-18.9684	16.4668	69.6196	184.784	-10.1096	51.902	-45.5448	-10.1096	-10.1096	-1.25081	-45.5448	60.7608	-18.9684
	2015	2	M	30-50	11	1	Success	SR	SR	W		1.85881		3.45516	16.4668	-5.83887	-0.262452	3.45516	-0.262452	-7.69768	-2.12126	14.608	-3.98006	5.31397	-2.12126	9.03158	5.31397	7.17277	-5.83887	10.8904	-2.12126	-0.262452	5.31397	16.4668	1.59635	31.3373	-2.12126	-3.98006	3.45516	14.608	38.7725	-2.12126	10.8904	-9.55648	-2.12126	-2.12126	-0.262452	-9.55648	12.7492
	2015	2	M	61-70	3	2	Success	AF	AF	R		-6.14119		37.7143	-11.4153	-54.4036	19.2907	0.867097	-11.4153	0.867097	25.4319	7.00829	-48.2625	13.1495	-17.5565	7.00829	-29.8389	-17.5565	-23.6977	19.2907	-35.9801	7.00829	0.867097	-17.5565	-54.4036	-5.2741	-103.533	7.00829	13.1495	-11.4153	-48.2625	-128.098	7.00829	-35.9801	31.5731	7.00829	7.00829	0.867097	31.5731
	2015	2	M	51-60	1	2	Success	SR	0	W		-8.14119		66.279	49.9966	-15.1329	-72.1213	25.5731	1.14948	-15.1329	1.14948	33.7143	9.29068	-63.9801	17.4319	-23.2741	9.29068	-39.5565	-23.2741	-31.4153	25.5731	-47.6977	9.29068	1.14948	-23.2741	-72.1213	-6.99171	-137.251	9.29068	17.4319	-15.1329	-63.9801	-169.816	9.29068	-47.6977	41.8555	9.29068	9.29068	1.14948
	2015	2	M	71-80	14	1	Success	0	0	W		4.85881		23.608	-39.5565	-29.8389	9.03158	43.0432	-15.2625	-0.686032	9.03158	-0.686032	-20.1213	-5.54484	38.1844	-10.4036	13.8904	-5.54484	23.608	13.8904	18.7492	-15.2625	28.4668	-5.54484	-0.686032	13.8904	43.0432	4.17277	81.9137	-5.54484	-10.4036	9.03158	38.1844	101.349	-5.54484	28.4668	-24.9801	-5.54484	-5.54484
	2015	2	M	61-70	8	1	Success	AF	AF	W		-1.14119		1.30232	-5.54484	9.29068	7.00829	-2.12126	-10.1096	3.58471	0.161129	-2.12126	0.161129	4.7259	1.30232	-8.96842	2.44352	-3.26245	1.30232	-5.54484	-3.26245	-4.40365	3.58471	-6.68603	1.30232	0.161129	-3.26245	-10.1096	-0.980064	-19.2392	1.30232	2.44352	-2.12126	-8.96842	-23.8039	1.30232	-6.68603	5.8671	1.30232
	2015	2	M	61-70	11	1	Success	AF	AF	A		1.85881		3.45516	-2.12126	9.03158	-15.1329	-11.4153	3.45516	16.4668	-5.83887	-0.262452	3.45516	-0.262452	-7.69768	-2.12126	14.608	-3.98006	5.31397	-2.12126	9.03158	5.31397	7.17277	-5.83887	10.8904	-2.12126	-0.262452	5.31397	16.4668	1.59635	31.3373	-2.12126	-3.98006	3.45516	14.608	38.7725	-2.12126	10.8904	-9.55648
	2015	2	M	61-70	25	1	Success	SR	SR	W		15.8588		251.502	29.4785	-18.098	77.0549	-129.11	-97.392	29.4785	140.49	-49.8156	-2.23916	29.4785	-2.23916	-65.6744	-18.098	124.631	-33.9568	45.3373	-18.098	77.0549	45.3373	61.1961	-49.8156	92.9137	-18.098	-2.23916	45.3373	140.49	13.6196	267.361	-18.098	-33.9568	29.4785	124.631	330.796	-18.098	92.9137
	2015	2	M	61-70	8	1	Success	SR	SR	W		-1.14119		1.30232	-18.098	-2.12126	1.30232	-5.54484	9.29068	7.00829	-2.12126	-10.1096	3.58471	0.161129	-2.12126	0.161129	4.7259	1.30232	-8.96842	2.44352	-3.26245	1.30232	-5.54484	-3.26245	-4.40365	3.58471	-6.68603	1.30232	0.161129	-3.26245	-10.1096	-0.980064	-19.2392	1.30232	2.44352	-2.12126	-8.96842	-23.8039	1.30232
	2015	2	M	61-70	4	1	Success	AF	AF	W		-5.14119		26.4319	5.8671	-81.5332	-9.55648	5.8671	-24.9801	41.8555	31.5731	-9.55648	-45.5448	16.1495	0.725904	-9.55648	0.725904	21.2907	5.8671	-40.4036	11.0083	-14.6977	5.8671	-24.9801	-14.6977	-19.8389	16.1495	-30.1213	5.8671	0.725904	-14.6977	-45.5448	-4.41529	-86.6744	5.8671	11.0083	-9.55648	-40.4036	-107.239
	2015	2	M	61-70	6	2	Success	AF	AF	W		-3.14119		9.8671	16.1495	3.58471	-49.8156	-5.83887	3.58471	-15.2625	25.5731	19.2907	-5.83887	-27.8272	9.8671	0.443516	-5.83887	0.443516	13.0083	3.58471	-24.686	6.7259	-8.98006	3.58471	-15.2625	-8.98006	-12.1213	9.8671	-18.4036	3.58471	0.443516	-8.98006	-27.8272	-2.69768	-52.9568	3.58471	6.7259	-5.83887	-24.686
	2015	2	M	30-50	5	4	Success	SR	SR	R		-4.14119		17.1495	13.0083	21.2907	4.7259	-65.6744	-7.69768	4.7259	-20.1213	33.7143	25.4319	-7.69768	-36.686	13.0083	0.58471	-7.69768	0.58471	17.1495	4.7259	-32.5448	8.8671	-11.8389	4.7259	-20.1213	-11.8389	-15.9801	13.0083	-24.2625	4.7259	0.58471	-11.8389	-36.686	-3.55648	-69.8156	4.7259	8.8671	-7.69768
	2015	2	F	71-80	8	2	Success	SR	SR	W		-1.14119		1.30232	4.7259	3.58471	5.8671	1.30232	-18.098	-2.12126	1.30232	-5.54484	9.29068	7.00829	-2.12126	-10.1096	3.58471	0.161129	-2.12126	0.161129	4.7259	1.30232	-8.96842	2.44352	-3.26245	1.30232	-5.54484	-3.26245	-4.40365	3.58471	-6.68603	1.30232	0.161129	-3.26245	-10.1096	-0.980064	-19.2392	1.30232	2.44352
	2015	2	F	61-70	25	2	Success	SR	SR	W		15.8588		251.502	-18.098	-65.6744	-49.8156	-81.5332	-18.098	251.502	29.4785	-18.098	77.0549	-129.11	-97.392	29.4785	140.49	-49.8156	-2.23916	29.4785	-2.23916	-65.6744	-18.098	124.631	-33.9568	45.3373	-18.098	77.0549	45.3373	61.1961	-49.8156	92.9137	-18.098	-2.23916	45.3373	140.49	13.6196	267.361	-18.098
	2015	3	M	61-70	9	1	Success	SR	SR	W		-0.141194		0.0199356	-2.23916	0.161129	0.58471	0.443516	0.725904	0.161129	-2.23916	-0.262452	0.161129	-0.686032	1.14948	0.867097	-0.262452	-1.25081	0.443516	0.0199356	-0.262452	0.0199356	0.58471	0.161129	-1.10961	0.302323	-0.403645	0.161129	-0.686032	-0.403645	-0.544839	0.443516	-0.827226	0.161129	0.0199356	-0.403645	-1.25081	-0.121258	-2.38036
	2015	3	M	51-60	18	1	Success	AF	AF	R		8.85881		78.4785	-1.25081	140.49	-10.1096	-36.686	-27.8272	-45.5448	-10.1096	140.49	16.4668	-10.1096	43.0432	-72.1213	-54.4036	16.4668	78.4785	-27.8272	-1.25081	16.4668	-1.25081	-36.686	-10.1096	69.6196	-18.9684	25.3256	-10.1096	43.0432	25.3256	34.1844	-27.8272	51.902	-10.1096	-1.25081	25.3256	78.4785	7.608
	2015	3	F	71-80	7	1	Success	AF	AF	W		-2.14119		4.58471	-18.9684	0.302323	-33.9568	2.44352	8.8671	6.7259	11.0083	2.44352	-33.9568	-3.98006	2.44352	-10.4036	17.4319	13.1495	-3.98006	-18.9684	6.7259	0.302323	-3.98006	0.302323	8.8671	2.44352	-16.8272	4.58471	-6.12126	2.44352	-10.4036	-6.12126	-8.26245	6.7259	-12.5448	2.44352	0.302323	-6.12126	-18.9684
	2015	3	F	61-70	7	2	Success	AF	AF	W		-2.14119		4.58471	4.58471	-18.9684	0.302323	-33.9568	2.44352	8.8671	6.7259	11.0083	2.44352	-33.9568	-3.98006	2.44352	-10.4036	17.4319	13.1495	-3.98006	-18.9684	6.7259	0.302323	-3.98006	0.302323	8.8671	2.44352	-16.8272	4.58471	-6.12126	2.44352	-10.4036	-6.12126	-8.26245	6.7259	-12.5448	2.44352	0.302323	-6.12126
	2015	3	M	71-80	8	9	Success	SR	AF	W		-1.14119		1.30232	2.44352	2.44352	-10.1096	0.161129	-18.098	1.30232	4.7259	3.58471	5.8671	1.30232	-18.098	-2.12126	1.30232	-5.54484	9.29068	7.00829	-2.12126	-10.1096	3.58471	0.161129	-2.12126	0.161129	4.7259	1.30232	-8.96842	2.44352	-3.26245	1.30232	-5.54484	-3.26245	-4.40365	3.58471	-6.68603	1.30232	0.161129
	2015	3	M	61-70	6	1	Success	AF	AF	W		-3.14119		9.8671	3.58471	6.7259	6.7259	-27.8272	0.443516	-49.8156	3.58471	13.0083	9.8671	16.1495	3.58471	-49.8156	-5.83887	3.58471	-15.2625	25.5731	19.2907	-5.83887	-27.8272	9.8671	0.443516	-5.83887	0.443516	13.0083	3.58471	-24.686	6.7259	-8.98006	3.58471	-15.2625	-8.98006	-12.1213	9.8671	-18.4036	3.58471
	2015	3	M	71-80	11	1	Success	SR	SR	W		1.85881		3.45516	-5.83887	-2.12126	-3.98006	-3.98006	16.4668	-0.262452	29.4785	-2.12126	-7.69768	-5.83887	-9.55648	-2.12126	29.4785	3.45516	-2.12126	9.03158	-15.1329	-11.4153	3.45516	16.4668	-5.83887	-0.262452	3.45516	-0.262452	-7.69768	-2.12126	14.608	-3.98006	5.31397	-2.12126	9.03158	5.31397	7.17277	-5.83887	10.8904
	2015	3	M	61-70	5	1	Success	AF	AF	R		-4.14119		17.1495	-7.69768	13.0083	4.7259	8.8671	8.8671	-36.686	0.58471	-65.6744	4.7259	17.1495	13.0083	21.2907	4.7259	-65.6744	-7.69768	4.7259	-20.1213	33.7143	25.4319	-7.69768	-36.686	13.0083	0.58471	-7.69768	0.58471	17.1495	4.7259	-32.5448	8.8671	-11.8389	4.7259	-20.1213	-11.8389	-15.9801	13.0083
	2015	3	M	71-80	11	1	Success	SR	SR	R		1.85881		3.45516	-7.69768	3.45516	-5.83887	-2.12126	-3.98006	-3.98006	16.4668	-0.262452	29.4785	-2.12126	-7.69768	-5.83887	-9.55648	-2.12126	29.4785	3.45516	-2.12126	9.03158	-15.1329	-11.4153	3.45516	16.4668	-5.83887	-0.262452	3.45516	-0.262452	-7.69768	-2.12126	14.608	-3.98006	5.31397	-2.12126	9.03158	5.31397	7.17277
	2015	3	M	71-80	10	1	Success	SR	AF	W		0.858806		0.737548	1.59635	-3.55648	1.59635	-2.69768	-0.980064	-1.83887	-1.83887	7.608	-0.121258	13.6196	-0.980064	-3.55648	-2.69768	-4.41529	-0.980064	13.6196	1.59635	-0.980064	4.17277	-6.99171	-5.2741	1.59635	7.608	-2.69768	-0.121258	1.59635	-0.121258	-3.55648	-0.980064	6.74919	-1.83887	2.45516	-0.980064	4.17277	2.45516
	2015	3	F	30-50	11	1	Success	SR	0	R		1.85881		3.45516	1.59635	3.45516	-7.69768	3.45516	-5.83887	-2.12126	-3.98006	-3.98006	16.4668	-0.262452	29.4785	-2.12126	-7.69768	-5.83887	-9.55648	-2.12126	29.4785	3.45516	-2.12126	9.03158	-15.1329	-11.4153	3.45516	16.4668	-5.83887	-0.262452	3.45516	-0.262452	-7.69768	-2.12126	14.608	-3.98006	5.31397	-2.12126	9.03158
	2015	3	F	81-90	15	2	Success	SR	0	W		5.85881		34.3256	10.8904	5.03158	10.8904	-24.2625	10.8904	-18.4036	-6.68603	-12.5448	-12.5448	51.902	-0.827226	92.9137	-6.68603	-24.2625	-18.4036	-30.1213	-6.68603	92.9137	10.8904	-6.68603	28.4668	-47.6977	-35.9801	10.8904	51.902	-18.4036	-0.827226	10.8904	-0.827226	-24.2625	-6.68603	46.0432	-12.5448	16.7492	-6.68603
	2015	3	M	51-60	29	4	Success	0	0	W		19.8588		394.372	116.349	36.9137	17.0549	36.9137	-82.2392	36.9137	-62.3804	-22.6627	-42.5215	-42.5215	175.925	-2.80394	314.937	-22.6627	-82.2392	-62.3804	-102.098	-22.6627	314.937	36.9137	-22.6627	96.4901	-161.674	-121.957	36.9137	175.925	-62.3804	-2.80394	36.9137	-2.80394	-82.2392	-22.6627	156.067	-42.5215	56.7725
	2015	3	M	51-60	17	1	Success	AF	AF	W		7.85881		61.7608	156.067	46.0432	14.608	6.74919	14.608	-32.5448	14.608	-24.686	-8.96842	-16.8272	-16.8272	69.6196	-1.10961	124.631	-8.96842	-32.5448	-24.686	-40.4036	-8.96842	124.631	14.608	-8.96842	38.1844	-63.9801	-48.2625	14.608	69.6196	-24.686	-1.10961	14.608	-1.10961	-32.5448	-8.96842	61.7608	-16.8272
	2015	3	M	71-80	17	1	Success	AF	AF	W		7.85881		61.7608	61.7608	156.067	46.0432	14.608	6.74919	14.608	-32.5448	14.608	-24.686	-8.96842	-16.8272	-16.8272	69.6196	-1.10961	124.631	-8.96842	-32.5448	-24.686	-40.4036	-8.96842	124.631	14.608	-8.96842	38.1844	-63.9801	-48.2625	14.608	69.6196	-24.686	-1.10961	14.608	-1.10961	-32.5448	-8.96842	61.7608
	2015	3	M	71-80	8	1	Success	SR	SR	R		-1.14119		1.30232	-8.96842	-8.96842	-22.6627	-6.68603	-2.12126	-0.980064	-2.12126	4.7259	-2.12126	3.58471	1.30232	2.44352	2.44352	-10.1096	0.161129	-18.098	1.30232	4.7259	3.58471	5.8671	1.30232	-18.098	-2.12126	1.30232	-5.54484	9.29068	7.00829	-2.12126	-10.1096	3.58471	0.161129	-2.12126	0.161129	4.7259	1.30232
	2015	3	M	51-60	4	2	Success	AF	AF	W		-5.14119		26.4319	5.8671	-40.4036	-40.4036	-102.098	-30.1213	-9.55648	-4.41529	-9.55648	21.2907	-9.55648	16.1495	5.8671	11.0083	11.0083	-45.5448	0.725904	-81.5332	5.8671	21.2907	16.1495	26.4319	5.8671	-81.5332	-9.55648	5.8671	-24.9801	41.8555	31.5731	-9.55648	-45.5448	16.1495	0.725904	-9.55648	0.725904	21.2907
	2015	3	M	61-70	26	1	Success	SR	SR	W		16.8588		284.219	-86.6744	-19.2392	132.49	132.49	334.796	98.7725	31.3373	14.4785	31.3373	-69.8156	31.3373	-52.9568	-19.2392	-36.098	-36.098	149.349	-2.38036	267.361	-19.2392	-69.8156	-52.9568	-86.6744	-19.2392	267.361	31.3373	-19.2392	81.9137	-137.251	-103.533	31.3373	149.349	-52.9568	-2.38036	31.3373	-2.38036
	2015	4	F	71-80	9	1	Success	SR	AF	W		-0.141194		0.0199356	-2.38036	0.725904	0.161129	-1.10961	-1.10961	-2.80394	-0.827226	-0.262452	-0.121258	-0.262452	0.58471	-0.262452	0.443516	0.161129	0.302323	0.302323	-1.25081	0.0199356	-2.23916	0.161129	0.58471	0.443516	0.725904	0.161129	-2.23916	-0.262452	0.161129	-0.686032	1.14948	0.867097	-0.262452	-1.25081	0.443516	0.0199356	-0.262452
	2015	4	M	71-80	8	1	Success	SR	SR	W		-1.14119		1.30232	0.161129	-19.2392	5.8671	1.30232	-8.96842	-8.96842	-22.6627	-6.68603	-2.12126	-0.980064	-2.12126	4.7259	-2.12126	3.58471	1.30232	2.44352	2.44352	-10.1096	0.161129	-18.098	1.30232	4.7259	3.58471	5.8671	1.30232	-18.098	-2.12126	1.30232	-5.54484	9.29068	7.00829	-2.12126	-10.1096	3.58471	0.161129
	2015	4	M	61-70	7	1	Success	AF	AF	W		-2.14119		4.58471	2.44352	0.302323	-36.098	11.0083	2.44352	-16.8272	-16.8272	-42.5215	-12.5448	-3.98006	-1.83887	-3.98006	8.8671	-3.98006	6.7259	2.44352	4.58471	4.58471	-18.9684	0.302323	-33.9568	2.44352	8.8671	6.7259	11.0083	2.44352	-33.9568	-3.98006	2.44352	-10.4036	17.4319	13.1495	-3.98006	-18.9684	6.7259
	2015	4	M	71-80	4	1	Success	SR	SR	W		-5.14119		26.4319	11.0083	5.8671	0.725904	-86.6744	26.4319	5.8671	-40.4036	-40.4036	-102.098	-30.1213	-9.55648	-4.41529	-9.55648	21.2907	-9.55648	16.1495	5.8671	11.0083	11.0083	-45.5448	0.725904	-81.5332	5.8671	21.2907	16.1495	26.4319	5.8671	-81.5332	-9.55648	5.8671	-24.9801	41.8555	31.5731	-9.55648	-45.5448
	2015	4	M	61-70	13	1	Success	AF	AF	R		3.85881		14.8904	-19.8389	-8.26245	-4.40365	-0.544839	65.0549	-19.8389	-4.40365	30.3256	30.3256	76.6313	22.608	7.17277	3.31397	7.17277	-15.9801	7.17277	-12.1213	-4.40365	-8.26245	-8.26245	34.1844	-0.544839	61.1961	-4.40365	-15.9801	-12.1213	-19.8389	-4.40365	61.1961	7.17277	-4.40365	18.7492	-31.4153	-23.6977	7.17277
	2015	4	M	61-70	8	1	Success	SR	SR	A		-1.14119		1.30232	-4.40365	5.8671	2.44352	1.30232	0.161129	-19.2392	5.8671	1.30232	-8.96842	-8.96842	-22.6627	-6.68603	-2.12126	-0.980064	-2.12126	4.7259	-2.12126	3.58471	1.30232	2.44352	2.44352	-10.1096	0.161129	-18.098	1.30232	4.7259	3.58471	5.8671	1.30232	-18.098	-2.12126	1.30232	-5.54484	9.29068	7.00829
	2015	4	F	81-90	6	1	Success	SR	SR	W		-3.14119		9.8671	3.58471	-12.1213	16.1495	6.7259	3.58471	0.443516	-52.9568	16.1495	3.58471	-24.686	-24.686	-62.3804	-18.4036	-5.83887	-2.69768	-5.83887	13.0083	-5.83887	9.8671	3.58471	6.7259	6.7259	-27.8272	0.443516	-49.8156	3.58471	13.0083	9.8671	16.1495	3.58471	-49.8156	-5.83887	3.58471	-15.2625	25.5731
	2015	4	F	61-70	5	3	Success	AF	AF	W		-4.14119		17.1495	13.0083	4.7259	-15.9801	21.2907	8.8671	4.7259	0.58471	-69.8156	21.2907	4.7259	-32.5448	-32.5448	-82.2392	-24.2625	-7.69768	-3.55648	-7.69768	17.1495	-7.69768	13.0083	4.7259	8.8671	8.8671	-36.686	0.58471	-65.6744	4.7259	17.1495	13.0083	21.2907	4.7259	-65.6744	-7.69768	4.7259	-20.1213
	2015	4	M	61-70	2	2	Success	AF	AF	R		-7.14119		50.9966	29.5731	22.4319	8.14948	-27.5565	36.7143	15.2907	8.14948	1.00829	-120.392	36.7143	8.14948	-56.1213	-56.1213	-141.816	-41.8389	-13.2741	-6.1329	-13.2741	29.5731	-13.2741	22.4319	8.14948	15.2907	15.2907	-63.2625	1.00829	-113.251	8.14948	29.5731	22.4319	36.7143	8.14948	-113.251	-13.2741	8.14948
	2015	4	M	71-80	5	1	Success	AF	AF	W		-4.14119		17.1495	29.5731	17.1495	13.0083	4.7259	-15.9801	21.2907	8.8671	4.7259	0.58471	-69.8156	21.2907	4.7259	-32.5448	-32.5448	-82.2392	-24.2625	-7.69768	-3.55648	-7.69768	17.1495	-7.69768	13.0083	4.7259	8.8671	8.8671	-36.686	0.58471	-65.6744	4.7259	17.1495	13.0083	21.2907	4.7259	-65.6744	-7.69768
	2015	4	F	71-80	12	3	Success	SR	AF	R		2.85881		8.17277	-11.8389	-20.4153	-11.8389	-8.98006	-3.26245	11.0316	-14.6977	-6.12126	-3.26245	-0.403645	48.1961	-14.6977	-3.26245	22.4668	22.4668	56.7725	16.7492	5.31397	2.45516	5.31397	-11.8389	5.31397	-8.98006	-3.26245	-6.12126	-6.12126	25.3256	-0.403645	45.3373	-3.26245	-11.8389	-8.98006	-14.6977	-3.26245	45.3373
	2015	4	F	81-90	19	1	Success	SR	SR	R		9.85881		97.1961	28.1844	-40.8272	-70.4036	-40.8272	-30.9684	-11.2508	38.0432	-50.686	-21.1096	-11.2508	-1.392	166.208	-50.686	-11.2508	77.4785	77.4785	195.784	57.7608	18.3256	8.46681	18.3256	-40.8272	18.3256	-30.9684	-11.2508	-21.1096	-21.1096	87.3373	-1.392	156.349	-11.2508	-40.8272	-30.9684	-50.686	-11.2508
	2015	4	M	61-70	6	1	Success	SR	0	W		-3.14119		9.8671	-30.9684	-8.98006	13.0083	22.4319	13.0083	9.8671	3.58471	-12.1213	16.1495	6.7259	3.58471	0.443516	-52.9568	16.1495	3.58471	-24.686	-24.686	-62.3804	-18.4036	-5.83887	-2.69768	-5.83887	13.0083	-5.83887	9.8671	3.58471	6.7259	6.7259	-27.8272	0.443516	-49.8156	3.58471	13.0083	9.8671	16.1495
	2015	4	M	61-70	37	1	Success	0	0	W		27.8588		776.113	-87.5099	274.655	79.6429	-115.369	-198.945	-115.369	-87.5099	-31.7923	107.502	-143.228	-59.6511	-31.7923	-3.93349	469.666	-143.228	-31.7923	218.937	218.937	553.243	163.219	51.7841	23.9253	51.7841	-115.369	51.7841	-87.5099	-31.7923	-59.6511	-59.6511	246.796	-3.93349	441.807	-31.7923	-115.369	-87.5099
	2015	4	M	71-80	8	3	Success	SR	AF	W		-1.14119		1.30232	-31.7923	3.58471	-11.2508	-3.26245	4.7259	8.14948	4.7259	3.58471	1.30232	-4.40365	5.8671	2.44352	1.30232	0.161129	-19.2392	5.8671	1.30232	-8.96842	-8.96842	-22.6627	-6.68603	-2.12126	-0.980064	-2.12126	4.7259	-2.12126	3.58471	1.30232	2.44352	2.44352	-10.1096	0.161129	-18.098	1.30232	4.7259
	2015	4	M	61-70	12	1	Success	AF	AF	R		2.85881		8.17277	-3.26245	79.6429	-8.98006	28.1844	8.17277	-11.8389	-20.4153	-11.8389	-8.98006	-3.26245	11.0316	-14.6977	-6.12126	-3.26245	-0.403645	48.1961	-14.6977	-3.26245	22.4668	22.4668	56.7725	16.7492	5.31397	2.45516	5.31397	-11.8389	5.31397	-8.98006	-3.26245	-6.12126	-6.12126	25.3256	-0.403645	45.3373	-3.26245
	2015	4	M	30-50	11	1	Success	SR	0	W		1.85881		3.45516	5.31397	-2.12126	51.7841	-5.83887	18.3256	5.31397	-7.69768	-13.2741	-7.69768	-5.83887	-2.12126	7.17277	-9.55648	-3.98006	-2.12126	-0.262452	31.3373	-9.55648	-2.12126	14.608	14.608	36.9137	10.8904	3.45516	1.59635	3.45516	-7.69768	3.45516	-5.83887	-2.12126	-3.98006	-3.98006	16.4668	-0.262452	29.4785
	2015	4	M	61-70	5	1	Success	SR	AF	W		-4.14119		17.1495	-7.69768	-11.8389	4.7259	-115.369	13.0083	-40.8272	-11.8389	17.1495	29.5731	17.1495	13.0083	4.7259	-15.9801	21.2907	8.8671	4.7259	0.58471	-69.8156	21.2907	4.7259	-32.5448	-32.5448	-82.2392	-24.2625	-7.69768	-3.55648	-7.69768	17.1495	-7.69768	13.0083	4.7259	8.8671	8.8671	-36.686	0.58471
	2015	4	M	61-70	5	1	Success	SR	SR	R		-4.14119		17.1495	17.1495	-7.69768	-11.8389	4.7259	-115.369	13.0083	-40.8272	-11.8389	17.1495	29.5731	17.1495	13.0083	4.7259	-15.9801	21.2907	8.8671	4.7259	0.58471	-69.8156	21.2907	4.7259	-32.5448	-32.5448	-82.2392	-24.2625	-7.69768	-3.55648	-7.69768	17.1495	-7.69768	13.0083	4.7259	8.8671	8.8671	-36.686
	2015	4	M	71-80	10	1	Success	AF	AF	W		0.858806		0.737548	-3.55648	-3.55648	1.59635	2.45516	-0.980064	23.9253	-2.69768	8.46681	2.45516	-3.55648	-6.1329	-3.55648	-2.69768	-0.980064	3.31397	-4.41529	-1.83887	-0.980064	-0.121258	14.4785	-4.41529	-0.980064	6.74919	6.74919	17.0549	5.03158	1.59635	0.737548	1.59635	-3.55648	1.59635	-2.69768	-0.980064	-1.83887	-1.83887
	2015	5	F	61-70	19	1	Success	AF	AF	W		9.85881		97.1961	8.46681	-40.8272	-40.8272	18.3256	28.1844	-11.2508	274.655	-30.9684	97.1961	28.1844	-40.8272	-70.4036	-40.8272	-30.9684	-11.2508	38.0432	-50.686	-21.1096	-11.2508	-1.392	166.208	-50.686	-11.2508	77.4785	77.4785	195.784	57.7608	18.3256	8.46681	18.3256	-40.8272	18.3256	-30.9684	-11.2508	-21.1096
	2015	5	F	81-90	5	1	Success	AF	AF	R		-4.14119		17.1495	-40.8272	-3.55648	17.1495	17.1495	-7.69768	-11.8389	4.7259	-115.369	13.0083	-40.8272	-11.8389	17.1495	29.5731	17.1495	13.0083	4.7259	-15.9801	21.2907	8.8671	4.7259	0.58471	-69.8156	21.2907	4.7259	-32.5448	-32.5448	-82.2392	-24.2625	-7.69768	-3.55648	-7.69768	17.1495	-7.69768	13.0083	4.7259
	2015	5	F	71-80	27	2	Success	AF	AF	W		17.8588		318.937	-73.9568	176.067	15.3373	-73.9568	-73.9568	33.1961	51.0549	-20.3804	497.525	-56.098	176.067	51.0549	-73.9568	-127.533	-73.9568	-56.098	-20.3804	68.9137	-91.8156	-38.2392	-20.3804	-2.52155	301.078	-91.8156	-20.3804	140.349	140.349	354.655	104.631	33.1961	15.3373	33.1961	-73.9568	33.1961	-56.098
	2015	5	F	61-70	4	1	Success	SR	0	R		-5.14119		26.4319	-91.8156	21.2907	-50.686	-4.41529	21.2907	21.2907	-9.55648	-14.6977	5.8671	-143.228	16.1495	-50.686	-14.6977	21.2907	36.7143	21.2907	16.1495	5.8671	-19.8389	26.4319	11.0083	5.8671	0.725904	-86.6744	26.4319	5.8671	-40.4036	-40.4036	-102.098	-30.1213	-9.55648	-4.41529	-9.55648	21.2907	-9.55648
	2015	5	M	71-80	8	2	Success	SR	SR	W		-1.14119		1.30232	5.8671	-20.3804	4.7259	-11.2508	-0.980064	4.7259	4.7259	-2.12126	-3.26245	1.30232	-31.7923	3.58471	-11.2508	-3.26245	4.7259	8.14948	4.7259	3.58471	1.30232	-4.40365	5.8671	2.44352	1.30232	0.161129	-19.2392	5.8671	1.30232	-8.96842	-8.96842	-22.6627	-6.68603	-2.12126	-0.980064	-2.12126	4.7259
	2015	5	M	71-80	18	1	Success	AF	AF	W		8.85881		78.4785	-10.1096	-45.5448	158.208	-36.686	87.3373	7.608	-36.686	-36.686	16.4668	25.3256	-10.1096	246.796	-27.8272	87.3373	25.3256	-36.686	-63.2625	-36.686	-27.8272	-10.1096	34.1844	-45.5448	-18.9684	-10.1096	-1.25081	149.349	-45.5448	-10.1096	69.6196	69.6196	175.925	51.902	16.4668	7.608	16.4668
	2015	5	M	61-70	3	1	Success	SR	SR	W		-6.14119		37.7143	-54.4036	7.00829	31.5731	-109.674	25.4319	-60.5448	-5.2741	25.4319	25.4319	-11.4153	-17.5565	7.00829	-171.086	19.2907	-60.5448	-17.5565	25.4319	43.8555	25.4319	19.2907	7.00829	-23.6977	31.5731	13.1495	7.00829	0.867097	-103.533	31.5731	7.00829	-48.2625	-48.2625	-121.957	-35.9801	-11.4153	-5.2741
	2015	5	M	61-70	19	1	Success	SR	SR	R		9.85881		97.1961	-60.5448	87.3373	-11.2508	-50.686	176.067	-40.8272	97.1961	8.46681	-40.8272	-40.8272	18.3256	28.1844	-11.2508	274.655	-30.9684	97.1961	28.1844	-40.8272	-70.4036	-40.8272	-30.9684	-11.2508	38.0432	-50.686	-21.1096	-11.2508	-1.392	166.208	-50.686	-11.2508	77.4785	77.4785	195.784	57.7608	18.3256
	2015	5	M	30-50	9	1	Success	AF	AF	R		-0.141194		0.0199356	-1.392	0.867097	-1.25081	0.161129	0.725904	-2.52155	0.58471	-1.392	-0.121258	0.58471	0.58471	-0.262452	-0.403645	0.161129	-3.93349	0.443516	-1.392	-0.403645	0.58471	1.00829	0.58471	0.443516	0.161129	-0.544839	0.725904	0.302323	0.161129	0.0199356	-2.38036	0.725904	0.161129	-1.10961	-1.10961	-2.80394	-0.827226
	2015	6	F	81-90	16	1	Success	0	0	R		6.85881		47.0432	-0.96842	67.6196	-42.1213	60.7608	-7.82723	-35.2625	122.49	-28.4036	67.6196	5.89039	-28.4036	-28.4036	12.7492	19.608	-7.82723	191.078	-21.5448	67.6196	19.608	-28.4036	-48.9801	-28.4036	-21.5448	-7.82723	26.4668	-35.2625	-14.686	-7.82723	-0.96842	115.631	-35.2625	-7.82723	53.902	53.902	136.208
	2015	6	F	61-70	10	1	Success	SR	SR	W		0.858806		0.737548	5.89039	-0.121258	8.46681	-5.2741	7.608	-0.980064	-4.41529	15.3373	-3.55648	8.46681	0.737548	-3.55648	-3.55648	1.59635	2.45516	-0.980064	23.9253	-2.69768	8.46681	2.45516	-3.55648	-6.1329	-3.55648	-2.69768	-0.980064	3.31397	-4.41529	-1.83887	-0.980064	-0.121258	14.4785	-4.41529	-0.980064	6.74919	6.74919
	2015	6	M	71-80	8	1	Success	SR	0	W		-1.14119		1.30232	-0.980064	-7.82723	0.161129	-11.2508	7.00829	-10.1096	1.30232	5.8671	-20.3804	4.7259	-11.2508	-0.980064	4.7259	4.7259	-2.12126	-3.26245	1.30232	-31.7923	3.58471	-11.2508	-3.26245	4.7259	8.14948	4.7259	3.58471	1.30232	-4.40365	5.8671	2.44352	1.30232	0.161129	-19.2392	5.8671	1.30232	-8.96842
	2015	6	M	71-80	11	3	Success	AF	AF	A		1.85881		3.45516	-2.12126	1.59635	12.7492	-0.262452	18.3256	-11.4153	16.4668	-2.12126	-9.55648	33.1961	-7.69768	18.3256	1.59635	-7.69768	-7.69768	3.45516	5.31397	-2.12126	51.7841	-5.83887	18.3256	5.31397	-7.69768	-13.2741	-7.69768	-5.83887	-2.12126	7.17277	-9.55648	-3.98006	-2.12126	-0.262452	31.3373	-9.55648	-2.12126
	2015	6	M	71-80	5	1	Success	SR	SR	R		-4.14119		17.1495	-7.69768	4.7259	-3.55648	-28.4036	0.58471	-40.8272	25.4319	-36.686	4.7259	21.2907	-73.9568	17.1495	-40.8272	-3.55648	17.1495	17.1495	-7.69768	-11.8389	4.7259	-115.369	13.0083	-40.8272	-11.8389	17.1495	29.5731	17.1495	13.0083	4.7259	-15.9801	21.2907	8.8671	4.7259	0.58471	-69.8156	21.2907
	2015	6	M	71-80	9	1	Success	SR	SR	R		-0.141194		0.0199356	0.58471	-0.262452	0.161129	-0.121258	-0.96842	0.0199356	-1.392	0.867097	-1.25081	0.161129	0.725904	-2.52155	0.58471	-1.392	-0.121258	0.58471	0.58471	-0.262452	-0.403645	0.161129	-3.93349	0.443516	-1.392	-0.403645	0.58471	1.00829	0.58471	0.443516	0.161129	-0.544839	0.725904	0.302323	0.161129	0.0199356	-2.38036
	2015	6	M	71-80	26	1	Success	AF	AF	R		16.8588		284.219	-2.38036	-69.8156	31.3373	-19.2392	14.4785	115.631	-2.38036	166.208	-103.533	149.349	-19.2392	-86.6744	301.078	-69.8156	166.208	14.4785	-69.8156	-69.8156	31.3373	48.1961	-19.2392	469.666	-52.9568	166.208	48.1961	-69.8156	-120.392	-69.8156	-52.9568	-19.2392	65.0549	-86.6744	-36.098	-19.2392	-2.38036
	2015	6	M	71-80	6	1	Success	AF	AF	R		-3.14119		9.8671	-52.9568	0.443516	13.0083	-5.83887	3.58471	-2.69768	-21.5448	0.443516	-30.9684	19.2907	-27.8272	3.58471	16.1495	-56.098	13.0083	-30.9684	-2.69768	13.0083	13.0083	-5.83887	-8.98006	3.58471	-87.5099	9.8671	-30.9684	-8.98006	13.0083	22.4319	13.0083	9.8671	3.58471	-12.1213	16.1495	6.7259	3.58471
	2015	6	M	51-60	17	2	Success	SR	SR	R		7.85881		61.7608	-24.686	132.49	-1.10961	-32.5448	14.608	-8.96842	6.74919	53.902	-1.10961	77.4785	-48.2625	69.6196	-8.96842	-40.4036	140.349	-32.5448	77.4785	6.74919	-32.5448	-32.5448	14.608	22.4668	-8.96842	218.937	-24.686	77.4785	22.4668	-32.5448	-56.1213	-32.5448	-24.686	-8.96842	30.3256	-40.4036	-16.8272
	2015	6	M	81-90	16	1	Success	SR	AF	W		6.85881		47.0432	53.902	-21.5448	115.631	-0.96842	-28.4036	12.7492	-7.82723	5.89039	47.0432	-0.96842	67.6196	-42.1213	60.7608	-7.82723	-35.2625	122.49	-28.4036	67.6196	5.89039	-28.4036	-28.4036	12.7492	19.608	-7.82723	191.078	-21.5448	67.6196	19.608	-28.4036	-48.9801	-28.4036	-21.5448	-7.82723	26.4668	-35.2625
	2015	6	F	81-90	29	3	Success	SR	AF	W		19.8588		394.372	136.208	156.067	-62.3804	334.796	-2.80394	-82.2392	36.9137	-22.6627	17.0549	136.208	-2.80394	195.784	-121.957	175.925	-22.6627	-102.098	354.655	-82.2392	195.784	17.0549	-82.2392	-82.2392	36.9137	56.7725	-22.6627	553.243	-62.3804	195.784	56.7725	-82.2392	-141.816	-82.2392	-62.3804	-22.6627	76.6313
	2015	6	M	71-80	13	1	Success	SR	SR	W		3.85881		14.8904	76.6313	26.4668	30.3256	-12.1213	65.0549	-0.544839	-15.9801	7.17277	-4.40365	3.31397	26.4668	-0.544839	38.0432	-23.6977	34.1844	-4.40365	-19.8389	68.9137	-15.9801	38.0432	3.31397	-15.9801	-15.9801	7.17277	11.0316	-4.40365	107.502	-12.1213	38.0432	11.0316	-15.9801	-27.5565	-15.9801	-12.1213	-4.40365
	2015	6	M	61-70	7	3	Success	SR	SR	W		-2.14119		4.58471	-8.26245	-42.5215	-14.686	-16.8272	6.7259	-36.098	0.302323	8.8671	-3.98006	2.44352	-1.83887	-14.686	0.302323	-21.1096	13.1495	-18.9684	2.44352	11.0083	-38.2392	8.8671	-21.1096	-1.83887	8.8671	8.8671	-3.98006	-6.12126	2.44352	-59.6511	6.7259	-21.1096	-6.12126	8.8671	15.2907	8.8671	6.7259
	2015	6	M	61-70	8	3	Success	SR	SR	W		-1.14119		1.30232	2.44352	-4.40365	-22.6627	-7.82723	-8.96842	3.58471	-19.2392	0.161129	4.7259	-2.12126	1.30232	-0.980064	-7.82723	0.161129	-11.2508	7.00829	-10.1096	1.30232	5.8671	-20.3804	4.7259	-11.2508	-0.980064	4.7259	4.7259	-2.12126	-3.26245	1.30232	-31.7923	3.58471	-11.2508	-3.26245	4.7259	8.14948	4.7259
	2015	6	M	71-80	14	3	Success	SR	SR	W		4.85881		23.608	-5.54484	-10.4036	18.7492	96.4901	33.3256	38.1844	-15.2625	81.9137	-0.686032	-20.1213	9.03158	-5.54484	4.17277	33.3256	-0.686032	47.902	-29.8389	43.0432	-5.54484	-24.9801	86.7725	-20.1213	47.902	4.17277	-20.1213	-20.1213	9.03158	13.8904	-5.54484	135.361	-15.2625	47.902	13.8904	-20.1213	-34.6977
	2015	6	M	61-70	5	2	Success	SR	0	R		-4.14119		17.1495	-20.1213	4.7259	8.8671	-15.9801	-82.2392	-28.4036	-32.5448	13.0083	-69.8156	0.58471	17.1495	-7.69768	4.7259	-3.55648	-28.4036	0.58471	-40.8272	25.4319	-36.686	4.7259	21.2907	-73.9568	17.1495	-40.8272	-3.55648	17.1495	17.1495	-7.69768	-11.8389	4.7259	-115.369	13.0083	-40.8272	-11.8389	17.1495
	2015	6	F	71-80	11	1	Success	0	0	R		1.85881		3.45516	-7.69768	9.03158	-2.12126	-3.98006	7.17277	36.9137	12.7492	14.608	-5.83887	31.3373	-0.262452	-7.69768	3.45516	-2.12126	1.59635	12.7492	-0.262452	18.3256	-11.4153	16.4668	-2.12126	-9.55648	33.1961	-7.69768	18.3256	1.59635	-7.69768	-7.69768	3.45516	5.31397	-2.12126	51.7841	-5.83887	18.3256	5.31397
	2015	6	M	81-90	11	1	Success	0	0	R		1.85881		3.45516	3.45516	-7.69768	9.03158	-2.12126	-3.98006	7.17277	36.9137	12.7492	14.608	-5.83887	31.3373	-0.262452	-7.69768	3.45516	-2.12126	1.59635	12.7492	-0.262452	18.3256	-11.4153	16.4668	-2.12126	-9.55648	33.1961	-7.69768	18.3256	1.59635	-7.69768	-7.69768	3.45516	5.31397	-2.12126	51.7841	-5.83887	18.3256
	2015	6	M	61-70	13	1	Success	SR	SR	A		3.85881		14.8904	7.17277	7.17277	-15.9801	18.7492	-4.40365	-8.26245	14.8904	76.6313	26.4668	30.3256	-12.1213	65.0549	-0.544839	-15.9801	7.17277	-4.40365	3.31397	26.4668	-0.544839	38.0432	-23.6977	34.1844	-4.40365	-19.8389	68.9137	-15.9801	38.0432	3.31397	-15.9801	-15.9801	7.17277	11.0316	-4.40365	107.502	-12.1213
	2015	6	F	61-70	25	2	Success	SR	SR	W		15.8588		251.502	61.1961	29.4785	29.4785	-65.6744	77.0549	-18.098	-33.9568	61.1961	314.937	108.772	124.631	-49.8156	267.361	-2.23916	-65.6744	29.4785	-18.098	13.6196	108.772	-2.23916	156.349	-97.392	140.49	-18.098	-81.5332	283.219	-65.6744	156.349	13.6196	-65.6744	-65.6744	29.4785	45.3373	-18.098	441.807
	2015	6	M	61-70	8	1	Success	AF	AF	A		-1.14119		1.30232	-18.098	-4.40365	-2.12126	-2.12126	4.7259	-5.54484	1.30232	2.44352	-4.40365	-22.6627	-7.82723	-8.96842	3.58471	-19.2392	0.161129	4.7259	-2.12126	1.30232	-0.980064	-7.82723	0.161129	-11.2508	7.00829	-10.1096	1.30232	5.8671	-20.3804	4.7259	-11.2508	-0.980064	4.7259	4.7259	-2.12126	-3.26245	1.30232
	2015	6	M	61-70	11	1	Success	SR	SR	R		1.85881		3.45516	-2.12126	29.4785	7.17277	3.45516	3.45516	-7.69768	9.03158	-2.12126	-3.98006	7.17277	36.9137	12.7492	14.608	-5.83887	31.3373	-0.262452	-7.69768	3.45516	-2.12126	1.59635	12.7492	-0.262452	18.3256	-11.4153	16.4668	-2.12126	-9.55648	33.1961	-7.69768	18.3256	1.59635	-7.69768	-7.69768	3.45516	5.31397
	2015	6	F	81-90	25	1	Success	0	0	W		15.8588		251.502	29.4785	-18.098	251.502	61.1961	29.4785	29.4785	-65.6744	77.0549	-18.098	-33.9568	61.1961	314.937	108.772	124.631	-49.8156	267.361	-2.23916	-65.6744	29.4785	-18.098	13.6196	108.772	-2.23916	156.349	-97.392	140.49	-18.098	-81.5332	283.219	-65.6744	156.349	13.6196	-65.6744	-65.6744	29.4785
	2015	6	F	61-70	2	1	Success	AF	AF	A		-7.14119		50.9966	-113.251	-13.2741	8.14948	-113.251	-27.5565	-13.2741	-13.2741	29.5731	-34.6977	8.14948	15.2907	-27.5565	-141.816	-48.9801	-56.1213	22.4319	-120.392	1.00829	29.5731	-13.2741	8.14948	-6.1329	-48.9801	1.00829	-70.4036	43.8555	-63.2625	8.14948	36.7143	-127.533	29.5731	-70.4036	-6.1329	29.5731	29.5731
	2015	6	F	30-50	8	2	Success	SR	SR	W		-1.14119		1.30232	8.14948	-18.098	-2.12126	1.30232	-18.098	-4.40365	-2.12126	-2.12126	4.7259	-5.54484	1.30232	2.44352	-4.40365	-22.6627	-7.82723	-8.96842	3.58471	-19.2392	0.161129	4.7259	-2.12126	1.30232	-0.980064	-7.82723	0.161129	-11.2508	7.00829	-10.1096	1.30232	5.8671	-20.3804	4.7259	-11.2508	-0.980064	4.7259
	2015	6	M	51-60	8	1	Success	SR	0	R		-1.14119		1.30232	1.30232	8.14948	-18.098	-2.12126	1.30232	-18.098	-4.40365	-2.12126	-2.12126	4.7259	-5.54484	1.30232	2.44352	-4.40365	-22.6627	-7.82723	-8.96842	3.58471	-19.2392	0.161129	4.7259	-2.12126	1.30232	-0.980064	-7.82723	0.161129	-11.2508	7.00829	-10.1096	1.30232	5.8671	-20.3804	4.7259	-11.2508	-0.980064
	2015	6	M	61-70	17	1	Success	SR	AF	W		7.85881		61.7608	-8.96842	-8.96842	-56.1213	124.631	14.608	-8.96842	124.631	30.3256	14.608	14.608	-32.5448	38.1844	-8.96842	-16.8272	30.3256	156.067	53.902	61.7608	-24.686	132.49	-1.10961	-32.5448	14.608	-8.96842	6.74919	53.902	-1.10961	77.4785	-48.2625	69.6196	-8.96842	-40.4036	140.349	-32.5448	77.4785
	2015	6	M	61-70	13	1	Success	SR	SR	R		3.85881		14.8904	30.3256	-4.40365	-4.40365	-27.5565	61.1961	7.17277	-4.40365	61.1961	14.8904	7.17277	7.17277	-15.9801	18.7492	-4.40365	-8.26245	14.8904	76.6313	26.4668	30.3256	-12.1213	65.0549	-0.544839	-15.9801	7.17277	-4.40365	3.31397	26.4668	-0.544839	38.0432	-23.6977	34.1844	-4.40365	-19.8389	68.9137	-15.9801
	2015	6	M	30-50	12	1	Success	SR	0	W		2.85881		8.17277	11.0316	22.4668	-3.26245	-3.26245	-20.4153	45.3373	5.31397	-3.26245	45.3373	11.0316	5.31397	5.31397	-11.8389	13.8904	-3.26245	-6.12126	11.0316	56.7725	19.608	22.4668	-8.98006	48.1961	-0.403645	-11.8389	5.31397	-3.26245	2.45516	19.608	-0.403645	28.1844	-17.5565	25.3256	-3.26245	-14.6977	51.0549
	2015	7	M	71-80	4	1	Success	AF	AF	R		-5.14119		26.4319	-14.6977	-19.8389	-40.4036	5.8671	5.8671	36.7143	-81.5332	-9.55648	5.8671	-81.5332	-19.8389	-9.55648	-9.55648	21.2907	-24.9801	5.8671	11.0083	-19.8389	-102.098	-35.2625	-40.4036	16.1495	-86.6744	0.725904	21.2907	-9.55648	5.8671	-4.41529	-35.2625	0.725904	-50.686	31.5731	-45.5448	5.8671	26.4319
	2015	7	M	71-80	7	1	Success	SR	SR	W		-2.14119		4.58471	11.0083	-6.12126	-8.26245	-16.8272	2.44352	2.44352	15.2907	-33.9568	-3.98006	2.44352	-33.9568	-8.26245	-3.98006	-3.98006	8.8671	-10.4036	2.44352	4.58471	-8.26245	-42.5215	-14.686	-16.8272	6.7259	-36.098	0.302323	8.8671	-3.98006	2.44352	-1.83887	-14.686	0.302323	-21.1096	13.1495	-18.9684	2.44352
	2015	7	F	81-90	4	2	Success	SR	AF	R		-5.14119		26.4319	11.0083	26.4319	-14.6977	-19.8389	-40.4036	5.8671	5.8671	36.7143	-81.5332	-9.55648	5.8671	-81.5332	-19.8389	-9.55648	-9.55648	21.2907	-24.9801	5.8671	11.0083	-19.8389	-102.098	-35.2625	-40.4036	16.1495	-86.6744	0.725904	21.2907	-9.55648	5.8671	-4.41529	-35.2625	0.725904	-50.686	31.5731	-45.5448
	2015	7	M	81-90	8	2	Success	AF	AF	W		-1.14119		1.30232	5.8671	2.44352	5.8671	-3.26245	-4.40365	-8.96842	1.30232	1.30232	8.14948	-18.098	-2.12126	1.30232	-18.098	-4.40365	-2.12126	-2.12126	4.7259	-5.54484	1.30232	2.44352	-4.40365	-22.6627	-7.82723	-8.96842	3.58471	-19.2392	0.161129	4.7259	-2.12126	1.30232	-0.980064	-7.82723	0.161129	-11.2508	7.00829
	2015	7	M	71-80	7	1	Success	AF	AF	R		-2.14119		4.58471	2.44352	11.0083	4.58471	11.0083	-6.12126	-8.26245	-16.8272	2.44352	2.44352	15.2907	-33.9568	-3.98006	2.44352	-33.9568	-8.26245	-3.98006	-3.98006	8.8671	-10.4036	2.44352	4.58471	-8.26245	-42.5215	-14.686	-16.8272	6.7259	-36.098	0.302323	8.8671	-3.98006	2.44352	-1.83887	-14.686	0.302323	-21.1096
	2015	7	M	61-70	12	1	Success	AF	AF	R		2.85881		8.17277	-6.12126	-3.26245	-14.6977	-6.12126	-14.6977	8.17277	11.0316	22.4668	-3.26245	-3.26245	-20.4153	45.3373	5.31397	-3.26245	45.3373	11.0316	5.31397	5.31397	-11.8389	13.8904	-3.26245	-6.12126	11.0316	56.7725	19.608	22.4668	-8.98006	48.1961	-0.403645	-11.8389	5.31397	-3.26245	2.45516	19.608	-0.403645
	2015	7	M	61-70	24	2	Success	SR	SR	R		14.8588		220.784	42.4785	-31.8156	-16.9568	-76.392	-31.8156	-76.392	42.4785	57.3373	116.772	-16.9568	-16.9568	-106.11	235.643	27.6196	-16.9568	235.643	57.3373	27.6196	27.6196	-61.5332	72.1961	-16.9568	-31.8156	57.3373	295.078	101.914	116.772	-46.6744	250.502	-2.09797	-61.5332	27.6196	-16.9568	12.7608	101.914
	2015	7	F	71-80	3	1	Success	AF	AF	W		-6.14119		37.7143	-91.2508	-17.5565	13.1495	7.00829	31.5731	13.1495	31.5731	-17.5565	-23.6977	-48.2625	7.00829	7.00829	43.8555	-97.392	-11.4153	7.00829	-97.392	-23.6977	-11.4153	-11.4153	25.4319	-29.8389	7.00829	13.1495	-23.6977	-121.957	-42.1213	-48.2625	19.2907	-103.533	0.867097	25.4319	-11.4153	7.00829	-5.2741
	2015	7	F	71-80	3	1	Success	AF	AF	R		-6.14119		37.7143	37.7143	-91.2508	-17.5565	13.1495	7.00829	31.5731	13.1495	31.5731	-17.5565	-23.6977	-48.2625	7.00829	7.00829	43.8555	-97.392	-11.4153	7.00829	-97.392	-23.6977	-11.4153	-11.4153	25.4319	-29.8389	7.00829	13.1495	-23.6977	-121.957	-42.1213	-48.2625	19.2907	-103.533	0.867097	25.4319	-11.4153	7.00829
	2015	7	M	61-70	7	1	Success	AF	AF	R		-2.14119		4.58471	13.1495	13.1495	-31.8156	-6.12126	4.58471	2.44352	11.0083	4.58471	11.0083	-6.12126	-8.26245	-16.8272	2.44352	2.44352	15.2907	-33.9568	-3.98006	2.44352	-33.9568	-8.26245	-3.98006	-3.98006	8.8671	-10.4036	2.44352	4.58471	-8.26245	-42.5215	-14.686	-16.8272	6.7259	-36.098	0.302323	8.8671	-3.98006
	2015	7	M	61-70	10	2	Success	AF	AF	R		0.858806		0.737548	-1.83887	-5.2741	-5.2741	12.7608	2.45516	-1.83887	-0.980064	-4.41529	-1.83887	-4.41529	2.45516	3.31397	6.74919	-0.980064	-0.980064	-6.1329	13.6196	1.59635	-0.980064	13.6196	3.31397	1.59635	1.59635	-3.55648	4.17277	-0.980064	-1.83887	3.31397	17.0549	5.89039	6.74919	-2.69768	14.4785	-0.121258	-3.55648
	2015	7	M	61-70	5	2	Success	SR	0	R		-4.14119		17.1495	-3.55648	8.8671	25.4319	25.4319	-61.5332	-11.8389	8.8671	4.7259	21.2907	8.8671	21.2907	-11.8389	-15.9801	-32.5448	4.7259	4.7259	29.5731	-65.6744	-7.69768	4.7259	-65.6744	-15.9801	-7.69768	-7.69768	17.1495	-20.1213	4.7259	8.8671	-15.9801	-82.2392	-28.4036	-32.5448	13.0083	-69.8156	0.58471
	2015	7	M	71-80	6	1	Success	AF	AF	W		-3.14119		9.8671	13.0083	-2.69768	6.7259	19.2907	19.2907	-46.6744	-8.98006	6.7259	3.58471	16.1495	6.7259	16.1495	-8.98006	-12.1213	-24.686	3.58471	3.58471	22.4319	-49.8156	-5.83887	3.58471	-49.8156	-12.1213	-5.83887	-5.83887	13.0083	-15.2625	3.58471	6.7259	-12.1213	-62.3804	-21.5448	-24.686	9.8671	-52.9568
	2015	7	M	61-70	17	1	Success	SR	SR	W		7.85881		61.7608	-24.686	-32.5448	6.74919	-16.8272	-48.2625	-48.2625	116.772	22.4668	-16.8272	-8.96842	-40.4036	-16.8272	-40.4036	22.4668	30.3256	61.7608	-8.96842	-8.96842	-56.1213	124.631	14.608	-8.96842	124.631	30.3256	14.608	14.608	-32.5448	38.1844	-8.96842	-16.8272	30.3256	156.067	53.902	61.7608	-24.686
	2015	7	M	51-60	11	1	Success	SR	SR	R		1.85881		3.45516	14.608	-5.83887	-7.69768	1.59635	-3.98006	-11.4153	-11.4153	27.6196	5.31397	-3.98006	-2.12126	-9.55648	-3.98006	-9.55648	5.31397	7.17277	14.608	-2.12126	-2.12126	-13.2741	29.4785	3.45516	-2.12126	29.4785	7.17277	3.45516	3.45516	-7.69768	9.03158	-2.12126	-3.98006	7.17277	36.9137	12.7492	14.608
	2015	7	F	81-90	13	1	Success	0	0	W		3.85881		14.8904	7.17277	30.3256	-12.1213	-15.9801	3.31397	-8.26245	-23.6977	-23.6977	57.3373	11.0316	-8.26245	-4.40365	-19.8389	-8.26245	-19.8389	11.0316	14.8904	30.3256	-4.40365	-4.40365	-27.5565	61.1961	7.17277	-4.40365	61.1961	14.8904	7.17277	7.17277	-15.9801	18.7492	-4.40365	-8.26245	14.8904	76.6313	26.4668
	2015	7	F	61-70	7	2	Success	AF	AF	W		-2.14119		4.58471	-8.26245	-3.98006	-16.8272	6.7259	8.8671	-1.83887	4.58471	13.1495	13.1495	-31.8156	-6.12126	4.58471	2.44352	11.0083	4.58471	11.0083	-6.12126	-8.26245	-16.8272	2.44352	2.44352	15.2907	-33.9568	-3.98006	2.44352	-33.9568	-8.26245	-3.98006	-3.98006	8.8671	-10.4036	2.44352	4.58471	-8.26245	-42.5215
	2015	7	F	61-70	4	2	Success	AF	AF	A		-5.14119		26.4319	11.0083	-19.8389	-9.55648	-40.4036	16.1495	21.2907	-4.41529	11.0083	31.5731	31.5731	-76.392	-14.6977	11.0083	5.8671	26.4319	11.0083	26.4319	-14.6977	-19.8389	-40.4036	5.8671	5.8671	36.7143	-81.5332	-9.55648	5.8671	-81.5332	-19.8389	-9.55648	-9.55648	21.2907	-24.9801	5.8671	11.0083	-19.8389
	2015	7	M	71-80	5	1	Success	AF	AF	R		-4.14119		17.1495	21.2907	8.8671	-15.9801	-7.69768	-32.5448	13.0083	17.1495	-3.55648	8.8671	25.4319	25.4319	-61.5332	-11.8389	8.8671	4.7259	21.2907	8.8671	21.2907	-11.8389	-15.9801	-32.5448	4.7259	4.7259	29.5731	-65.6744	-7.69768	4.7259	-65.6744	-15.9801	-7.69768	-7.69768	17.1495	-20.1213	4.7259	8.8671
	2015	7	M	n/a	5	2	Success	SR	0	R		-4.14119		17.1495	17.1495	21.2907	8.8671	-15.9801	-7.69768	-32.5448	13.0083	17.1495	-3.55648	8.8671	25.4319	25.4319	-61.5332	-11.8389	8.8671	4.7259	21.2907	8.8671	21.2907	-11.8389	-15.9801	-32.5448	4.7259	4.7259	29.5731	-65.6744	-7.69768	4.7259	-65.6744	-15.9801	-7.69768	-7.69768	17.1495	-20.1213	4.7259
	2015	7	M	61-70	3	1	Success	0	0	R		-6.14119		37.7143	25.4319	25.4319	31.5731	13.1495	-23.6977	-11.4153	-48.2625	19.2907	25.4319	-5.2741	13.1495	37.7143	37.7143	-91.2508	-17.5565	13.1495	7.00829	31.5731	13.1495	31.5731	-17.5565	-23.6977	-48.2625	7.00829	7.00829	43.8555	-97.392	-11.4153	7.00829	-97.392	-23.6977	-11.4153	-11.4153	25.4319	-29.8389
	2015	7	M	81-90	12	1	Success	SR	0	W		2.85881		8.17277	-17.5565	-11.8389	-11.8389	-14.6977	-6.12126	11.0316	5.31397	22.4668	-8.98006	-11.8389	2.45516	-6.12126	-17.5565	-17.5565	42.4785	8.17277	-6.12126	-3.26245	-14.6977	-6.12126	-14.6977	8.17277	11.0316	22.4668	-3.26245	-3.26245	-20.4153	45.3373	5.31397	-3.26245	45.3373	11.0316	5.31397	5.31397	-11.8389
	2015	7	M	51-60	6	1	Success	SR	SR	R		-3.14119		9.8671	-8.98006	19.2907	13.0083	13.0083	16.1495	6.7259	-12.1213	-5.83887	-24.686	9.8671	13.0083	-2.69768	6.7259	19.2907	19.2907	-46.6744	-8.98006	6.7259	3.58471	16.1495	6.7259	16.1495	-8.98006	-12.1213	-24.686	3.58471	3.58471	22.4319	-49.8156	-5.83887	3.58471	-49.8156	-12.1213	-5.83887	-5.83887
	2015	8	M	71-80	10	1	Fail	AF	AF	W		0.858806		0.737548	-2.69768	2.45516	-5.2741	-3.55648	-3.55648	-4.41529	-1.83887	3.31397	1.59635	6.74919	-2.69768	-3.55648	0.737548	-1.83887	-5.2741	-5.2741	12.7608	2.45516	-1.83887	-0.980064	-4.41529	-1.83887	-4.41529	2.45516	3.31397	6.74919	-0.980064	-0.980064	-6.1329	13.6196	1.59635	-0.980064	13.6196	3.31397	1.59635
	2015	8	M	61-70	10	1	Success	SR	SR	R		0.858806		0.737548	0.737548	-2.69768	2.45516	-5.2741	-3.55648	-3.55648	-4.41529	-1.83887	3.31397	1.59635	6.74919	-2.69768	-3.55648	0.737548	-1.83887	-5.2741	-5.2741	12.7608	2.45516	-1.83887	-0.980064	-4.41529	-1.83887	-4.41529	2.45516	3.31397	6.74919	-0.980064	-0.980064	-6.1329	13.6196	1.59635	-0.980064	13.6196	3.31397
	2015	8	M	61-70	10	1	Success	AF	AF	W		0.858806		0.737548	0.737548	0.737548	-2.69768	2.45516	-5.2741	-3.55648	-3.55648	-4.41529	-1.83887	3.31397	1.59635	6.74919	-2.69768	-3.55648	0.737548	-1.83887	-5.2741	-5.2741	12.7608	2.45516	-1.83887	-0.980064	-4.41529	-1.83887	-4.41529	2.45516	3.31397	6.74919	-0.980064	-0.980064	-6.1329	13.6196	1.59635	-0.980064	13.6196
	2015	8	M	51-60	4	2	Success	SR	0	A		-5.14119		26.4319	-4.41529	-4.41529	-4.41529	16.1495	-14.6977	31.5731	21.2907	21.2907	26.4319	11.0083	-19.8389	-9.55648	-40.4036	16.1495	21.2907	-4.41529	11.0083	31.5731	31.5731	-76.392	-14.6977	11.0083	5.8671	26.4319	11.0083	26.4319	-14.6977	-19.8389	-40.4036	5.8671	5.8671	36.7143	-81.5332	-9.55648	5.8671
	2015	8	M	51-60	1	3	Success	AF	AF	A		-8.14119		66.279	41.8555	-6.99171	-6.99171	-6.99171	25.5731	-23.2741	49.9966	33.7143	33.7143	41.8555	17.4319	-31.4153	-15.1329	-63.9801	25.5731	33.7143	-6.99171	17.4319	49.9966	49.9966	-120.968	-23.2741	17.4319	9.29068	41.8555	17.4319	41.8555	-23.2741	-31.4153	-63.9801	9.29068	9.29068	58.1378	-129.11	-15.1329
	2015	8	F	51-60	14	2	Success	AF	AF	W		4.85881		23.608	-39.5565	-24.9801	4.17277	4.17277	4.17277	-15.2625	13.8904	-29.8389	-20.1213	-20.1213	-24.9801	-10.4036	18.7492	9.03158	38.1844	-15.2625	-20.1213	4.17277	-10.4036	-29.8389	-29.8389	72.1961	13.8904	-10.4036	-5.54484	-24.9801	-10.4036	-24.9801	13.8904	18.7492	38.1844	-5.54484	-5.54484	-34.6977	77.0549
	2015	8	M	61-70	13	10	Success	SR	SR	W		3.85881		14.8904	18.7492	-31.4153	-19.8389	3.31397	3.31397	3.31397	-12.1213	11.0316	-23.6977	-15.9801	-15.9801	-19.8389	-8.26245	14.8904	7.17277	30.3256	-12.1213	-15.9801	3.31397	-8.26245	-23.6977	-23.6977	57.3373	11.0316	-8.26245	-4.40365	-19.8389	-8.26245	-19.8389	11.0316	14.8904	30.3256	-4.40365	-4.40365	-27.5565
	2015	8	M	61-70	20	1	Success	AF	AF	W		10.8588		117.914	41.902	52.7608	-88.4036	-55.8272	9.32561	9.32561	9.32561	-34.1096	31.0432	-66.686	-44.9684	-44.9684	-55.8272	-23.2508	41.902	20.1844	85.3373	-34.1096	-44.9684	9.32561	-23.2508	-66.686	-66.686	161.349	31.0432	-23.2508	-12.392	-55.8272	-23.2508	-55.8272	31.0432	41.902	85.3373	-12.392	-12.392
	2015	8	M	61-70	11	1	Success	SR	SR	R		1.85881		3.45516	20.1844	7.17277	9.03158	-15.1329	-9.55648	1.59635	1.59635	1.59635	-5.83887	5.31397	-11.4153	-7.69768	-7.69768	-9.55648	-3.98006	7.17277	3.45516	14.608	-5.83887	-7.69768	1.59635	-3.98006	-11.4153	-11.4153	27.6196	5.31397	-3.98006	-2.12126	-9.55648	-3.98006	-9.55648	5.31397	7.17277	14.608	-2.12126
	2015	8	M	51-60	13	1	Success	SR	SR	R		3.85881		14.8904	7.17277	41.902	14.8904	18.7492	-31.4153	-19.8389	3.31397	3.31397	3.31397	-12.1213	11.0316	-23.6977	-15.9801	-15.9801	-19.8389	-8.26245	14.8904	7.17277	30.3256	-12.1213	-15.9801	3.31397	-8.26245	-23.6977	-23.6977	57.3373	11.0316	-8.26245	-4.40365	-19.8389	-8.26245	-19.8389	11.0316	14.8904	30.3256
	2015	8	M	61-70	7	1	Success	SR	SR	R		-2.14119		4.58471	-8.26245	-3.98006	-23.2508	-8.26245	-10.4036	17.4319	11.0083	-1.83887	-1.83887	-1.83887	6.7259	-6.12126	13.1495	8.8671	8.8671	11.0083	4.58471	-8.26245	-3.98006	-16.8272	6.7259	8.8671	-1.83887	4.58471	13.1495	13.1495	-31.8156	-6.12126	4.58471	2.44352	11.0083	4.58471	11.0083	-6.12126	-8.26245
	2015	8	M	71-80	4	2	Success	SR	SR	R		-5.14119		26.4319	11.0083	-19.8389	-9.55648	-55.8272	-19.8389	-24.9801	41.8555	26.4319	-4.41529	-4.41529	-4.41529	16.1495	-14.6977	31.5731	21.2907	21.2907	26.4319	11.0083	-19.8389	-9.55648	-40.4036	16.1495	21.2907	-4.41529	11.0083	31.5731	31.5731	-76.392	-14.6977	11.0083	5.8671	26.4319	11.0083	26.4319	-14.6977
	2015	8	F	81-90	7	1	Success	AF	AF	W		-2.14119		4.58471	11.0083	4.58471	-8.26245	-3.98006	-23.2508	-8.26245	-10.4036	17.4319	11.0083	-1.83887	-1.83887	-1.83887	6.7259	-6.12126	13.1495	8.8671	8.8671	11.0083	4.58471	-8.26245	-3.98006	-16.8272	6.7259	8.8671	-1.83887	4.58471	13.1495	13.1495	-31.8156	-6.12126	4.58471	2.44352	11.0083	4.58471	11.0083
	2015	8	F	61-70	9	1	Success	SR	SR	R		-0.141194		0.0199356	0.302323	0.725904	0.302323	-0.544839	-0.262452	-1.53319	-0.544839	-0.686032	1.14948	0.725904	-0.121258	-0.121258	-0.121258	0.443516	-0.403645	0.867097	0.58471	0.58471	0.725904	0.302323	-0.544839	-0.262452	-1.10961	0.443516	0.58471	-0.121258	0.302323	0.867097	0.867097	-2.09797	-0.403645	0.302323	0.161129	0.725904	0.302323
	2015	8	M	61-70	8	1	Success	SR	SR	A		-1.14119		1.30232	0.161129	2.44352	5.8671	2.44352	-4.40365	-2.12126	-12.392	-4.40365	-5.54484	9.29068	5.8671	-0.980064	-0.980064	-0.980064	3.58471	-3.26245	7.00829	4.7259	4.7259	5.8671	2.44352	-4.40365	-2.12126	-8.96842	3.58471	4.7259	-0.980064	2.44352	7.00829	7.00829	-16.9568	-3.26245	2.44352	1.30232	5.8671
	2015	8	M	71-80	15	1	Success	AF	AF	W		5.85881		34.3256	-6.68603	-0.827226	-12.5448	-30.1213	-12.5448	22.608	10.8904	63.6196	22.608	28.4668	-47.6977	-30.1213	5.03158	5.03158	5.03158	-18.4036	16.7492	-35.9801	-24.2625	-24.2625	-30.1213	-12.5448	22.608	10.8904	46.0432	-18.4036	-24.2625	5.03158	-12.5448	-35.9801	-35.9801	87.0549	16.7492	-12.5448	-6.68603
	2015	8	M	71-80	7	1	Success	SR	0	W		-2.14119		4.58471	-12.5448	2.44352	0.302323	4.58471	11.0083	4.58471	-8.26245	-3.98006	-23.2508	-8.26245	-10.4036	17.4319	11.0083	-1.83887	-1.83887	-1.83887	6.7259	-6.12126	13.1495	8.8671	8.8671	11.0083	4.58471	-8.26245	-3.98006	-16.8272	6.7259	8.8671	-1.83887	4.58471	13.1495	13.1495	-31.8156	-6.12126	4.58471
	2015	8	M	81-90	16	2	Success	AF	AF	W		6.85881		47.0432	-14.686	40.1844	-7.82723	-0.96842	-14.686	-35.2625	-14.686	26.4668	12.7492	74.4785	26.4668	33.3256	-55.8389	-35.2625	5.89039	5.89039	5.89039	-21.5448	19.608	-42.1213	-28.4036	-28.4036	-35.2625	-14.686	26.4668	12.7492	53.902	-21.5448	-28.4036	5.89039	-14.686	-42.1213	-42.1213	101.914	19.608
	2015	8	M	71-80	15	1	Success	AF	AF	A		5.85881		34.3256	40.1844	-12.5448	34.3256	-6.68603	-0.827226	-12.5448	-30.1213	-12.5448	22.608	10.8904	63.6196	22.608	28.4668	-47.6977	-30.1213	5.03158	5.03158	5.03158	-18.4036	16.7492	-35.9801	-24.2625	-24.2625	-30.1213	-12.5448	22.608	10.8904	46.0432	-18.4036	-24.2625	5.03158	-12.5448	-35.9801	-35.9801	87.0549
	2015	8	M	51-60	15	1	Success	SR	SR	W		5.85881		34.3256	34.3256	40.1844	-12.5448	34.3256	-6.68603	-0.827226	-12.5448	-30.1213	-12.5448	22.608	10.8904	63.6196	22.608	28.4668	-47.6977	-30.1213	5.03158	5.03158	5.03158	-18.4036	16.7492	-35.9801	-24.2625	-24.2625	-30.1213	-12.5448	22.608	10.8904	46.0432	-18.4036	-24.2625	5.03158	-12.5448	-35.9801	-35.9801
	2015	8	M	51-60	8	1	Success	0	0	A		-1.14119		1.30232	-6.68603	-6.68603	-7.82723	2.44352	-6.68603	1.30232	0.161129	2.44352	5.8671	2.44352	-4.40365	-2.12126	-12.392	-4.40365	-5.54484	9.29068	5.8671	-0.980064	-0.980064	-0.980064	3.58471	-3.26245	7.00829	4.7259	4.7259	5.8671	2.44352	-4.40365	-2.12126	-8.96842	3.58471	4.7259	-0.980064	2.44352	7.00829
	2015	8	M	51-60	8	1	Success	SR	SR	A		-1.14119		1.30232	1.30232	-6.68603	-6.68603	-7.82723	2.44352	-6.68603	1.30232	0.161129	2.44352	5.8671	2.44352	-4.40365	-2.12126	-12.392	-4.40365	-5.54484	9.29068	5.8671	-0.980064	-0.980064	-0.980064	3.58471	-3.26245	7.00829	4.7259	4.7259	5.8671	2.44352	-4.40365	-2.12126	-8.96842	3.58471	4.7259	-0.980064	2.44352
	2015	8	F	81-90	6	1	Success	AF	AF	A		-3.14119		9.8671	3.58471	3.58471	-18.4036	-18.4036	-21.5448	6.7259	-18.4036	3.58471	0.443516	6.7259	16.1495	6.7259	-12.1213	-5.83887	-34.1096	-12.1213	-15.2625	25.5731	16.1495	-2.69768	-2.69768	-2.69768	9.8671	-8.98006	19.2907	13.0083	13.0083	16.1495	6.7259	-12.1213	-5.83887	-24.686	9.8671	13.0083	-2.69768
	2015	8	M	61-70	6	1	Success	SR	AF	R		-3.14119		9.8671	9.8671	3.58471	3.58471	-18.4036	-18.4036	-21.5448	6.7259	-18.4036	3.58471	0.443516	6.7259	16.1495	6.7259	-12.1213	-5.83887	-34.1096	-12.1213	-15.2625	25.5731	16.1495	-2.69768	-2.69768	-2.69768	9.8671	-8.98006	19.2907	13.0083	13.0083	16.1495	6.7259	-12.1213	-5.83887	-24.686	9.8671	13.0083
	2015	8	M	71-80	15	1	Success	AF	AF	W		5.85881		34.3256	-18.4036	-18.4036	-6.68603	-6.68603	34.3256	34.3256	40.1844	-12.5448	34.3256	-6.68603	-0.827226	-12.5448	-30.1213	-12.5448	22.608	10.8904	63.6196	22.608	28.4668	-47.6977	-30.1213	5.03158	5.03158	5.03158	-18.4036	16.7492	-35.9801	-24.2625	-24.2625	-30.1213	-12.5448	22.608	10.8904	46.0432	-18.4036
	2015	8	M	61-70	5	4	Success	SR	0	W		-4.14119		17.1495	-24.2625	13.0083	13.0083	4.7259	4.7259	-24.2625	-24.2625	-28.4036	8.8671	-24.2625	4.7259	0.58471	8.8671	21.2907	8.8671	-15.9801	-7.69768	-44.9684	-15.9801	-20.1213	33.7143	21.2907	-3.55648	-3.55648	-3.55648	13.0083	-11.8389	25.4319	17.1495	17.1495	21.2907	8.8671	-15.9801	-7.69768	-32.5448
	2015	9	M	71-80	5	2	Success	AF	AF	R		-4.14119		17.1495	17.1495	-24.2625	13.0083	13.0083	4.7259	4.7259	-24.2625	-24.2625	-28.4036	8.8671	-24.2625	4.7259	0.58471	8.8671	21.2907	8.8671	-15.9801	-7.69768	-44.9684	-15.9801	-20.1213	33.7143	21.2907	-3.55648	-3.55648	-3.55648	13.0083	-11.8389	25.4319	17.1495	17.1495	21.2907	8.8671	-15.9801	-7.69768
	2015	9	M	71-80	10	2	Success	AF	AF	W		0.858806		0.737548	-3.55648	-3.55648	5.03158	-2.69768	-2.69768	-0.980064	-0.980064	5.03158	5.03158	5.89039	-1.83887	5.03158	-0.980064	-0.121258	-1.83887	-4.41529	-1.83887	3.31397	1.59635	9.32561	3.31397	4.17277	-6.99171	-4.41529	0.737548	0.737548	0.737548	-2.69768	2.45516	-5.2741	-3.55648	-3.55648	-4.41529	-1.83887	3.31397
	2015	9	F	71-80	4	1	Success	SR	SR	A		-5.14119		26.4319	-4.41529	21.2907	21.2907	-30.1213	16.1495	16.1495	5.8671	5.8671	-30.1213	-30.1213	-35.2625	11.0083	-30.1213	5.8671	0.725904	11.0083	26.4319	11.0083	-19.8389	-9.55648	-55.8272	-19.8389	-24.9801	41.8555	26.4319	-4.41529	-4.41529	-4.41529	16.1495	-14.6977	31.5731	21.2907	21.2907	26.4319	11.0083
	2015	9	M	51-60	6	1	Success	AF	AF	R		-3.14119		9.8671	16.1495	-2.69768	13.0083	13.0083	-18.4036	9.8671	9.8671	3.58471	3.58471	-18.4036	-18.4036	-21.5448	6.7259	-18.4036	3.58471	0.443516	6.7259	16.1495	6.7259	-12.1213	-5.83887	-34.1096	-12.1213	-15.2625	25.5731	16.1495	-2.69768	-2.69768	-2.69768	9.8671	-8.98006	19.2907	13.0083	13.0083	16.1495
	2015	9	M	61-70	18	1	Success	AF	AF	R		8.85881		78.4785	-27.8272	-45.5448	7.608	-36.686	-36.686	51.902	-27.8272	-27.8272	-10.1096	-10.1096	51.902	51.902	60.7608	-18.9684	51.902	-10.1096	-1.25081	-18.9684	-45.5448	-18.9684	34.1844	16.4668	96.1961	34.1844	43.0432	-72.1213	-45.5448	7.608	7.608	7.608	-27.8272	25.3256	-54.4036	-36.686	-36.686
	2015	9	M	61-70	20	1	Success	SR	SR	W		10.8588		117.914	96.1961	-34.1096	-55.8272	9.32561	-44.9684	-44.9684	63.6196	-34.1096	-34.1096	-12.392	-12.392	63.6196	63.6196	74.4785	-23.2508	63.6196	-12.392	-1.53319	-23.2508	-55.8272	-23.2508	41.902	20.1844	117.914	41.902	52.7608	-88.4036	-55.8272	9.32561	9.32561	9.32561	-34.1096	31.0432	-66.686	-44.9684
	2015	9	M	51-60	10	2	Success	AF	AF	W		0.858806		0.737548	9.32561	7.608	-2.69768	-4.41529	0.737548	-3.55648	-3.55648	5.03158	-2.69768	-2.69768	-0.980064	-0.980064	5.03158	5.03158	5.89039	-1.83887	5.03158	-0.980064	-0.121258	-1.83887	-4.41529	-1.83887	3.31397	1.59635	9.32561	3.31397	4.17277	-6.99171	-4.41529	0.737548	0.737548	0.737548	-2.69768	2.45516	-5.2741
	2015	9	M	51-60	6	2	Success	SR	SR	W		-3.14119		9.8671	-2.69768	-34.1096	-27.8272	9.8671	16.1495	-2.69768	13.0083	13.0083	-18.4036	9.8671	9.8671	3.58471	3.58471	-18.4036	-18.4036	-21.5448	6.7259	-18.4036	3.58471	0.443516	6.7259	16.1495	6.7259	-12.1213	-5.83887	-34.1096	-12.1213	-15.2625	25.5731	16.1495	-2.69768	-2.69768	-2.69768	9.8671	-8.98006
	2015	9	M	61-70	12	4	Success	SR	AF	W		2.85881		8.17277	-8.98006	2.45516	31.0432	25.3256	-8.98006	-14.6977	2.45516	-11.8389	-11.8389	16.7492	-8.98006	-8.98006	-3.26245	-3.26245	16.7492	16.7492	19.608	-6.12126	16.7492	-3.26245	-0.403645	-6.12126	-14.6977	-6.12126	11.0316	5.31397	31.0432	11.0316	13.8904	-23.2741	-14.6977	2.45516	2.45516	2.45516	-8.98006
	2015	9	F	81-90	11	1	Success	AF	AF	R		1.85881		3.45516	5.31397	-5.83887	1.59635	20.1844	16.4668	-5.83887	-9.55648	1.59635	-7.69768	-7.69768	10.8904	-5.83887	-5.83887	-2.12126	-2.12126	10.8904	10.8904	12.7492	-3.98006	10.8904	-2.12126	-0.262452	-3.98006	-9.55648	-3.98006	7.17277	3.45516	20.1844	7.17277	9.03158	-15.1329	-9.55648	1.59635	1.59635	1.59635
	2015	9	M	71-80	7	1	Success	SR	SR	R		-2.14119		4.58471	-3.98006	-6.12126	6.7259	-1.83887	-23.2508	-18.9684	6.7259	11.0083	-1.83887	8.8671	8.8671	-12.5448	6.7259	6.7259	2.44352	2.44352	-12.5448	-12.5448	-14.686	4.58471	-12.5448	2.44352	0.302323	4.58471	11.0083	4.58471	-8.26245	-3.98006	-23.2508	-8.26245	-10.4036	17.4319	11.0083	-1.83887	-1.83887
	2015	9	M	71-80	9	1	Success	AF	AF	R		-0.141194		0.0199356	0.302323	-0.262452	-0.403645	0.443516	-0.121258	-1.53319	-1.25081	0.443516	0.725904	-0.121258	0.58471	0.58471	-0.827226	0.443516	0.443516	0.161129	0.161129	-0.827226	-0.827226	-0.96842	0.302323	-0.827226	0.161129	0.0199356	0.302323	0.725904	0.302323	-0.544839	-0.262452	-1.53319	-0.544839	-0.686032	1.14948	0.725904	-0.121258
	2015	9	M	61-70	10	1	Success	SR	SR	R		0.858806		0.737548	-0.121258	-1.83887	1.59635	2.45516	-2.69768	0.737548	9.32561	7.608	-2.69768	-4.41529	0.737548	-3.55648	-3.55648	5.03158	-2.69768	-2.69768	-0.980064	-0.980064	5.03158	5.03158	5.89039	-1.83887	5.03158	-0.980064	-0.121258	-1.83887	-4.41529	-1.83887	3.31397	1.59635	9.32561	3.31397	4.17277	-6.99171	-4.41529
	2015	9	M	61-70	11	1	Success	SR	AF	R		1.85881		3.45516	1.59635	-0.262452	-3.98006	3.45516	5.31397	-5.83887	1.59635	20.1844	16.4668	-5.83887	-9.55648	1.59635	-7.69768	-7.69768	10.8904	-5.83887	-5.83887	-2.12126	-2.12126	10.8904	10.8904	12.7492	-3.98006	10.8904	-2.12126	-0.262452	-3.98006	-9.55648	-3.98006	7.17277	3.45516	20.1844	7.17277	9.03158	-15.1329
	2015	9	M	71-80	8	2	Success	SR	SR	R		-1.14119		1.30232	-2.12126	-0.980064	0.161129	2.44352	-2.12126	-3.26245	3.58471	-0.980064	-12.392	-10.1096	3.58471	5.8671	-0.980064	4.7259	4.7259	-6.68603	3.58471	3.58471	1.30232	1.30232	-6.68603	-6.68603	-7.82723	2.44352	-6.68603	1.30232	0.161129	2.44352	5.8671	2.44352	-4.40365	-2.12126	-12.392	-4.40365	-5.54484
	2015	9	M	81-90	8	3	Success	SR	SR	W		-1.14119		1.30232	1.30232	-2.12126	-0.980064	0.161129	2.44352	-2.12126	-3.26245	3.58471	-0.980064	-12.392	-10.1096	3.58471	5.8671	-0.980064	4.7259	4.7259	-6.68603	3.58471	3.58471	1.30232	1.30232	-6.68603	-6.68603	-7.82723	2.44352	-6.68603	1.30232	0.161129	2.44352	5.8671	2.44352	-4.40365	-2.12126	-12.392	-4.40365
	2015	9	M	71-80	6	7	Success	SR	AF	R		-3.14119		9.8671	3.58471	3.58471	-5.83887	-2.69768	0.443516	6.7259	-5.83887	-8.98006	9.8671	-2.69768	-34.1096	-27.8272	9.8671	16.1495	-2.69768	13.0083	13.0083	-18.4036	9.8671	9.8671	3.58471	3.58471	-18.4036	-18.4036	-21.5448	6.7259	-18.4036	3.58471	0.443516	6.7259	16.1495	6.7259	-12.1213	-5.83887	-34.1096
	2015	9	F	81-90	9	1	Success	AF	AF	R		-0.141194		0.0199356	0.443516	0.161129	0.161129	-0.262452	-0.121258	0.0199356	0.302323	-0.262452	-0.403645	0.443516	-0.121258	-1.53319	-1.25081	0.443516	0.725904	-0.121258	0.58471	0.58471	-0.827226	0.443516	0.443516	0.161129	0.161129	-0.827226	-0.827226	-0.96842	0.302323	-0.827226	0.161129	0.0199356	0.302323	0.725904	0.302323	-0.544839	-0.262452
	2015	9	F	81-90	12	1	Success	SR	SR	A		2.85881		8.17277	-0.403645	-8.98006	-3.26245	-3.26245	5.31397	2.45516	-0.403645	-6.12126	5.31397	8.17277	-8.98006	2.45516	31.0432	25.3256	-8.98006	-14.6977	2.45516	-11.8389	-11.8389	16.7492	-8.98006	-8.98006	-3.26245	-3.26245	16.7492	16.7492	19.608	-6.12126	16.7492	-3.26245	-0.403645	-6.12126	-14.6977	-6.12126	11.0316
	2015	10	F	30-50	10	3	Success	AF	AF	W		0.858806		0.737548	2.45516	-0.121258	-2.69768	-0.980064	-0.980064	1.59635	0.737548	-0.121258	-1.83887	1.59635	2.45516	-2.69768	0.737548	9.32561	7.608	-2.69768	-4.41529	0.737548	-3.55648	-3.55648	5.03158	-2.69768	-2.69768	-0.980064	-0.980064	5.03158	5.03158	5.89039	-1.83887	5.03158	-0.980064	-0.121258	-1.83887	-4.41529	-1.83887
	2015	10	M	71-80	6	2	Success	AF	AF	R		-3.14119		9.8671	-2.69768	-8.98006	0.443516	9.8671	3.58471	3.58471	-5.83887	-2.69768	0.443516	6.7259	-5.83887	-8.98006	9.8671	-2.69768	-34.1096	-27.8272	9.8671	16.1495	-2.69768	13.0083	13.0083	-18.4036	9.8671	9.8671	3.58471	3.58471	-18.4036	-18.4036	-21.5448	6.7259	-18.4036	3.58471	0.443516	6.7259	16.1495
	2015	10	M	61-70	9	1	Success	AF	AF	A		-0.141194		0.0199356	0.443516	-0.121258	-0.403645	0.0199356	0.443516	0.161129	0.161129	-0.262452	-0.121258	0.0199356	0.302323	-0.262452	-0.403645	0.443516	-0.121258	-1.53319	-1.25081	0.443516	0.725904	-0.121258	0.58471	0.58471	-0.827226	0.443516	0.443516	0.161129	0.161129	-0.827226	-0.827226	-0.96842	0.302323	-0.827226	0.161129	0.0199356	0.302323
	2015	10	F	71-80	14	1	Success	SR	SR	R		4.85881		23.608	-0.686032	-15.2625	4.17277	13.8904	-0.686032	-15.2625	-5.54484	-5.54484	9.03158	4.17277	-0.686032	-10.4036	9.03158	13.8904	-15.2625	4.17277	52.7608	43.0432	-15.2625	-24.9801	4.17277	-20.1213	-20.1213	28.4668	-15.2625	-15.2625	-5.54484	-5.54484	28.4668	28.4668	33.3256	-10.4036	28.4668	-5.54484	-0.686032
	2015	10	M	30-50	11	1	Success	0	0	A		1.85881		3.45516	9.03158	-0.262452	-5.83887	1.59635	5.31397	-0.262452	-5.83887	-2.12126	-2.12126	3.45516	1.59635	-0.262452	-3.98006	3.45516	5.31397	-5.83887	1.59635	20.1844	16.4668	-5.83887	-9.55648	1.59635	-7.69768	-7.69768	10.8904	-5.83887	-5.83887	-2.12126	-2.12126	10.8904	10.8904	12.7492	-3.98006	10.8904	-2.12126
	2015	10	M	71-80	9	1	Success	AF	AF	W		-0.141194		0.0199356	-0.262452	-0.686032	0.0199356	0.443516	-0.121258	-0.403645	0.0199356	0.443516	0.161129	0.161129	-0.262452	-0.121258	0.0199356	0.302323	-0.262452	-0.403645	0.443516	-0.121258	-1.53319	-1.25081	0.443516	0.725904	-0.121258	0.58471	0.58471	-0.827226	0.443516	0.443516	0.161129	0.161129	-0.827226	-0.827226	-0.96842	0.302323	-0.827226
	2015	10	M	61-70	10	2	Success	AF	AF	R		0.858806		0.737548	-0.121258	1.59635	4.17277	-0.121258	-2.69768	0.737548	2.45516	-0.121258	-2.69768	-0.980064	-0.980064	1.59635	0.737548	-0.121258	-1.83887	1.59635	2.45516	-2.69768	0.737548	9.32561	7.608	-2.69768	-4.41529	0.737548	-3.55648	-3.55648	5.03158	-2.69768	-2.69768	-0.980064	-0.980064	5.03158	5.03158	5.89039	-1.83887
	2015	10	M	71-80	2	5	Success	SR	SR	W		-7.14119		50.9966	-6.1329	1.00829	-13.2741	-34.6977	1.00829	22.4319	-6.1329	-20.4153	1.00829	22.4319	8.14948	8.14948	-13.2741	-6.1329	1.00829	15.2907	-13.2741	-20.4153	22.4319	-6.1329	-77.5448	-63.2625	22.4319	36.7143	-6.1329	29.5731	29.5731	-41.8389	22.4319	22.4319	8.14948	8.14948	-41.8389	-41.8389	-48.9801
	2015	10	M	51-60	10	3	Success	SR	SR	R		0.858806		0.737548	-6.1329	0.737548	-0.121258	1.59635	4.17277	-0.121258	-2.69768	0.737548	2.45516	-0.121258	-2.69768	-0.980064	-0.980064	1.59635	0.737548	-0.121258	-1.83887	1.59635	2.45516	-2.69768	0.737548	9.32561	7.608	-2.69768	-4.41529	0.737548	-3.55648	-3.55648	5.03158	-2.69768	-2.69768	-0.980064	-0.980064	5.03158	5.03158
	2015	10	F	30-50	14	1	Success	SR	0	W		4.85881		23.608	4.17277	-34.6977	4.17277	-0.686032	9.03158	23.608	-0.686032	-15.2625	4.17277	13.8904	-0.686032	-15.2625	-5.54484	-5.54484	9.03158	4.17277	-0.686032	-10.4036	9.03158	13.8904	-15.2625	4.17277	52.7608	43.0432	-15.2625	-24.9801	4.17277	-20.1213	-20.1213	28.4668	-15.2625	-15.2625	-5.54484	-5.54484	28.4668
	2015	10	M	81-90	10	1	Success	0	0	W		0.858806		0.737548	4.17277	0.737548	-6.1329	0.737548	-0.121258	1.59635	4.17277	-0.121258	-2.69768	0.737548	2.45516	-0.121258	-2.69768	-0.980064	-0.980064	1.59635	0.737548	-0.121258	-1.83887	1.59635	2.45516	-2.69768	0.737548	9.32561	7.608	-2.69768	-4.41529	0.737548	-3.55648	-3.55648	5.03158	-2.69768	-2.69768	-0.980064	-0.980064
	2015	10	M	81-90	5	1	Success	SR	SR	R		-4.14119		17.1495	-3.55648	-20.1213	-3.55648	29.5731	-3.55648	0.58471	-7.69768	-20.1213	0.58471	13.0083	-3.55648	-11.8389	0.58471	13.0083	4.7259	4.7259	-7.69768	-3.55648	0.58471	8.8671	-7.69768	-11.8389	13.0083	-3.55648	-44.9684	-36.686	13.0083	21.2907	-3.55648	17.1495	17.1495	-24.2625	13.0083	13.0083	4.7259
	2015	10	M	51-60	3	2	Success	SR	0	W		-6.14119		37.7143	25.4319	-5.2741	-29.8389	-5.2741	43.8555	-5.2741	0.867097	-11.4153	-29.8389	0.867097	19.2907	-5.2741	-17.5565	0.867097	19.2907	7.00829	7.00829	-11.4153	-5.2741	0.867097	13.1495	-11.4153	-17.5565	19.2907	-5.2741	-66.686	-54.4036	19.2907	31.5731	-5.2741	25.4319	25.4319	-35.9801	19.2907	19.2907
	2015	10	F	51-60	4	1	Success	AF	AF	A		-5.14119		26.4319	31.5731	21.2907	-4.41529	-24.9801	-4.41529	36.7143	-4.41529	0.725904	-9.55648	-24.9801	0.725904	16.1495	-4.41529	-14.6977	0.725904	16.1495	5.8671	5.8671	-9.55648	-4.41529	0.725904	11.0083	-9.55648	-14.6977	16.1495	-4.41529	-55.8272	-45.5448	16.1495	26.4319	-4.41529	21.2907	21.2907	-30.1213	16.1495
	2015	10	F	61-70	12	1	Success	AF	AF	A		2.85881		8.17277	-14.6977	-17.5565	-11.8389	2.45516	13.8904	2.45516	-20.4153	2.45516	-0.403645	5.31397	13.8904	-0.403645	-8.98006	2.45516	8.17277	-0.403645	-8.98006	-3.26245	-3.26245	5.31397	2.45516	-0.403645	-6.12126	5.31397	8.17277	-8.98006	2.45516	31.0432	25.3256	-8.98006	-14.6977	2.45516	-11.8389	-11.8389	16.7492
	2015	10	M	71-80	4	2	Success	AF	AF	R		-5.14119		26.4319	-14.6977	26.4319	31.5731	21.2907	-4.41529	-24.9801	-4.41529	36.7143	-4.41529	0.725904	-9.55648	-24.9801	0.725904	16.1495	-4.41529	-14.6977	0.725904	16.1495	5.8671	5.8671	-9.55648	-4.41529	0.725904	11.0083	-9.55648	-14.6977	16.1495	-4.41529	-55.8272	-45.5448	16.1495	26.4319	-4.41529	21.2907	21.2907
	2015	10	M	61-70	7	1	Success	SR	0	R		-2.14119		4.58471	11.0083	-6.12126	11.0083	13.1495	8.8671	-1.83887	-10.4036	-1.83887	15.2907	-1.83887	0.302323	-3.98006	-10.4036	0.302323	6.7259	-1.83887	-6.12126	0.302323	6.7259	2.44352	2.44352	-3.98006	-1.83887	0.302323	4.58471	-3.98006	-6.12126	6.7259	-1.83887	-23.2508	-18.9684	6.7259	11.0083	-1.83887	8.8671
	2015	10	M	51-60	4	1	Success	SR	AF	W		-5.14119		26.4319	11.0083	26.4319	-14.6977	26.4319	31.5731	21.2907	-4.41529	-24.9801	-4.41529	36.7143	-4.41529	0.725904	-9.55648	-24.9801	0.725904	16.1495	-4.41529	-14.6977	0.725904	16.1495	5.8671	5.8671	-9.55648	-4.41529	0.725904	11.0083	-9.55648	-14.6977	16.1495	-4.41529	-55.8272	-45.5448	16.1495	26.4319	-4.41529
	2015	10	M	51-60	10	1	Success	SR	SR	R		0.858806		0.737548	-4.41529	-1.83887	-4.41529	2.45516	-4.41529	-5.2741	-3.55648	0.737548	4.17277	0.737548	-6.1329	0.737548	-0.121258	1.59635	4.17277	-0.121258	-2.69768	0.737548	2.45516	-0.121258	-2.69768	-0.980064	-0.980064	1.59635	0.737548	-0.121258	-1.83887	1.59635	2.45516	-2.69768	0.737548	9.32561	7.608	-2.69768	-4.41529
	2015	10	M	51-60	10	1	Success	SR	SR	R		0.858806		0.737548	0.737548	-4.41529	-1.83887	-4.41529	2.45516	-4.41529	-5.2741	-3.55648	0.737548	4.17277	0.737548	-6.1329	0.737548	-0.121258	1.59635	4.17277	-0.121258	-2.69768	0.737548	2.45516	-0.121258	-2.69768	-0.980064	-0.980064	1.59635	0.737548	-0.121258	-1.83887	1.59635	2.45516	-2.69768	0.737548	9.32561	7.608	-2.69768
	2015	10	F	71-80	6	1	Success	AF	AF	W		-3.14119		9.8671	-2.69768	-2.69768	16.1495	6.7259	16.1495	-8.98006	16.1495	19.2907	13.0083	-2.69768	-15.2625	-2.69768	22.4319	-2.69768	0.443516	-5.83887	-15.2625	0.443516	9.8671	-2.69768	-8.98006	0.443516	9.8671	3.58471	3.58471	-5.83887	-2.69768	0.443516	6.7259	-5.83887	-8.98006	9.8671	-2.69768	-34.1096	-27.8272
	2015	10	M	81-90	7	4	Success	AF	AF	A		-2.14119		4.58471	6.7259	-1.83887	-1.83887	11.0083	4.58471	11.0083	-6.12126	11.0083	13.1495	8.8671	-1.83887	-10.4036	-1.83887	15.2907	-1.83887	0.302323	-3.98006	-10.4036	0.302323	6.7259	-1.83887	-6.12126	0.302323	6.7259	2.44352	2.44352	-3.98006	-1.83887	0.302323	4.58471	-3.98006	-6.12126	6.7259	-1.83887	-23.2508
	2015	10	M	71-80	7	1	Success	SR	SR	A		-2.14119		4.58471	4.58471	6.7259	-1.83887	-1.83887	11.0083	4.58471	11.0083	-6.12126	11.0083	13.1495	8.8671	-1.83887	-10.4036	-1.83887	15.2907	-1.83887	0.302323	-3.98006	-10.4036	0.302323	6.7259	-1.83887	-6.12126	0.302323	6.7259	2.44352	2.44352	-3.98006	-1.83887	0.302323	4.58471	-3.98006	-6.12126	6.7259	-1.83887
	2015	10	M	81-90	7	4	Success	SR	SR	W		-2.14119		4.58471	4.58471	4.58471	6.7259	-1.83887	-1.83887	11.0083	4.58471	11.0083	-6.12126	11.0083	13.1495	8.8671	-1.83887	-10.4036	-1.83887	15.2907	-1.83887	0.302323	-3.98006	-10.4036	0.302323	6.7259	-1.83887	-6.12126	0.302323	6.7259	2.44352	2.44352	-3.98006	-1.83887	0.302323	4.58471	-3.98006	-6.12126	6.7259
	2015	10	M	51-60	5	1	Success	SR	SR	R		-4.14119		17.1495	8.8671	8.8671	8.8671	13.0083	-3.55648	-3.55648	21.2907	8.8671	21.2907	-11.8389	21.2907	25.4319	17.1495	-3.55648	-20.1213	-3.55648	29.5731	-3.55648	0.58471	-7.69768	-20.1213	0.58471	13.0083	-3.55648	-11.8389	0.58471	13.0083	4.7259	4.7259	-7.69768	-3.55648	0.58471	8.8671	-7.69768	-11.8389
	2015	10	M	30-50	6	1	Success	AF	AF	R		-3.14119		9.8671	13.0083	6.7259	6.7259	6.7259	9.8671	-2.69768	-2.69768	16.1495	6.7259	16.1495	-8.98006	16.1495	19.2907	13.0083	-2.69768	-15.2625	-2.69768	22.4319	-2.69768	0.443516	-5.83887	-15.2625	0.443516	9.8671	-2.69768	-8.98006	0.443516	9.8671	3.58471	3.58471	-5.83887	-2.69768	0.443516	6.7259	-5.83887
	2015	10	M	51-60	7	2	Success	SR	SR	W		-2.14119		4.58471	6.7259	8.8671	4.58471	4.58471	4.58471	6.7259	-1.83887	-1.83887	11.0083	4.58471	11.0083	-6.12126	11.0083	13.1495	8.8671	-1.83887	-10.4036	-1.83887	15.2907	-1.83887	0.302323	-3.98006	-10.4036	0.302323	6.7259	-1.83887	-6.12126	0.302323	6.7259	2.44352	2.44352	-3.98006	-1.83887	0.302323	4.58471
	2015	11	F	61-70	11	2	Success	SR	SR	W		1.85881		3.45516	-3.98006	-5.83887	-7.69768	-3.98006	-3.98006	-3.98006	-5.83887	1.59635	1.59635	-9.55648	-3.98006	-9.55648	5.31397	-9.55648	-11.4153	-7.69768	1.59635	9.03158	1.59635	-13.2741	1.59635	-0.262452	3.45516	9.03158	-0.262452	-5.83887	1.59635	5.31397	-0.262452	-5.83887	-2.12126	-2.12126	3.45516	1.59635	-0.262452
	2015	11	F	71-80	15	1	Success	AF	AF	W		5.85881		34.3256	10.8904	-12.5448	-18.4036	-24.2625	-12.5448	-12.5448	-12.5448	-18.4036	5.03158	5.03158	-30.1213	-12.5448	-30.1213	16.7492	-30.1213	-35.9801	-24.2625	5.03158	28.4668	5.03158	-41.8389	5.03158	-0.827226	10.8904	28.4668	-0.827226	-18.4036	5.03158	16.7492	-0.827226	-18.4036	-6.68603	-6.68603	10.8904	5.03158
	2015	11	F	61-70	8	1	Success	SR	SR	R		-1.14119		1.30232	-6.68603	-2.12126	2.44352	3.58471	4.7259	2.44352	2.44352	2.44352	3.58471	-0.980064	-0.980064	5.8671	2.44352	5.8671	-3.26245	5.8671	7.00829	4.7259	-0.980064	-5.54484	-0.980064	8.14948	-0.980064	0.161129	-2.12126	-5.54484	0.161129	3.58471	-0.980064	-3.26245	0.161129	3.58471	1.30232	1.30232	-2.12126
	2015	11	M	61-70	8	1	Success	AF	AF	R		-1.14119		1.30232	1.30232	-6.68603	-2.12126	2.44352	3.58471	4.7259	2.44352	2.44352	2.44352	3.58471	-0.980064	-0.980064	5.8671	2.44352	5.8671	-3.26245	5.8671	7.00829	4.7259	-0.980064	-5.54484	-0.980064	8.14948	-0.980064	0.161129	-2.12126	-5.54484	0.161129	3.58471	-0.980064	-3.26245	0.161129	3.58471	1.30232	1.30232
	2015	11	F	71-80	8	1	Success	0	0	A		-1.14119		1.30232	1.30232	1.30232	-6.68603	-2.12126	2.44352	3.58471	4.7259	2.44352	2.44352	2.44352	3.58471	-0.980064	-0.980064	5.8671	2.44352	5.8671	-3.26245	5.8671	7.00829	4.7259	-0.980064	-5.54484	-0.980064	8.14948	-0.980064	0.161129	-2.12126	-5.54484	0.161129	3.58471	-0.980064	-3.26245	0.161129	3.58471	1.30232
	2015	11	F	61-70	8	1	Success	AF	AF	R		-1.14119		1.30232	1.30232	1.30232	1.30232	-6.68603	-2.12126	2.44352	3.58471	4.7259	2.44352	2.44352	2.44352	3.58471	-0.980064	-0.980064	5.8671	2.44352	5.8671	-3.26245	5.8671	7.00829	4.7259	-0.980064	-5.54484	-0.980064	8.14948	-0.980064	0.161129	-2.12126	-5.54484	0.161129	3.58471	-0.980064	-3.26245	0.161129	3.58471
	2015	11	M	61-70	8	1	Success	AF	AF	R		-1.14119		1.30232	1.30232	1.30232	1.30232	1.30232	-6.68603	-2.12126	2.44352	3.58471	4.7259	2.44352	2.44352	2.44352	3.58471	-0.980064	-0.980064	5.8671	2.44352	5.8671	-3.26245	5.8671	7.00829	4.7259	-0.980064	-5.54484	-0.980064	8.14948	-0.980064	0.161129	-2.12126	-5.54484	0.161129	3.58471	-0.980064	-3.26245	0.161129
	2015	11	M	30-50	7	2	Success	AF	AF	R		-2.14119		4.58471	2.44352	2.44352	2.44352	2.44352	2.44352	-12.5448	-3.98006	4.58471	6.7259	8.8671	4.58471	4.58471	4.58471	6.7259	-1.83887	-1.83887	11.0083	4.58471	11.0083	-6.12126	11.0083	13.1495	8.8671	-1.83887	-10.4036	-1.83887	15.2907	-1.83887	0.302323	-3.98006	-10.4036	0.302323	6.7259	-1.83887	-6.12126
	2015	11	M	71-80	3	1	Success	AF	AF	W		-6.14119		37.7143	13.1495	7.00829	7.00829	7.00829	7.00829	7.00829	-35.9801	-11.4153	13.1495	19.2907	25.4319	13.1495	13.1495	13.1495	19.2907	-5.2741	-5.2741	31.5731	13.1495	31.5731	-17.5565	31.5731	37.7143	25.4319	-5.2741	-29.8389	-5.2741	43.8555	-5.2741	0.867097	-11.4153	-29.8389	0.867097	19.2907	-5.2741
	2015	11	M	81-90	13	2	Success	SR	0	W		3.85881		14.8904	-23.6977	-8.26245	-4.40365	-4.40365	-4.40365	-4.40365	-4.40365	22.608	7.17277	-8.26245	-12.1213	-15.9801	-8.26245	-8.26245	-8.26245	-12.1213	3.31397	3.31397	-19.8389	-8.26245	-19.8389	11.0316	-19.8389	-23.6977	-15.9801	3.31397	18.7492	3.31397	-27.5565	3.31397	-0.544839	7.17277	18.7492	-0.544839	-12.1213
	2015	11	M	71-80	11	1	Success	AF	AF	W		1.85881		3.45516	7.17277	-11.4153	-3.98006	-2.12126	-2.12126	-2.12126	-2.12126	-2.12126	10.8904	3.45516	-3.98006	-5.83887	-7.69768	-3.98006	-3.98006	-3.98006	-5.83887	1.59635	1.59635	-9.55648	-3.98006	-9.55648	5.31397	-9.55648	-11.4153	-7.69768	1.59635	9.03158	1.59635	-13.2741	1.59635	-0.262452	3.45516	9.03158	-0.262452
	2015	11	M	61-70	13	2	Success	SR	SR	W		3.85881		14.8904	7.17277	14.8904	-23.6977	-8.26245	-4.40365	-4.40365	-4.40365	-4.40365	-4.40365	22.608	7.17277	-8.26245	-12.1213	-15.9801	-8.26245	-8.26245	-8.26245	-12.1213	3.31397	3.31397	-19.8389	-8.26245	-19.8389	11.0316	-19.8389	-23.6977	-15.9801	3.31397	18.7492	3.31397	-27.5565	3.31397	-0.544839	7.17277	18.7492
	2015	11	M	61-70	7	1	Success	SR	0	R		-2.14119		4.58471	-8.26245	-3.98006	-8.26245	13.1495	4.58471	2.44352	2.44352	2.44352	2.44352	2.44352	-12.5448	-3.98006	4.58471	6.7259	8.8671	4.58471	4.58471	4.58471	6.7259	-1.83887	-1.83887	11.0083	4.58471	11.0083	-6.12126	11.0083	13.1495	8.8671	-1.83887	-10.4036	-1.83887	15.2907	-1.83887	0.302323	-3.98006
	2015	11	M	81-90	15	1	Success	0	0	A		5.85881		34.3256	-12.5448	22.608	10.8904	22.608	-35.9801	-12.5448	-6.68603	-6.68603	-6.68603	-6.68603	-6.68603	34.3256	10.8904	-12.5448	-18.4036	-24.2625	-12.5448	-12.5448	-12.5448	-18.4036	5.03158	5.03158	-30.1213	-12.5448	-30.1213	16.7492	-30.1213	-35.9801	-24.2625	5.03158	28.4668	5.03158	-41.8389	5.03158	-0.827226
	2015	11	M	71-80	6	1	Fail	AF	AF	R		-3.14119		9.8671	-18.4036	6.7259	-12.1213	-5.83887	-12.1213	19.2907	6.7259	3.58471	3.58471	3.58471	3.58471	3.58471	-18.4036	-5.83887	6.7259	9.8671	13.0083	6.7259	6.7259	6.7259	9.8671	-2.69768	-2.69768	16.1495	6.7259	16.1495	-8.98006	16.1495	19.2907	13.0083	-2.69768	-15.2625	-2.69768	22.4319	-2.69768
	2015	11	M	51-60	5	6	Success	AF	AF	R		-4.14119		17.1495	13.0083	-24.2625	8.8671	-15.9801	-7.69768	-15.9801	25.4319	8.8671	4.7259	4.7259	4.7259	4.7259	4.7259	-24.2625	-7.69768	8.8671	13.0083	17.1495	8.8671	8.8671	8.8671	13.0083	-3.55648	-3.55648	21.2907	8.8671	21.2907	-11.8389	21.2907	25.4319	17.1495	-3.55648	-20.1213	-3.55648	29.5731
	2015	11	F	71-80	7	1	Success	AF	AF	W		-2.14119		4.58471	8.8671	6.7259	-12.5448	4.58471	-8.26245	-3.98006	-8.26245	13.1495	4.58471	2.44352	2.44352	2.44352	2.44352	2.44352	-12.5448	-3.98006	4.58471	6.7259	8.8671	4.58471	4.58471	4.58471	6.7259	-1.83887	-1.83887	11.0083	4.58471	11.0083	-6.12126	11.0083	13.1495	8.8671	-1.83887	-10.4036	-1.83887
	2015	11	F	81-90	9	2	Success	SR	SR	W		-0.141194		0.0199356	0.302323	0.58471	0.443516	-0.827226	0.302323	-0.544839	-0.262452	-0.544839	0.867097	0.302323	0.161129	0.161129	0.161129	0.161129	0.161129	-0.827226	-0.262452	0.302323	0.443516	0.58471	0.302323	0.302323	0.302323	0.443516	-0.121258	-0.121258	0.725904	0.302323	0.725904	-0.403645	0.725904	0.867097	0.58471	-0.121258	-0.686032
	2015	11	M	81-90	16	5	Success	SR	0	W		6.85881		47.0432	-0.96842	-14.686	-28.4036	-21.5448	40.1844	-14.686	26.4668	12.7492	26.4668	-42.1213	-14.686	-7.82723	-7.82723	-7.82723	-7.82723	-7.82723	40.1844	12.7492	-14.686	-21.5448	-28.4036	-14.686	-14.686	-14.686	-21.5448	5.89039	5.89039	-35.2625	-14.686	-35.2625	19.608	-35.2625	-42.1213	-28.4036	5.89039
	2015	11	M	71-80	5	1	Success	AF	AF	W		-4.14119		17.1495	-28.4036	0.58471	8.8671	17.1495	13.0083	-24.2625	8.8671	-15.9801	-7.69768	-15.9801	25.4319	8.8671	4.7259	4.7259	4.7259	4.7259	4.7259	-24.2625	-7.69768	8.8671	13.0083	17.1495	8.8671	8.8671	8.8671	13.0083	-3.55648	-3.55648	21.2907	8.8671	21.2907	-11.8389	21.2907	25.4319	17.1495
	2015	11	M	71-80	10	1	Success	SR	0	W		0.858806		0.737548	-3.55648	5.89039	-0.121258	-1.83887	-3.55648	-2.69768	5.03158	-1.83887	3.31397	1.59635	3.31397	-5.2741	-1.83887	-0.980064	-0.980064	-0.980064	-0.980064	-0.980064	5.03158	1.59635	-1.83887	-2.69768	-3.55648	-1.83887	-1.83887	-1.83887	-2.69768	0.737548	0.737548	-4.41529	-1.83887	-4.41529	2.45516	-4.41529	-5.2741
	2015	11	M	71-80	10	1	Success	SR	SR	R		0.858806		0.737548	0.737548	-3.55648	5.89039	-0.121258	-1.83887	-3.55648	-2.69768	5.03158	-1.83887	3.31397	1.59635	3.31397	-5.2741	-1.83887	-0.980064	-0.980064	-0.980064	-0.980064	-0.980064	5.03158	1.59635	-1.83887	-2.69768	-3.55648	-1.83887	-1.83887	-1.83887	-2.69768	0.737548	0.737548	-4.41529	-1.83887	-4.41529	2.45516	-4.41529
	2015	11	F	81-90	9	1	Success	AF	AF	W		-0.141194		0.0199356	-0.121258	-0.121258	0.58471	-0.96842	0.0199356	0.302323	0.58471	0.443516	-0.827226	0.302323	-0.544839	-0.262452	-0.544839	0.867097	0.302323	0.161129	0.161129	0.161129	0.161129	0.161129	-0.827226	-0.262452	0.302323	0.443516	0.58471	0.302323	0.302323	0.302323	0.443516	-0.121258	-0.121258	0.725904	0.302323	0.725904	-0.403645
	2015	11	F	71-80	4	2	Success	SR	0	R		-5.14119		26.4319	0.725904	-4.41529	-4.41529	21.2907	-35.2625	0.725904	11.0083	21.2907	16.1495	-30.1213	11.0083	-19.8389	-9.55648	-19.8389	31.5731	11.0083	5.8671	5.8671	5.8671	5.8671	5.8671	-30.1213	-9.55648	11.0083	16.1495	21.2907	11.0083	11.0083	11.0083	16.1495	-4.41529	-4.41529	26.4319	11.0083	26.4319
	2015	11	F	71-80	6	2	Success	SR	0	R		-3.14119		9.8671	16.1495	0.443516	-2.69768	-2.69768	13.0083	-21.5448	0.443516	6.7259	13.0083	9.8671	-18.4036	6.7259	-12.1213	-5.83887	-12.1213	19.2907	6.7259	3.58471	3.58471	3.58471	3.58471	3.58471	-18.4036	-5.83887	6.7259	9.8671	13.0083	6.7259	6.7259	6.7259	9.8671	-2.69768	-2.69768	16.1495	6.7259
	2015	11	F	61-70	8	1	Success	AF	AF	W		-1.14119		1.30232	3.58471	5.8671	0.161129	-0.980064	-0.980064	4.7259	-7.82723	0.161129	2.44352	4.7259	3.58471	-6.68603	2.44352	-4.40365	-2.12126	-4.40365	7.00829	2.44352	1.30232	1.30232	1.30232	1.30232	1.30232	-6.68603	-2.12126	2.44352	3.58471	4.7259	2.44352	2.44352	2.44352	3.58471	-0.980064	-0.980064	5.8671
	2015	11	F	61-70	5	2	Success	SR	SR	W		-4.14119		17.1495	4.7259	13.0083	21.2907	0.58471	-3.55648	-3.55648	17.1495	-28.4036	0.58471	8.8671	17.1495	13.0083	-24.2625	8.8671	-15.9801	-7.69768	-15.9801	25.4319	8.8671	4.7259	4.7259	4.7259	4.7259	4.7259	-24.2625	-7.69768	8.8671	13.0083	17.1495	8.8671	8.8671	8.8671	13.0083	-3.55648	-3.55648
	2015	11	M	71-80	21	3	Success	SR	SR	W		11.8588		140.631	-49.1096	-13.5332	-37.2508	-60.9684	-1.67439	10.1844	10.1844	-49.1096	81.3373	-1.67439	-25.392	-49.1096	-37.2508	69.4785	-25.392	45.7608	22.0432	45.7608	-72.8272	-25.392	-13.5332	-13.5332	-13.5332	-13.5332	-13.5332	69.4785	22.0432	-25.392	-37.2508	-49.1096	-25.392	-25.392	-25.392	-37.2508	10.1844
	2015	11	M	71-80	17	1	Success	SR	SR	W		7.85881		61.7608	93.1961	-32.5448	-8.96842	-24.686	-40.4036	-1.10961	6.74919	6.74919	-32.5448	53.902	-1.10961	-16.8272	-32.5448	-24.686	46.0432	-16.8272	30.3256	14.608	30.3256	-48.2625	-16.8272	-8.96842	-8.96842	-8.96842	-8.96842	-8.96842	46.0432	14.608	-16.8272	-24.686	-32.5448	-16.8272	-16.8272	-16.8272	-24.686
	2015	12	M	30-50	11	1	Success	AF	AF	R		1.85881		3.45516	14.608	22.0432	-7.69768	-2.12126	-5.83887	-9.55648	-0.262452	1.59635	1.59635	-7.69768	12.7492	-0.262452	-3.98006	-7.69768	-5.83887	10.8904	-3.98006	7.17277	3.45516	7.17277	-11.4153	-3.98006	-2.12126	-2.12126	-2.12126	-2.12126	-2.12126	10.8904	3.45516	-3.98006	-5.83887	-7.69768	-3.98006	-3.98006	-3.98006
	2015	12	F	71-80	8	3	Success	AF	AF	W		-1.14119		1.30232	-2.12126	-8.96842	-13.5332	4.7259	1.30232	3.58471	5.8671	0.161129	-0.980064	-0.980064	4.7259	-7.82723	0.161129	2.44352	4.7259	3.58471	-6.68603	2.44352	-4.40365	-2.12126	-4.40365	7.00829	2.44352	1.30232	1.30232	1.30232	1.30232	1.30232	-6.68603	-2.12126	2.44352	3.58471	4.7259	2.44352	2.44352
	2015	12	F	71-80	7	2	Success	SR	SR	W		-2.14119		4.58471	2.44352	-3.98006	-16.8272	-25.392	8.8671	2.44352	6.7259	11.0083	0.302323	-1.83887	-1.83887	8.8671	-14.686	0.302323	4.58471	8.8671	6.7259	-12.5448	4.58471	-8.26245	-3.98006	-8.26245	13.1495	4.58471	2.44352	2.44352	2.44352	2.44352	2.44352	-12.5448	-3.98006	4.58471	6.7259	8.8671	4.58471
	2015	12	M	51-60	8	1	Success	SR	SR	R		-1.14119		1.30232	2.44352	1.30232	-2.12126	-8.96842	-13.5332	4.7259	1.30232	3.58471	5.8671	0.161129	-0.980064	-0.980064	4.7259	-7.82723	0.161129	2.44352	4.7259	3.58471	-6.68603	2.44352	-4.40365	-2.12126	-4.40365	7.00829	2.44352	1.30232	1.30232	1.30232	1.30232	1.30232	-6.68603	-2.12126	2.44352	3.58471	4.7259
	2015	12	M	61-70	7	2	Success	AF	AF	R		-2.14119		4.58471	2.44352	4.58471	2.44352	-3.98006	-16.8272	-25.392	8.8671	2.44352	6.7259	11.0083	0.302323	-1.83887	-1.83887	8.8671	-14.686	0.302323	4.58471	8.8671	6.7259	-12.5448	4.58471	-8.26245	-3.98006	-8.26245	13.1495	4.58471	2.44352	2.44352	2.44352	2.44352	2.44352	-12.5448	-3.98006	4.58471	6.7259
	2015	12	M	61-70	6	2	Success	AF	AF	W		-3.14119		9.8671	6.7259	3.58471	6.7259	3.58471	-5.83887	-24.686	-37.2508	13.0083	3.58471	9.8671	16.1495	0.443516	-2.69768	-2.69768	13.0083	-21.5448	0.443516	6.7259	13.0083	9.8671	-18.4036	6.7259	-12.1213	-5.83887	-12.1213	19.2907	6.7259	3.58471	3.58471	3.58471	3.58471	3.58471	-18.4036	-5.83887	6.7259
	2015	12	M	61-70	5	3	Success	AF	AF	R		-4.14119		17.1495	13.0083	8.8671	4.7259	8.8671	4.7259	-7.69768	-32.5448	-49.1096	17.1495	4.7259	13.0083	21.2907	0.58471	-3.55648	-3.55648	17.1495	-28.4036	0.58471	8.8671	17.1495	13.0083	-24.2625	8.8671	-15.9801	-7.69768	-15.9801	25.4319	8.8671	4.7259	4.7259	4.7259	4.7259	4.7259	-24.2625	-7.69768
	2015	12	M	61-70	6	2	Success	SR	SR	W		-3.14119		9.8671	13.0083	9.8671	6.7259	3.58471	6.7259	3.58471	-5.83887	-24.686	-37.2508	13.0083	3.58471	9.8671	16.1495	0.443516	-2.69768	-2.69768	13.0083	-21.5448	0.443516	6.7259	13.0083	9.8671	-18.4036	6.7259	-12.1213	-5.83887	-12.1213	19.2907	6.7259	3.58471	3.58471	3.58471	3.58471	3.58471	-18.4036
	2015	12	M	51-60	8	1	Success	SR	0	W		-1.14119		1.30232	3.58471	4.7259	3.58471	2.44352	1.30232	2.44352	1.30232	-2.12126	-8.96842	-13.5332	4.7259	1.30232	3.58471	5.8671	0.161129	-0.980064	-0.980064	4.7259	-7.82723	0.161129	2.44352	4.7259	3.58471	-6.68603	2.44352	-4.40365	-2.12126	-4.40365	7.00829	2.44352	1.30232	1.30232	1.30232	1.30232	1.30232
	2015	12	M	71-80	6	3	Success	SR	AF	W		-3.14119		9.8671	3.58471	9.8671	13.0083	9.8671	6.7259	3.58471	6.7259	3.58471	-5.83887	-24.686	-37.2508	13.0083	3.58471	9.8671	16.1495	0.443516	-2.69768	-2.69768	13.0083	-21.5448	0.443516	6.7259	13.0083	9.8671	-18.4036	6.7259	-12.1213	-5.83887	-12.1213	19.2907	6.7259	3.58471	3.58471	3.58471	3.58471
	2015	12	F	71-80	6	1	Success	SR	SR	R		-3.14119		9.8671	9.8671	3.58471	9.8671	13.0083	9.8671	6.7259	3.58471	6.7259	3.58471	-5.83887	-24.686	-37.2508	13.0083	3.58471	9.8671	16.1495	0.443516	-2.69768	-2.69768	13.0083	-21.5448	0.443516	6.7259	13.0083	9.8671	-18.4036	6.7259	-12.1213	-5.83887	-12.1213	19.2907	6.7259	3.58471	3.58471	3.58471
	2015	12	F	71-80	26	2	Success	0	0	W		16.8588		284.219	-52.9568	-52.9568	-19.2392	-52.9568	-69.8156	-52.9568	-36.098	-19.2392	-36.098	-19.2392	31.3373	132.49	199.925	-69.8156	-19.2392	-52.9568	-86.6744	-2.38036	14.4785	14.4785	-69.8156	115.631	-2.38036	-36.098	-69.8156	-52.9568	98.7725	-36.098	65.0549	31.3373	65.0549	-103.533	-36.098	-19.2392	-19.2392
	2015	12	F	71-80	6	1	Success	AF	AF	A		-3.14119		9.8671	-52.9568	9.8671	9.8671	3.58471	9.8671	13.0083	9.8671	6.7259	3.58471	6.7259	3.58471	-5.83887	-24.686	-37.2508	13.0083	3.58471	9.8671	16.1495	0.443516	-2.69768	-2.69768	13.0083	-21.5448	0.443516	6.7259	13.0083	9.8671	-18.4036	6.7259	-12.1213	-5.83887	-12.1213	19.2907	6.7259	3.58471
	2015	12	F	81-90	7	1	Success	AF	AF	W		-2.14119		4.58471	6.7259	-36.098	6.7259	6.7259	2.44352	6.7259	8.8671	6.7259	4.58471	2.44352	4.58471	2.44352	-3.98006	-16.8272	-25.392	8.8671	2.44352	6.7259	11.0083	0.302323	-1.83887	-1.83887	8.8671	-14.686	0.302323	4.58471	8.8671	6.7259	-12.5448	4.58471	-8.26245	-3.98006	-8.26245	13.1495	4.58471
	2015	12	M	71-80	6	1	Success	SR	SR	W		-3.14119		9.8671	6.7259	9.8671	-52.9568	9.8671	9.8671	3.58471	9.8671	13.0083	9.8671	6.7259	3.58471	6.7259	3.58471	-5.83887	-24.686	-37.2508	13.0083	3.58471	9.8671	16.1495	0.443516	-2.69768	-2.69768	13.0083	-21.5448	0.443516	6.7259	13.0083	9.8671	-18.4036	6.7259	-12.1213	-5.83887	-12.1213	19.2907
	2016	12	M	71-80	11	3	Success	AF	AF	R		1.85881		3.45516	-5.83887	-3.98006	-5.83887	31.3373	-5.83887	-5.83887	-2.12126	-5.83887	-7.69768	-5.83887	-3.98006	-2.12126	-3.98006	-2.12126	3.45516	14.608	22.0432	-7.69768	-2.12126	-5.83887	-9.55648	-0.262452	1.59635	1.59635	-7.69768	12.7492	-0.262452	-3.98006	-7.69768	-5.83887	10.8904	-3.98006	7.17277	3.45516	7.17277
	2015	12	M	51-60	6	1	Success	AF	AF	R		-3.14119		9.8671	-5.83887	9.8671	6.7259	9.8671	-52.9568	9.8671	9.8671	3.58471	9.8671	13.0083	9.8671	6.7259	3.58471	6.7259	3.58471	-5.83887	-24.686	-37.2508	13.0083	3.58471	9.8671	16.1495	0.443516	-2.69768	-2.69768	13.0083	-21.5448	0.443516	6.7259	13.0083	9.8671	-18.4036	6.7259	-12.1213	-5.83887
	2015	12	M	61-70	8	4	Success	AF	AF	W		-1.14119		1.30232	3.58471	-2.12126	3.58471	2.44352	3.58471	-19.2392	3.58471	3.58471	1.30232	3.58471	4.7259	3.58471	2.44352	1.30232	2.44352	1.30232	-2.12126	-8.96842	-13.5332	4.7259	1.30232	3.58471	5.8671	0.161129	-0.980064	-0.980064	4.7259	-7.82723	0.161129	2.44352	4.7259	3.58471	-6.68603	2.44352	-4.40365
	2015	12	M	51-60	6	1	Success	AF	AF	R		-3.14119		9.8671	3.58471	9.8671	-5.83887	9.8671	6.7259	9.8671	-52.9568	9.8671	9.8671	3.58471	9.8671	13.0083	9.8671	6.7259	3.58471	6.7259	3.58471	-5.83887	-24.686	-37.2508	13.0083	3.58471	9.8671	16.1495	0.443516	-2.69768	-2.69768	13.0083	-21.5448	0.443516	6.7259	13.0083	9.8671	-18.4036	6.7259
	2015	12	M	71-80	9	1	Success	AF	AF	A		-0.141194		0.0199356	0.443516	0.161129	0.443516	-0.262452	0.443516	0.302323	0.443516	-2.38036	0.443516	0.443516	0.161129	0.443516	0.58471	0.443516	0.302323	0.161129	0.302323	0.161129	-0.262452	-1.10961	-1.67439	0.58471	0.161129	0.443516	0.725904	0.0199356	-0.121258	-0.121258	0.58471	-0.96842	0.0199356	0.302323	0.58471	0.443516	-0.827226
	2015	12	M	61-70	8	1	Success	SR	SR	A		-1.14119		1.30232	0.161129	3.58471	1.30232	3.58471	-2.12126	3.58471	2.44352	3.58471	-19.2392	3.58471	3.58471	1.30232	3.58471	4.7259	3.58471	2.44352	1.30232	2.44352	1.30232	-2.12126	-8.96842	-13.5332	4.7259	1.30232	3.58471	5.8671	0.161129	-0.980064	-0.980064	4.7259	-7.82723	0.161129	2.44352	4.7259	3.58471
	2015	12	M	61-70	8	1	Success	SR	SR	R		-1.14119		1.30232	1.30232	0.161129	3.58471	1.30232	3.58471	-2.12126	3.58471	2.44352	3.58471	-19.2392	3.58471	3.58471	1.30232	3.58471	4.7259	3.58471	2.44352	1.30232	2.44352	1.30232	-2.12126	-8.96842	-13.5332	4.7259	1.30232	3.58471	5.8671	0.161129	-0.980064	-0.980064	4.7259	-7.82723	0.161129	2.44352	4.7259
	2015	12	M	61-70	11	2	Success	SR	SR	W		1.85881		3.45516	-2.12126	-2.12126	-0.262452	-5.83887	-2.12126	-5.83887	3.45516	-5.83887	-3.98006	-5.83887	31.3373	-5.83887	-5.83887	-2.12126	-5.83887	-7.69768	-5.83887	-3.98006	-2.12126	-3.98006	-2.12126	3.45516	14.608	22.0432	-7.69768	-2.12126	-5.83887	-9.55648	-0.262452	1.59635	1.59635	-7.69768	12.7492	-0.262452	-3.98006
	2015	12	F	71-80	7	1	Success	AF	AF	R		-2.14119		4.58471	-3.98006	2.44352	2.44352	0.302323	6.7259	2.44352	6.7259	-3.98006	6.7259	4.58471	6.7259	-36.098	6.7259	6.7259	2.44352	6.7259	8.8671	6.7259	4.58471	2.44352	4.58471	2.44352	-3.98006	-16.8272	-25.392	8.8671	2.44352	6.7259	11.0083	0.302323	-1.83887	-1.83887	8.8671	-14.686	0.302323
	2015	12	M	51-60	5	1	Success	SR	SR	A		-4.14119		17.1495	8.8671	-7.69768	4.7259	4.7259	0.58471	13.0083	4.7259	13.0083	-7.69768	13.0083	8.8671	13.0083	-69.8156	13.0083	13.0083	4.7259	13.0083	17.1495	13.0083	8.8671	4.7259	8.8671	4.7259	-7.69768	-32.5448	-49.1096	17.1495	4.7259	13.0083	21.2907	0.58471	-3.55648	-3.55648	17.1495	-28.4036
	2015	12	M	61-70	3	3	Success	AF	AF	R		-6.14119		37.7143	25.4319	13.1495	-11.4153	7.00829	7.00829	0.867097	19.2907	7.00829	19.2907	-11.4153	19.2907	13.1495	19.2907	-103.533	19.2907	19.2907	7.00829	19.2907	25.4319	19.2907	13.1495	7.00829	13.1495	7.00829	-11.4153	-48.2625	-72.8272	25.4319	7.00829	19.2907	31.5731	0.867097	-5.2741	-5.2741	25.4319
	2015	12	M	71-80	24	2	Success	SR	SR	W		14.8588		220.784	-91.2508	-61.5332	-31.8156	27.6196	-16.9568	-16.9568	-2.09797	-46.6744	-16.9568	-46.6744	27.6196	-46.6744	-31.8156	-46.6744	250.502	-46.6744	-46.6744	-16.9568	-46.6744	-61.5332	-46.6744	-31.8156	-16.9568	-31.8156	-16.9568	27.6196	116.772	176.208	-61.5332	-16.9568	-46.6744	-76.392	-2.09797	12.7608	12.7608
	2015	12	M	81-90	7	1	Success	AF	AF	A		-2.14119		4.58471	-31.8156	13.1495	8.8671	4.58471	-3.98006	2.44352	2.44352	0.302323	6.7259	2.44352	6.7259	-3.98006	6.7259	4.58471	6.7259	-36.098	6.7259	6.7259	2.44352	6.7259	8.8671	6.7259	4.58471	2.44352	4.58471	2.44352	-3.98006	-16.8272	-25.392	8.8671	2.44352	6.7259	11.0083	0.302323	-1.83887
	2015	12	F	61-70	5	1	Success	SR	SR	A		-4.14119		17.1495	8.8671	-61.5332	25.4319	17.1495	8.8671	-7.69768	4.7259	4.7259	0.58471	13.0083	4.7259	13.0083	-7.69768	13.0083	8.8671	13.0083	-69.8156	13.0083	13.0083	4.7259	13.0083	17.1495	13.0083	8.8671	4.7259	8.8671	4.7259	-7.69768	-32.5448	-49.1096	17.1495	4.7259	13.0083	21.2907	0.58471
	2015	12	M	51-60	3	2	Success	SR	SR	W		-6.14119		37.7143	25.4319	13.1495	-91.2508	37.7143	25.4319	13.1495	-11.4153	7.00829	7.00829	0.867097	19.2907	7.00829	19.2907	-11.4153	19.2907	13.1495	19.2907	-103.533	19.2907	19.2907	7.00829	19.2907	25.4319	19.2907	13.1495	7.00829	13.1495	7.00829	-11.4153	-48.2625	-72.8272	25.4319	7.00829	19.2907	31.5731
	2016	1	M	71-80	9	2	Success	SR	SR	W		-0.141194		0.0199356	0.867097	0.58471	0.302323	-2.09797	0.867097	0.58471	0.302323	-0.262452	0.161129	0.161129	0.0199356	0.443516	0.161129	0.443516	-0.262452	0.443516	0.302323	0.443516	-2.38036	0.443516	0.443516	0.161129	0.443516	0.58471	0.443516	0.302323	0.161129	0.302323	0.161129	-0.262452	-1.10961	-1.67439	0.58471	0.161129	0.443516
	2016	1	F	71-80	6	1	Success	SR	SR	R		-3.14119		9.8671	0.443516	19.2907	13.0083	6.7259	-46.6744	19.2907	13.0083	6.7259	-5.83887	3.58471	3.58471	0.443516	9.8671	3.58471	9.8671	-5.83887	9.8671	6.7259	9.8671	-52.9568	9.8671	9.8671	3.58471	9.8671	13.0083	9.8671	6.7259	3.58471	6.7259	3.58471	-5.83887	-24.686	-37.2508	13.0083	3.58471
	2016	1	M	71-80	12	1	Success	SR	SR	W		2.85881		8.17277	-8.98006	-0.403645	-17.5565	-11.8389	-6.12126	42.4785	-17.5565	-11.8389	-6.12126	5.31397	-3.26245	-3.26245	-0.403645	-8.98006	-3.26245	-8.98006	5.31397	-8.98006	-6.12126	-8.98006	48.1961	-8.98006	-8.98006	-3.26245	-8.98006	-11.8389	-8.98006	-6.12126	-3.26245	-6.12126	-3.26245	5.31397	22.4668	33.902	-11.8389
	2016	1	F	71-80	7	3	Success	AF	AF	W		-2.14119		4.58471	-6.12126	6.7259	0.302323	13.1495	8.8671	4.58471	-31.8156	13.1495	8.8671	4.58471	-3.98006	2.44352	2.44352	0.302323	6.7259	2.44352	6.7259	-3.98006	6.7259	4.58471	6.7259	-36.098	6.7259	6.7259	2.44352	6.7259	8.8671	6.7259	4.58471	2.44352	4.58471	2.44352	-3.98006	-16.8272	-25.392
	2016	1	M	71-80	15	1	Success	AF	AF	W		5.85881		34.3256	-12.5448	16.7492	-18.4036	-0.827226	-35.9801	-24.2625	-12.5448	87.0549	-35.9801	-24.2625	-12.5448	10.8904	-6.68603	-6.68603	-0.827226	-18.4036	-6.68603	-18.4036	10.8904	-18.4036	-12.5448	-18.4036	98.7725	-18.4036	-18.4036	-6.68603	-18.4036	-24.2625	-18.4036	-12.5448	-6.68603	-12.5448	-6.68603	10.8904	46.0432
	2016	1	M	51-60	7	1	Success	AF	AF	R		-2.14119		4.58471	-12.5448	4.58471	-6.12126	6.7259	0.302323	13.1495	8.8671	4.58471	-31.8156	13.1495	8.8671	4.58471	-3.98006	2.44352	2.44352	0.302323	6.7259	2.44352	6.7259	-3.98006	6.7259	4.58471	6.7259	-36.098	6.7259	6.7259	2.44352	6.7259	8.8671	6.7259	4.58471	2.44352	4.58471	2.44352	-3.98006
	2016	1	M	71-80	13	1	Success	AF	AF	W		3.85881		14.8904	-8.26245	22.608	-8.26245	11.0316	-12.1213	-0.544839	-23.6977	-15.9801	-8.26245	57.3373	-23.6977	-15.9801	-8.26245	7.17277	-4.40365	-4.40365	-0.544839	-12.1213	-4.40365	-12.1213	7.17277	-12.1213	-8.26245	-12.1213	65.0549	-12.1213	-12.1213	-4.40365	-12.1213	-15.9801	-12.1213	-8.26245	-4.40365	-8.26245	-4.40365
	2016	1	M	61-70	4	1	Success	SR	SR	R		-5.14119		26.4319	-19.8389	11.0083	-30.1213	11.0083	-14.6977	16.1495	0.725904	31.5731	21.2907	11.0083	-76.392	31.5731	21.2907	11.0083	-9.55648	5.8671	5.8671	0.725904	16.1495	5.8671	16.1495	-9.55648	16.1495	11.0083	16.1495	-86.6744	16.1495	16.1495	5.8671	16.1495	21.2907	16.1495	11.0083	5.8671	11.0083
	2016	1	F	61-70	9	3	Success	AF	AF	W		-0.141194		0.0199356	0.725904	-0.544839	0.302323	-0.827226	0.302323	-0.403645	0.443516	0.0199356	0.867097	0.58471	0.302323	-2.09797	0.867097	0.58471	0.302323	-0.262452	0.161129	0.161129	0.0199356	0.443516	0.161129	0.443516	-0.262452	0.443516	0.302323	0.443516	-2.38036	0.443516	0.443516	0.161129	0.443516	0.58471	0.443516	0.302323	0.161129
	2016	1	M	51-60	6	1	Success	SR	SR	A		-3.14119		9.8671	0.443516	16.1495	-12.1213	6.7259	-18.4036	6.7259	-8.98006	9.8671	0.443516	19.2907	13.0083	6.7259	-46.6744	19.2907	13.0083	6.7259	-5.83887	3.58471	3.58471	0.443516	9.8671	3.58471	9.8671	-5.83887	9.8671	6.7259	9.8671	-52.9568	9.8671	9.8671	3.58471	9.8671	13.0083	9.8671	6.7259
	2016	1	M	51-60	5	1	Success	SR	SR	A		-4.14119		17.1495	13.0083	0.58471	21.2907	-15.9801	8.8671	-24.2625	8.8671	-11.8389	13.0083	0.58471	25.4319	17.1495	8.8671	-61.5332	25.4319	17.1495	8.8671	-7.69768	4.7259	4.7259	0.58471	13.0083	4.7259	13.0083	-7.69768	13.0083	8.8671	13.0083	-69.8156	13.0083	13.0083	4.7259	13.0083	17.1495	13.0083
	2016	1	M	30-50	5	1	Success	SR	SR	R		-4.14119		17.1495	17.1495	13.0083	0.58471	21.2907	-15.9801	8.8671	-24.2625	8.8671	-11.8389	13.0083	0.58471	25.4319	17.1495	8.8671	-61.5332	25.4319	17.1495	8.8671	-7.69768	4.7259	4.7259	0.58471	13.0083	4.7259	13.0083	-7.69768	13.0083	8.8671	13.0083	-69.8156	13.0083	13.0083	4.7259	13.0083	17.1495
	2016	1	M	61-70	12	2	Success	SR	SR	W		2.85881		8.17277	-11.8389	-11.8389	-8.98006	-0.403645	-14.6977	11.0316	-6.12126	16.7492	-6.12126	8.17277	-8.98006	-0.403645	-17.5565	-11.8389	-6.12126	42.4785	-17.5565	-11.8389	-6.12126	5.31397	-3.26245	-3.26245	-0.403645	-8.98006	-3.26245	-8.98006	5.31397	-8.98006	-6.12126	-8.98006	48.1961	-8.98006	-8.98006	-3.26245	-8.98006
	2016	1	M	81-90	8	1	Success	AF	AF	A		-1.14119		1.30232	-3.26245	4.7259	4.7259	3.58471	0.161129	5.8671	-4.40365	2.44352	-6.68603	2.44352	-3.26245	3.58471	0.161129	7.00829	4.7259	2.44352	-16.9568	7.00829	4.7259	2.44352	-2.12126	1.30232	1.30232	0.161129	3.58471	1.30232	3.58471	-2.12126	3.58471	2.44352	3.58471	-19.2392	3.58471	3.58471	1.30232
	2016	1	M	81-90	9	1	Success	AF	AF	R		-0.141194		0.0199356	0.161129	-0.403645	0.58471	0.58471	0.443516	0.0199356	0.725904	-0.544839	0.302323	-0.827226	0.302323	-0.403645	0.443516	0.0199356	0.867097	0.58471	0.302323	-2.09797	0.867097	0.58471	0.302323	-0.262452	0.161129	0.161129	0.0199356	0.443516	0.161129	0.443516	-0.262452	0.443516	0.302323	0.443516	-2.38036	0.443516	0.443516
	2016	1	M	61-70	11	1	Success	SR	SR	W		1.85881		3.45516	-0.262452	-2.12126	5.31397	-7.69768	-7.69768	-5.83887	-0.262452	-9.55648	7.17277	-3.98006	10.8904	-3.98006	5.31397	-5.83887	-0.262452	-11.4153	-7.69768	-3.98006	27.6196	-11.4153	-7.69768	-3.98006	3.45516	-2.12126	-2.12126	-0.262452	-5.83887	-2.12126	-5.83887	3.45516	-5.83887	-3.98006	-5.83887	31.3373	-5.83887
	2016	1	M	n/a	27	1	Success	AF	AF	A		17.8588		318.937	33.1961	-2.52155	-20.3804	51.0549	-73.9568	-73.9568	-56.098	-2.52155	-91.8156	68.9137	-38.2392	104.631	-38.2392	51.0549	-56.098	-2.52155	-109.674	-73.9568	-38.2392	265.361	-109.674	-73.9568	-38.2392	33.1961	-20.3804	-20.3804	-2.52155	-56.098	-20.3804	-56.098	33.1961	-56.098	-38.2392	-56.098	301.078
	2016	1	M	n/a	3	1	Success	AF	AF	A		-6.14119		37.7143	-109.674	-11.4153	0.867097	7.00829	-17.5565	25.4319	25.4319	19.2907	0.867097	31.5731	-23.6977	13.1495	-35.9801	13.1495	-17.5565	19.2907	0.867097	37.7143	25.4319	13.1495	-91.2508	37.7143	25.4319	13.1495	-11.4153	7.00829	7.00829	0.867097	19.2907	7.00829	19.2907	-11.4153	19.2907	13.1495	19.2907
	2016	1	M	n/a	9	1	Success	SR	SR	R		-0.141194		0.0199356	0.867097	-2.52155	-0.262452	0.0199356	0.161129	-0.403645	0.58471	0.58471	0.443516	0.0199356	0.725904	-0.544839	0.302323	-0.827226	0.302323	-0.403645	0.443516	0.0199356	0.867097	0.58471	0.302323	-2.09797	0.867097	0.58471	0.302323	-0.262452	0.161129	0.161129	0.0199356	0.443516	0.161129	0.443516	-0.262452	0.443516	0.302323
	2016	1	M	n/a	9	1	Success	AF	AF	R		-0.141194		0.0199356	0.0199356	0.867097	-2.52155	-0.262452	0.0199356	0.161129	-0.403645	0.58471	0.58471	0.443516	0.0199356	0.725904	-0.544839	0.302323	-0.827226	0.302323	-0.403645	0.443516	0.0199356	0.867097	0.58471	0.302323	-2.09797	0.867097	0.58471	0.302323	-0.262452	0.161129	0.161129	0.0199356	0.443516	0.161129	0.443516	-0.262452	0.443516
	2016	1	M	n/a	12	1	Success	SR	SR	W		2.85881		8.17277	-0.403645	-0.403645	-17.5565	51.0549	5.31397	-0.403645	-3.26245	8.17277	-11.8389	-11.8389	-8.98006	-0.403645	-14.6977	11.0316	-6.12126	16.7492	-6.12126	8.17277	-8.98006	-0.403645	-17.5565	-11.8389	-6.12126	42.4785	-17.5565	-11.8389	-6.12126	5.31397	-3.26245	-3.26245	-0.403645	-8.98006	-3.26245	-8.98006	5.31397
	2016	1	F	n/a	6	2	Success	AF	AF	W		-3.14119		9.8671	-8.98006	0.443516	0.443516	19.2907	-56.098	-5.83887	0.443516	3.58471	-8.98006	13.0083	13.0083	9.8671	0.443516	16.1495	-12.1213	6.7259	-18.4036	6.7259	-8.98006	9.8671	0.443516	19.2907	13.0083	6.7259	-46.6744	19.2907	13.0083	6.7259	-5.83887	3.58471	3.58471	0.443516	9.8671	3.58471	9.8671
	2016	1	F	n/a	7	1	Fail	AF	AF	W		-2.14119		4.58471	6.7259	-6.12126	0.302323	0.302323	13.1495	-38.2392	-3.98006	0.302323	2.44352	-6.12126	8.8671	8.8671	6.7259	0.302323	11.0083	-8.26245	4.58471	-12.5448	4.58471	-6.12126	6.7259	0.302323	13.1495	8.8671	4.58471	-31.8156	13.1495	8.8671	4.58471	-3.98006	2.44352	2.44352	0.302323	6.7259	2.44352
	2016	1	M	n/a	7	3	Success	AF	AF	W		-2.14119		4.58471	4.58471	6.7259	-6.12126	0.302323	0.302323	13.1495	-38.2392	-3.98006	0.302323	2.44352	-6.12126	8.8671	8.8671	6.7259	0.302323	11.0083	-8.26245	4.58471	-12.5448	4.58471	-6.12126	6.7259	0.302323	13.1495	8.8671	4.58471	-31.8156	13.1495	8.8671	4.58471	-3.98006	2.44352	2.44352	0.302323	6.7259
	2016	2	F	71-80	13	1	Success	AF	AF	A		3.85881		14.8904	-8.26245	-8.26245	-12.1213	11.0316	-0.544839	-0.544839	-23.6977	68.9137	7.17277	-0.544839	-4.40365	11.0316	-15.9801	-15.9801	-12.1213	-0.544839	-19.8389	14.8904	-8.26245	22.608	-8.26245	11.0316	-12.1213	-0.544839	-23.6977	-15.9801	-8.26245	57.3373	-23.6977	-15.9801	-8.26245	7.17277	-4.40365	-4.40365	-0.544839
	2016	2	M	51-60	12	1	Success	SR	SR	A		2.85881		8.17277	11.0316	-6.12126	-6.12126	-8.98006	8.17277	-0.403645	-0.403645	-17.5565	51.0549	5.31397	-0.403645	-3.26245	8.17277	-11.8389	-11.8389	-8.98006	-0.403645	-14.6977	11.0316	-6.12126	16.7492	-6.12126	8.17277	-8.98006	-0.403645	-17.5565	-11.8389	-6.12126	42.4785	-17.5565	-11.8389	-6.12126	5.31397	-3.26245	-3.26245
	2016	2	M	71-80	6	1	Success	SR	SR	A		-3.14119		9.8671	-8.98006	-12.1213	6.7259	6.7259	9.8671	-8.98006	0.443516	0.443516	19.2907	-56.098	-5.83887	0.443516	3.58471	-8.98006	13.0083	13.0083	9.8671	0.443516	16.1495	-12.1213	6.7259	-18.4036	6.7259	-8.98006	9.8671	0.443516	19.2907	13.0083	6.7259	-46.6744	19.2907	13.0083	6.7259	-5.83887	3.58471
	2016	2	F	71-80	7	1	Success	AF	AF	A		-2.14119		4.58471	6.7259	-6.12126	-8.26245	4.58471	4.58471	6.7259	-6.12126	0.302323	0.302323	13.1495	-38.2392	-3.98006	0.302323	2.44352	-6.12126	8.8671	8.8671	6.7259	0.302323	11.0083	-8.26245	4.58471	-12.5448	4.58471	-6.12126	6.7259	0.302323	13.1495	8.8671	4.58471	-31.8156	13.1495	8.8671	4.58471	-3.98006
	2016	2	F	61-70	7	1	Success	AF	AF	W		-2.14119		4.58471	4.58471	6.7259	-6.12126	-8.26245	4.58471	4.58471	6.7259	-6.12126	0.302323	0.302323	13.1495	-38.2392	-3.98006	0.302323	2.44352	-6.12126	8.8671	8.8671	6.7259	0.302323	11.0083	-8.26245	4.58471	-12.5448	4.58471	-6.12126	6.7259	0.302323	13.1495	8.8671	4.58471	-31.8156	13.1495	8.8671	4.58471
	2016	2	M	61-70	5	1	Success	AF	AF	A		-4.14119		17.1495	8.8671	8.8671	13.0083	-11.8389	-15.9801	8.8671	8.8671	13.0083	-11.8389	0.58471	0.58471	25.4319	-73.9568	-7.69768	0.58471	4.7259	-11.8389	17.1495	17.1495	13.0083	0.58471	21.2907	-15.9801	8.8671	-24.2625	8.8671	-11.8389	13.0083	0.58471	25.4319	17.1495	8.8671	-61.5332	25.4319	17.1495
	2016	2	M	61-70	13	1	Success	SR	SR	A		3.85881		14.8904	-15.9801	-8.26245	-8.26245	-12.1213	11.0316	14.8904	-8.26245	-8.26245	-12.1213	11.0316	-0.544839	-0.544839	-23.6977	68.9137	7.17277	-0.544839	-4.40365	11.0316	-15.9801	-15.9801	-12.1213	-0.544839	-19.8389	14.8904	-8.26245	22.608	-8.26245	11.0316	-12.1213	-0.544839	-23.6977	-15.9801	-8.26245	57.3373	-23.6977
	2016	2	M	71-80	5	1	Success	SR	SR	A		-4.14119		17.1495	-15.9801	17.1495	8.8671	8.8671	13.0083	-11.8389	-15.9801	8.8671	8.8671	13.0083	-11.8389	0.58471	0.58471	25.4319	-73.9568	-7.69768	0.58471	4.7259	-11.8389	17.1495	17.1495	13.0083	0.58471	21.2907	-15.9801	8.8671	-24.2625	8.8671	-11.8389	13.0083	0.58471	25.4319	17.1495	8.8671	-61.5332
	2016	2	M	71-80	2	4	Success	SR	SR	R		-7.14119		50.9966	29.5731	-27.5565	29.5731	15.2907	15.2907	22.4319	-20.4153	-27.5565	15.2907	15.2907	22.4319	-20.4153	1.00829	1.00829	43.8555	-127.533	-13.2741	1.00829	8.14948	-20.4153	29.5731	29.5731	22.4319	1.00829	36.7143	-27.5565	15.2907	-41.8389	15.2907	-20.4153	22.4319	1.00829	43.8555	29.5731	15.2907
	2016	2	M	71-80	4	1	Success	SR	SR	A		-5.14119		26.4319	36.7143	21.2907	-19.8389	21.2907	11.0083	11.0083	16.1495	-14.6977	-19.8389	11.0083	11.0083	16.1495	-14.6977	0.725904	0.725904	31.5731	-91.8156	-9.55648	0.725904	5.8671	-14.6977	21.2907	21.2907	16.1495	0.725904	26.4319	-19.8389	11.0083	-30.1213	11.0083	-14.6977	16.1495	0.725904	31.5731	21.2907
	2016	2	F	51-60	9	1	Success	SR	AF	W		-0.141194		0.0199356	0.725904	1.00829	0.58471	-0.544839	0.58471	0.302323	0.302323	0.443516	-0.403645	-0.544839	0.302323	0.302323	0.443516	-0.403645	0.0199356	0.0199356	0.867097	-2.52155	-0.262452	0.0199356	0.161129	-0.403645	0.58471	0.58471	0.443516	0.0199356	0.725904	-0.544839	0.302323	-0.827226	0.302323	-0.403645	0.443516	0.0199356	0.867097
	2016	2	M	61-70	1	1	Success	SR	SR	A		-8.14119		66.279	1.14948	41.8555	58.1378	33.7143	-31.4153	33.7143	17.4319	17.4319	25.5731	-23.2741	-31.4153	17.4319	17.4319	25.5731	-23.2741	1.14948	1.14948	49.9966	-145.392	-15.1329	1.14948	9.29068	-23.2741	33.7143	33.7143	25.5731	1.14948	41.8555	-31.4153	17.4319	-47.6977	17.4319	-23.2741	25.5731	1.14948
	2016	2	F	71-80	14	1	Success	AF	AF	A		4.85881		23.608	-39.5565	-0.686032	-24.9801	-34.6977	-20.1213	18.7492	-20.1213	-10.4036	-10.4036	-15.2625	13.8904	18.7492	-10.4036	-10.4036	-15.2625	13.8904	-0.686032	-0.686032	-29.8389	86.7725	9.03158	-0.686032	-5.54484	13.8904	-20.1213	-20.1213	-15.2625	-0.686032	-24.9801	18.7492	-10.4036	28.4668	-10.4036	13.8904	-15.2625
	2016	2	F	81-90	14	2	Success	AF	AF	R		4.85881		23.608	23.608	-39.5565	-0.686032	-24.9801	-34.6977	-20.1213	18.7492	-20.1213	-10.4036	-10.4036	-15.2625	13.8904	18.7492	-10.4036	-10.4036	-15.2625	13.8904	-0.686032	-0.686032	-29.8389	86.7725	9.03158	-0.686032	-5.54484	13.8904	-20.1213	-20.1213	-15.2625	-0.686032	-24.9801	18.7492	-10.4036	28.4668	-10.4036	13.8904
	2016	2	F	71-80	19	1	Success	AF	AF	W		9.85881		97.1961	47.902	47.902	-80.2625	-1.392	-50.686	-70.4036	-40.8272	38.0432	-40.8272	-21.1096	-21.1096	-30.9684	28.1844	38.0432	-21.1096	-21.1096	-30.9684	28.1844	-1.392	-1.392	-60.5448	176.067	18.3256	-1.392	-11.2508	28.1844	-40.8272	-40.8272	-30.9684	-1.392	-50.686	38.0432	-21.1096	57.7608	-21.1096
	2016	2	F	71-80	7	1	Success	SR	SR	R		-2.14119		4.58471	-21.1096	-10.4036	-10.4036	17.4319	0.302323	11.0083	15.2907	8.8671	-8.26245	8.8671	4.58471	4.58471	6.7259	-6.12126	-8.26245	4.58471	4.58471	6.7259	-6.12126	0.302323	0.302323	13.1495	-38.2392	-3.98006	0.302323	2.44352	-6.12126	8.8671	8.8671	6.7259	0.302323	11.0083	-8.26245	4.58471	-12.5448
	2016	2	F	81-90	11	1	Success	SR	AF	R		1.85881		3.45516	-3.98006	18.3256	9.03158	9.03158	-15.1329	-0.262452	-9.55648	-13.2741	-7.69768	7.17277	-7.69768	-3.98006	-3.98006	-5.83887	5.31397	7.17277	-3.98006	-3.98006	-5.83887	5.31397	-0.262452	-0.262452	-11.4153	33.1961	3.45516	-0.262452	-2.12126	5.31397	-7.69768	-7.69768	-5.83887	-0.262452	-9.55648	7.17277	-3.98006
	2016	2	F	61-70	10	1	Success	AF	AF	W		0.858806		0.737548	1.59635	-1.83887	8.46681	4.17277	4.17277	-6.99171	-0.121258	-4.41529	-6.1329	-3.55648	3.31397	-3.55648	-1.83887	-1.83887	-2.69768	2.45516	3.31397	-1.83887	-1.83887	-2.69768	2.45516	-0.121258	-0.121258	-5.2741	15.3373	1.59635	-0.121258	-0.980064	2.45516	-3.55648	-3.55648	-2.69768	-0.121258	-4.41529	3.31397
	2016	2	M	81-90	4	2	Success	AF	AF	A		-5.14119		26.4319	-4.41529	-9.55648	11.0083	-50.686	-24.9801	-24.9801	41.8555	0.725904	26.4319	36.7143	21.2907	-19.8389	21.2907	11.0083	11.0083	16.1495	-14.6977	-19.8389	11.0083	11.0083	16.1495	-14.6977	0.725904	0.725904	31.5731	-91.8156	-9.55648	0.725904	5.8671	-14.6977	21.2907	21.2907	16.1495	0.725904	26.4319
	2016	2	M	51-60	6	1	Success	AF	AF	W		-3.14119		9.8671	16.1495	-2.69768	-5.83887	6.7259	-30.9684	-15.2625	-15.2625	25.5731	0.443516	16.1495	22.4319	13.0083	-12.1213	13.0083	6.7259	6.7259	9.8671	-8.98006	-12.1213	6.7259	6.7259	9.8671	-8.98006	0.443516	0.443516	19.2907	-56.098	-5.83887	0.443516	3.58471	-8.98006	13.0083	13.0083	9.8671	0.443516
	2016	3	M	81-90	11	4	Success	SR	SR	W		1.85881		3.45516	-5.83887	-9.55648	1.59635	3.45516	-3.98006	18.3256	9.03158	9.03158	-15.1329	-0.262452	-9.55648	-13.2741	-7.69768	7.17277	-7.69768	-3.98006	-3.98006	-5.83887	5.31397	7.17277	-3.98006	-3.98006	-5.83887	5.31397	-0.262452	-0.262452	-11.4153	33.1961	3.45516	-0.262452	-2.12126	5.31397	-7.69768	-7.69768	-5.83887
	2016	3	M	71-80	4	1	Success	SR	SR	A		-5.14119		26.4319	-9.55648	16.1495	26.4319	-4.41529	-9.55648	11.0083	-50.686	-24.9801	-24.9801	41.8555	0.725904	26.4319	36.7143	21.2907	-19.8389	21.2907	11.0083	11.0083	16.1495	-14.6977	-19.8389	11.0083	11.0083	16.1495	-14.6977	0.725904	0.725904	31.5731	-91.8156	-9.55648	0.725904	5.8671	-14.6977	21.2907	21.2907
	2016	3	M	61-70	8	1	Success	SR	SR	A		-1.14119		1.30232	5.8671	-2.12126	3.58471	5.8671	-0.980064	-2.12126	2.44352	-11.2508	-5.54484	-5.54484	9.29068	0.161129	5.8671	8.14948	4.7259	-4.40365	4.7259	2.44352	2.44352	3.58471	-3.26245	-4.40365	2.44352	2.44352	3.58471	-3.26245	0.161129	0.161129	7.00829	-20.3804	-2.12126	0.161129	1.30232	-3.26245	4.7259
	2016	3	M	71-80	21	1	Success	AF	AF	R		11.8588		140.631	-13.5332	-60.9684	22.0432	-37.2508	-60.9684	10.1844	22.0432	-25.392	116.914	57.6196	57.6196	-96.5448	-1.67439	-60.9684	-84.686	-49.1096	45.7608	-49.1096	-25.392	-25.392	-37.2508	33.902	45.7608	-25.392	-25.392	-37.2508	33.902	-1.67439	-1.67439	-72.8272	211.784	22.0432	-1.67439	-13.5332	33.902
	2016	3	M	81-90	6	1	Success	SR	AF	R		-3.14119		9.8671	-37.2508	3.58471	16.1495	-5.83887	9.8671	16.1495	-2.69768	-5.83887	6.7259	-30.9684	-15.2625	-15.2625	25.5731	0.443516	16.1495	22.4319	13.0083	-12.1213	13.0083	6.7259	6.7259	9.8671	-8.98006	-12.1213	6.7259	6.7259	9.8671	-8.98006	0.443516	0.443516	19.2907	-56.098	-5.83887	0.443516	3.58471
	2016	3	M	51-60	7	2	Success	SR	SR	W		-2.14119		4.58471	6.7259	-25.392	2.44352	11.0083	-3.98006	6.7259	11.0083	-1.83887	-3.98006	4.58471	-21.1096	-10.4036	-10.4036	17.4319	0.302323	11.0083	15.2907	8.8671	-8.26245	8.8671	4.58471	4.58471	6.7259	-6.12126	-8.26245	4.58471	4.58471	6.7259	-6.12126	0.302323	0.302323	13.1495	-38.2392	-3.98006	0.302323
	2016	3	M	51-60	2	2	Success	AF	AF	R		-7.14119		50.9966	15.2907	22.4319	-84.686	8.14948	36.7143	-13.2741	22.4319	36.7143	-6.1329	-13.2741	15.2907	-70.4036	-34.6977	-34.6977	58.1378	1.00829	36.7143	50.9966	29.5731	-27.5565	29.5731	15.2907	15.2907	22.4319	-20.4153	-27.5565	15.2907	15.2907	22.4319	-20.4153	1.00829	1.00829	43.8555	-127.533	-13.2741
	2016	3	M	71-80	9	2	Success	SR	SR	W		-0.141194		0.0199356	1.00829	0.302323	0.443516	-1.67439	0.161129	0.725904	-0.262452	0.443516	0.725904	-0.121258	-0.262452	0.302323	-1.392	-0.686032	-0.686032	1.14948	0.0199356	0.725904	1.00829	0.58471	-0.544839	0.58471	0.302323	0.302323	0.443516	-0.403645	-0.544839	0.302323	0.302323	0.443516	-0.403645	0.0199356	0.0199356	0.867097	-2.52155
	2016	3	M	30-50	5	2	Success	AF	AF	R		-4.14119		17.1495	0.58471	29.5731	8.8671	13.0083	-49.1096	4.7259	21.2907	-7.69768	13.0083	21.2907	-3.55648	-7.69768	8.8671	-40.8272	-20.1213	-20.1213	33.7143	0.58471	21.2907	29.5731	17.1495	-15.9801	17.1495	8.8671	8.8671	13.0083	-11.8389	-15.9801	8.8671	8.8671	13.0083	-11.8389	0.58471	0.58471	25.4319
	2016	3	M	71-80	9	1	Success	SR	SR	R		-0.141194		0.0199356	0.58471	0.0199356	1.00829	0.302323	0.443516	-1.67439	0.161129	0.725904	-0.262452	0.443516	0.725904	-0.121258	-0.262452	0.302323	-1.392	-0.686032	-0.686032	1.14948	0.0199356	0.725904	1.00829	0.58471	-0.544839	0.58471	0.302323	0.302323	0.443516	-0.403645	-0.544839	0.302323	0.302323	0.443516	-0.403645	0.0199356	0.0199356
	2016	3	M	51-60	29	2	Success	AF	AF	A		19.8588		394.372	-2.80394	-82.2392	-2.80394	-141.816	-42.5215	-62.3804	235.502	-22.6627	-102.098	36.9137	-62.3804	-102.098	17.0549	36.9137	-42.5215	195.784	96.4901	96.4901	-161.674	-2.80394	-102.098	-141.816	-82.2392	76.6313	-82.2392	-42.5215	-42.5215	-62.3804	56.7725	76.6313	-42.5215	-42.5215	-62.3804	56.7725	-2.80394
	2016	3	M	30-50	5	1	Success	SR	SR	R		-4.14119		17.1495	-82.2392	0.58471	17.1495	0.58471	29.5731	8.8671	13.0083	-49.1096	4.7259	21.2907	-7.69768	13.0083	21.2907	-3.55648	-7.69768	8.8671	-40.8272	-20.1213	-20.1213	33.7143	0.58471	21.2907	29.5731	17.1495	-15.9801	17.1495	8.8671	8.8671	13.0083	-11.8389	-15.9801	8.8671	8.8671	13.0083	-11.8389
	2016	3	M	61-70	5	4	Success	AF	AF	R		-4.14119		17.1495	17.1495	-82.2392	0.58471	17.1495	0.58471	29.5731	8.8671	13.0083	-49.1096	4.7259	21.2907	-7.69768	13.0083	21.2907	-3.55648	-7.69768	8.8671	-40.8272	-20.1213	-20.1213	33.7143	0.58471	21.2907	29.5731	17.1495	-15.9801	17.1495	8.8671	8.8671	13.0083	-11.8389	-15.9801	8.8671	8.8671	13.0083
	2016	3	M	61-70	2	1	Success	SR	SR	R		-7.14119		50.9966	29.5731	29.5731	-141.816	1.00829	29.5731	1.00829	50.9966	15.2907	22.4319	-84.686	8.14948	36.7143	-13.2741	22.4319	36.7143	-6.1329	-13.2741	15.2907	-70.4036	-34.6977	-34.6977	58.1378	1.00829	36.7143	50.9966	29.5731	-27.5565	29.5731	15.2907	15.2907	22.4319	-20.4153	-27.5565	15.2907	15.2907
	2016	3	F	71-80	2	5	Success	SR	SR	W		-7.14119		50.9966	50.9966	29.5731	29.5731	-141.816	1.00829	29.5731	1.00829	50.9966	15.2907	22.4319	-84.686	8.14948	36.7143	-13.2741	22.4319	36.7143	-6.1329	-13.2741	15.2907	-70.4036	-34.6977	-34.6977	58.1378	1.00829	36.7143	50.9966	29.5731	-27.5565	29.5731	15.2907	15.2907	22.4319	-20.4153	-27.5565	15.2907
	2016	3	M	61-70	16	2	Success	SR	SR	W		6.85881		47.0432	-48.9801	-48.9801	-28.4036	-28.4036	136.208	-0.96842	-28.4036	-0.96842	-48.9801	-14.686	-21.5448	81.3373	-7.82723	-35.2625	12.7492	-21.5448	-35.2625	5.89039	12.7492	-14.686	67.6196	33.3256	33.3256	-55.8389	-0.96842	-35.2625	-48.9801	-28.4036	26.4668	-28.4036	-14.686	-14.686	-21.5448	19.608	26.4668
	2016	3	M	81-90	7	1	Success	SR	SR	W		-2.14119		4.58471	-14.686	15.2907	15.2907	8.8671	8.8671	-42.5215	0.302323	8.8671	0.302323	15.2907	4.58471	6.7259	-25.392	2.44352	11.0083	-3.98006	6.7259	11.0083	-1.83887	-3.98006	4.58471	-21.1096	-10.4036	-10.4036	17.4319	0.302323	11.0083	15.2907	8.8671	-8.26245	8.8671	4.58471	4.58471	6.7259	-6.12126
	2016	3	M	71-80	11	2	Success	SR	AF	W		1.85881		3.45516	-3.98006	12.7492	-13.2741	-13.2741	-7.69768	-7.69768	36.9137	-0.262452	-7.69768	-0.262452	-13.2741	-3.98006	-5.83887	22.0432	-2.12126	-9.55648	3.45516	-5.83887	-9.55648	1.59635	3.45516	-3.98006	18.3256	9.03158	9.03158	-15.1329	-0.262452	-9.55648	-13.2741	-7.69768	7.17277	-7.69768	-3.98006	-3.98006	-5.83887
	2016	3	F	71-80	8	1	Success	SR	SR	R		-1.14119		1.30232	-2.12126	2.44352	-7.82723	8.14948	8.14948	4.7259	4.7259	-22.6627	0.161129	4.7259	0.161129	8.14948	2.44352	3.58471	-13.5332	1.30232	5.8671	-2.12126	3.58471	5.8671	-0.980064	-2.12126	2.44352	-11.2508	-5.54484	-5.54484	9.29068	0.161129	5.8671	8.14948	4.7259	-4.40365	4.7259	2.44352	2.44352
	2016	3	F	61-70	8	1	Success	AF	AF	W		-1.14119		1.30232	1.30232	-2.12126	2.44352	-7.82723	8.14948	8.14948	4.7259	4.7259	-22.6627	0.161129	4.7259	0.161129	8.14948	2.44352	3.58471	-13.5332	1.30232	5.8671	-2.12126	3.58471	5.8671	-0.980064	-2.12126	2.44352	-11.2508	-5.54484	-5.54484	9.29068	0.161129	5.8671	8.14948	4.7259	-4.40365	4.7259	2.44352
	2016	3	F	71-80	7	1	Success	AF	AF	W		-2.14119		4.58471	2.44352	2.44352	-3.98006	4.58471	-14.686	15.2907	15.2907	8.8671	8.8671	-42.5215	0.302323	8.8671	0.302323	15.2907	4.58471	6.7259	-25.392	2.44352	11.0083	-3.98006	6.7259	11.0083	-1.83887	-3.98006	4.58471	-21.1096	-10.4036	-10.4036	17.4319	0.302323	11.0083	15.2907	8.8671	-8.26245	8.8671
	2016	3	M	81-90	13	3	Success	SR	SR	W		3.85881		14.8904	-8.26245	-4.40365	-4.40365	7.17277	-8.26245	26.4668	-27.5565	-27.5565	-15.9801	-15.9801	76.6313	-0.544839	-15.9801	-0.544839	-27.5565	-8.26245	-12.1213	45.7608	-4.40365	-19.8389	7.17277	-12.1213	-19.8389	3.31397	7.17277	-8.26245	38.0432	18.7492	18.7492	-31.4153	-0.544839	-19.8389	-27.5565	-15.9801	14.8904
	2016	3	M	81-90	8	1	Success	SR	SR	W		-1.14119		1.30232	-4.40365	2.44352	1.30232	1.30232	-2.12126	2.44352	-7.82723	8.14948	8.14948	4.7259	4.7259	-22.6627	0.161129	4.7259	0.161129	8.14948	2.44352	3.58471	-13.5332	1.30232	5.8671	-2.12126	3.58471	5.8671	-0.980064	-2.12126	2.44352	-11.2508	-5.54484	-5.54484	9.29068	0.161129	5.8671	8.14948	4.7259
	2016	3	M	71-80	7	1	Success	SR	SR	W		-2.14119		4.58471	2.44352	-8.26245	4.58471	2.44352	2.44352	-3.98006	4.58471	-14.686	15.2907	15.2907	8.8671	8.8671	-42.5215	0.302323	8.8671	0.302323	15.2907	4.58471	6.7259	-25.392	2.44352	11.0083	-3.98006	6.7259	11.0083	-1.83887	-3.98006	4.58471	-21.1096	-10.4036	-10.4036	17.4319	0.302323	11.0083	15.2907
	2016	3	M	71-80	5	2	Success	AF	AF	W		-4.14119		17.1495	8.8671	4.7259	-15.9801	8.8671	4.7259	4.7259	-7.69768	8.8671	-28.4036	29.5731	29.5731	17.1495	17.1495	-82.2392	0.58471	17.1495	0.58471	29.5731	8.8671	13.0083	-49.1096	4.7259	21.2907	-7.69768	13.0083	21.2907	-3.55648	-7.69768	8.8671	-40.8272	-20.1213	-20.1213	33.7143	0.58471	21.2907
	2016	3	M	51-60	2	2	Success	AF	AF	R		-7.14119		50.9966	29.5731	15.2907	8.14948	-27.5565	15.2907	8.14948	8.14948	-13.2741	15.2907	-48.9801	50.9966	50.9966	29.5731	29.5731	-141.816	1.00829	29.5731	1.00829	50.9966	15.2907	22.4319	-84.686	8.14948	36.7143	-13.2741	22.4319	36.7143	-6.1329	-13.2741	15.2907	-70.4036	-34.6977	-34.6977	58.1378	1.00829
	2016	3	M	30-50	4	2	Success	AF	AF	R		-5.14119		26.4319	36.7143	21.2907	11.0083	5.8671	-19.8389	11.0083	5.8671	5.8671	-9.55648	11.0083	-35.2625	36.7143	36.7143	21.2907	21.2907	-102.098	0.725904	21.2907	0.725904	36.7143	11.0083	16.1495	-60.9684	5.8671	26.4319	-9.55648	16.1495	26.4319	-4.41529	-9.55648	11.0083	-50.686	-24.9801	-24.9801	41.8555
	2016	4	M	81-90	7	2	Success	AF	AF	W		-2.14119		4.58471	11.0083	15.2907	8.8671	4.58471	2.44352	-8.26245	4.58471	2.44352	2.44352	-3.98006	4.58471	-14.686	15.2907	15.2907	8.8671	8.8671	-42.5215	0.302323	8.8671	0.302323	15.2907	4.58471	6.7259	-25.392	2.44352	11.0083	-3.98006	6.7259	11.0083	-1.83887	-3.98006	4.58471	-21.1096	-10.4036	-10.4036
	2016	4	M	61-70	16	1	Success	AF	AF	W		6.85881		47.0432	-14.686	-35.2625	-48.9801	-28.4036	-14.686	-7.82723	26.4668	-14.686	-7.82723	-7.82723	12.7492	-14.686	47.0432	-48.9801	-48.9801	-28.4036	-28.4036	136.208	-0.96842	-28.4036	-0.96842	-48.9801	-14.686	-21.5448	81.3373	-7.82723	-35.2625	12.7492	-21.5448	-35.2625	5.89039	12.7492	-14.686	67.6196	33.3256
	2016	4	F	71-80	6	1	Success	AF	AF	R		-3.14119		9.8671	-21.5448	6.7259	16.1495	22.4319	13.0083	6.7259	3.58471	-12.1213	6.7259	3.58471	3.58471	-5.83887	6.7259	-21.5448	22.4319	22.4319	13.0083	13.0083	-62.3804	0.443516	13.0083	0.443516	22.4319	6.7259	9.8671	-37.2508	3.58471	16.1495	-5.83887	9.8671	16.1495	-2.69768	-5.83887	6.7259	-30.9684
	2016	4	M	61-70	13	1	Success	SR	SR	W		3.85881		14.8904	-12.1213	26.4668	-8.26245	-19.8389	-27.5565	-15.9801	-8.26245	-4.40365	14.8904	-8.26245	-4.40365	-4.40365	7.17277	-8.26245	26.4668	-27.5565	-27.5565	-15.9801	-15.9801	76.6313	-0.544839	-15.9801	-0.544839	-27.5565	-8.26245	-12.1213	45.7608	-4.40365	-19.8389	7.17277	-12.1213	-19.8389	3.31397	7.17277	-8.26245
	2016	4	F	71-80	10	1	Success	AF	AF	R		0.858806		0.737548	3.31397	-2.69768	5.89039	-1.83887	-4.41529	-6.1329	-3.55648	-1.83887	-0.980064	3.31397	-1.83887	-0.980064	-0.980064	1.59635	-1.83887	5.89039	-6.1329	-6.1329	-3.55648	-3.55648	17.0549	-0.121258	-3.55648	-0.121258	-6.1329	-1.83887	-2.69768	10.1844	-0.980064	-4.41529	1.59635	-2.69768	-4.41529	0.737548	1.59635
	2016	4	M	61-70	9	1	Success	SR	SR	R		-0.141194		0.0199356	-0.121258	-0.544839	0.443516	-0.96842	0.302323	0.725904	1.00829	0.58471	0.302323	0.161129	-0.544839	0.302323	0.161129	0.161129	-0.262452	0.302323	-0.96842	1.00829	1.00829	0.58471	0.58471	-2.80394	0.0199356	0.58471	0.0199356	1.00829	0.302323	0.443516	-1.67439	0.161129	0.725904	-0.262452	0.443516	0.725904	-0.121258
	2016	4	F	61-70	7	2	Success	SR	SR	W		-2.14119		4.58471	0.302323	-1.83887	-8.26245	6.7259	-14.686	4.58471	11.0083	15.2907	8.8671	4.58471	2.44352	-8.26245	4.58471	2.44352	2.44352	-3.98006	4.58471	-14.686	15.2907	15.2907	8.8671	8.8671	-42.5215	0.302323	8.8671	0.302323	15.2907	4.58471	6.7259	-25.392	2.44352	11.0083	-3.98006	6.7259	11.0083
	2016	4	M	51-60	7	1	Success	SR	SR	R		-2.14119		4.58471	4.58471	0.302323	-1.83887	-8.26245	6.7259	-14.686	4.58471	11.0083	15.2907	8.8671	4.58471	2.44352	-8.26245	4.58471	2.44352	2.44352	-3.98006	4.58471	-14.686	15.2907	15.2907	8.8671	8.8671	-42.5215	0.302323	8.8671	0.302323	15.2907	4.58471	6.7259	-25.392	2.44352	11.0083	-3.98006	6.7259
	2016	4	M	51-60	5	2	Success	AF	AF	A		-4.14119		17.1495	8.8671	8.8671	0.58471	-3.55648	-15.9801	13.0083	-28.4036	8.8671	21.2907	29.5731	17.1495	8.8671	4.7259	-15.9801	8.8671	4.7259	4.7259	-7.69768	8.8671	-28.4036	29.5731	29.5731	17.1495	17.1495	-82.2392	0.58471	17.1495	0.58471	29.5731	8.8671	13.0083	-49.1096	4.7259	21.2907	-7.69768
	2016	4	M	61-70	6	1	Success	SR	SR	W		-3.14119		9.8671	13.0083	6.7259	6.7259	0.443516	-2.69768	-12.1213	9.8671	-21.5448	6.7259	16.1495	22.4319	13.0083	6.7259	3.58471	-12.1213	6.7259	3.58471	3.58471	-5.83887	6.7259	-21.5448	22.4319	22.4319	13.0083	13.0083	-62.3804	0.443516	13.0083	0.443516	22.4319	6.7259	9.8671	-37.2508	3.58471	16.1495
	2016	4	F	71-80	11	1	Success	SR	SR	A		1.85881		3.45516	-5.83887	-7.69768	-3.98006	-3.98006	-0.262452	1.59635	7.17277	-5.83887	12.7492	-3.98006	-9.55648	-13.2741	-7.69768	-3.98006	-2.12126	7.17277	-3.98006	-2.12126	-2.12126	3.45516	-3.98006	12.7492	-13.2741	-13.2741	-7.69768	-7.69768	36.9137	-0.262452	-7.69768	-0.262452	-13.2741	-3.98006	-5.83887	22.0432	-2.12126
	2016	4	M	51-60	4	1	Success	SR	SR	R		-5.14119		26.4319	-9.55648	16.1495	21.2907	11.0083	11.0083	0.725904	-4.41529	-19.8389	16.1495	-35.2625	11.0083	26.4319	36.7143	21.2907	11.0083	5.8671	-19.8389	11.0083	5.8671	5.8671	-9.55648	11.0083	-35.2625	36.7143	36.7143	21.2907	21.2907	-102.098	0.725904	21.2907	0.725904	36.7143	11.0083	16.1495	-60.9684
	2016	4	F	61-70	6	1	Success	AF	AF	R		-3.14119		9.8671	16.1495	-5.83887	9.8671	13.0083	6.7259	6.7259	0.443516	-2.69768	-12.1213	9.8671	-21.5448	6.7259	16.1495	22.4319	13.0083	6.7259	3.58471	-12.1213	6.7259	3.58471	3.58471	-5.83887	6.7259	-21.5448	22.4319	22.4319	13.0083	13.0083	-62.3804	0.443516	13.0083	0.443516	22.4319	6.7259	9.8671
	2016	4	M	71-80	7	1	Success	AF	AF	A		-2.14119		4.58471	6.7259	11.0083	-3.98006	6.7259	8.8671	4.58471	4.58471	0.302323	-1.83887	-8.26245	6.7259	-14.686	4.58471	11.0083	15.2907	8.8671	4.58471	2.44352	-8.26245	4.58471	2.44352	2.44352	-3.98006	4.58471	-14.686	15.2907	15.2907	8.8671	8.8671	-42.5215	0.302323	8.8671	0.302323	15.2907	4.58471
	2016	4	M	61-70	6	1	Success	SR	SR	W		-3.14119		9.8671	6.7259	9.8671	16.1495	-5.83887	9.8671	13.0083	6.7259	6.7259	0.443516	-2.69768	-12.1213	9.8671	-21.5448	6.7259	16.1495	22.4319	13.0083	6.7259	3.58471	-12.1213	6.7259	3.58471	3.58471	-5.83887	6.7259	-21.5448	22.4319	22.4319	13.0083	13.0083	-62.3804	0.443516	13.0083	0.443516	22.4319
	2016	4	M	61-70	1	2	Success	SR	SR	W		-8.14119		66.279	25.5731	17.4319	25.5731	41.8555	-15.1329	25.5731	33.7143	17.4319	17.4319	1.14948	-6.99171	-31.4153	25.5731	-55.8389	17.4319	41.8555	58.1378	33.7143	17.4319	9.29068	-31.4153	17.4319	9.29068	9.29068	-15.1329	17.4319	-55.8389	58.1378	58.1378	33.7143	33.7143	-161.674	1.14948	33.7143	1.14948
	2016	4	M	61-70	8	1	Success	AF	AF	R		-1.14119		1.30232	9.29068	3.58471	2.44352	3.58471	5.8671	-2.12126	3.58471	4.7259	2.44352	2.44352	0.161129	-0.980064	-4.40365	3.58471	-7.82723	2.44352	5.8671	8.14948	4.7259	2.44352	1.30232	-4.40365	2.44352	1.30232	1.30232	-2.12126	2.44352	-7.82723	8.14948	8.14948	4.7259	4.7259	-22.6627	0.161129	4.7259
	2016	4	M	61-70	6	1	Success	SR	SR	A		-3.14119		9.8671	3.58471	25.5731	9.8671	6.7259	9.8671	16.1495	-5.83887	9.8671	13.0083	6.7259	6.7259	0.443516	-2.69768	-12.1213	9.8671	-21.5448	6.7259	16.1495	22.4319	13.0083	6.7259	3.58471	-12.1213	6.7259	3.58471	3.58471	-5.83887	6.7259	-21.5448	22.4319	22.4319	13.0083	13.0083	-62.3804	0.443516
	2016	4	M	71-80	9	1	Success	AF	AF	W		-0.141194		0.0199356	0.443516	0.161129	1.14948	0.443516	0.302323	0.443516	0.725904	-0.262452	0.443516	0.58471	0.302323	0.302323	0.0199356	-0.121258	-0.544839	0.443516	-0.96842	0.302323	0.725904	1.00829	0.58471	0.302323	0.161129	-0.544839	0.302323	0.161129	0.161129	-0.262452	0.302323	-0.96842	1.00829	1.00829	0.58471	0.58471	-2.80394
	2016	4	M	61-70	17	1	Success	SR	SR	R		7.85881		61.7608	-1.10961	-24.686	-8.96842	-63.9801	-24.686	-16.8272	-24.686	-40.4036	14.608	-24.686	-32.5448	-16.8272	-16.8272	-1.10961	6.74919	30.3256	-24.686	53.902	-16.8272	-40.4036	-56.1213	-32.5448	-16.8272	-8.96842	30.3256	-16.8272	-8.96842	-8.96842	14.608	-16.8272	53.902	-56.1213	-56.1213	-32.5448	-32.5448
	2016	4	F	61-70	13	1	Success	SR	SR	A		3.85881		14.8904	30.3256	-0.544839	-12.1213	-4.40365	-31.4153	-12.1213	-8.26245	-12.1213	-19.8389	7.17277	-12.1213	-15.9801	-8.26245	-8.26245	-0.544839	3.31397	14.8904	-12.1213	26.4668	-8.26245	-19.8389	-27.5565	-15.9801	-8.26245	-4.40365	14.8904	-8.26245	-4.40365	-4.40365	7.17277	-8.26245	26.4668	-27.5565	-27.5565	-15.9801
	2016	4	M	61-70	4	1	Success	AF	AF	R		-5.14119		26.4319	-19.8389	-40.4036	0.725904	16.1495	5.8671	41.8555	16.1495	11.0083	16.1495	26.4319	-9.55648	16.1495	21.2907	11.0083	11.0083	0.725904	-4.41529	-19.8389	16.1495	-35.2625	11.0083	26.4319	36.7143	21.2907	11.0083	5.8671	-19.8389	11.0083	5.8671	5.8671	-9.55648	11.0083	-35.2625	36.7143	36.7143
	2016	4	M	51-60	16	2	Success	SR	SR	W		6.85881		47.0432	-35.2625	26.4668	53.902	-0.96842	-21.5448	-7.82723	-55.8389	-21.5448	-14.686	-21.5448	-35.2625	12.7492	-21.5448	-28.4036	-14.686	-14.686	-0.96842	5.89039	26.4668	-21.5448	47.0432	-14.686	-35.2625	-48.9801	-28.4036	-14.686	-7.82723	26.4668	-14.686	-7.82723	-7.82723	12.7492	-14.686	47.0432	-48.9801
	2016	4	M	81-90	12	1	Success	AF	AF	A		2.85881		8.17277	19.608	-14.6977	11.0316	22.4668	-0.403645	-8.98006	-3.26245	-23.2741	-8.98006	-6.12126	-8.98006	-14.6977	5.31397	-8.98006	-11.8389	-6.12126	-6.12126	-0.403645	2.45516	11.0316	-8.98006	19.608	-6.12126	-14.6977	-20.4153	-11.8389	-6.12126	-3.26245	11.0316	-6.12126	-3.26245	-3.26245	5.31397	-6.12126	19.608
	2016	4	M	71-80	4	1	Success	AF	AF	A		-5.14119		26.4319	-14.6977	-35.2625	26.4319	-19.8389	-40.4036	0.725904	16.1495	5.8671	41.8555	16.1495	11.0083	16.1495	26.4319	-9.55648	16.1495	21.2907	11.0083	11.0083	0.725904	-4.41529	-19.8389	16.1495	-35.2625	11.0083	26.4319	36.7143	21.2907	11.0083	5.8671	-19.8389	11.0083	5.8671	5.8671	-9.55648	11.0083
	2016	4	F	61-70	8	2	Success	AF	AF	W		-1.14119		1.30232	5.8671	-3.26245	-7.82723	5.8671	-4.40365	-8.96842	0.161129	3.58471	1.30232	9.29068	3.58471	2.44352	3.58471	5.8671	-2.12126	3.58471	4.7259	2.44352	2.44352	0.161129	-0.980064	-4.40365	3.58471	-7.82723	2.44352	5.8671	8.14948	4.7259	2.44352	1.30232	-4.40365	2.44352	1.30232	1.30232	-2.12126
	2016	4	M	61-70	6	3	Success	SR	AF	R		-3.14119		9.8671	3.58471	16.1495	-8.98006	-21.5448	16.1495	-12.1213	-24.686	0.443516	9.8671	3.58471	25.5731	9.8671	6.7259	9.8671	16.1495	-5.83887	9.8671	13.0083	6.7259	6.7259	0.443516	-2.69768	-12.1213	9.8671	-21.5448	6.7259	16.1495	22.4319	13.0083	6.7259	3.58471	-12.1213	6.7259	3.58471	3.58471
	2016	4	M	30-50	4	1	Success	SR	SR	R		-5.14119		26.4319	16.1495	5.8671	26.4319	-14.6977	-35.2625	26.4319	-19.8389	-40.4036	0.725904	16.1495	5.8671	41.8555	16.1495	11.0083	16.1495	26.4319	-9.55648	16.1495	21.2907	11.0083	11.0083	0.725904	-4.41529	-19.8389	16.1495	-35.2625	11.0083	26.4319	36.7143	21.2907	11.0083	5.8671	-19.8389	11.0083	5.8671
	2016	4	M	30-50	6	1	Success	SR	SR	R		-3.14119		9.8671	16.1495	9.8671	3.58471	16.1495	-8.98006	-21.5448	16.1495	-12.1213	-24.686	0.443516	9.8671	3.58471	25.5731	9.8671	6.7259	9.8671	16.1495	-5.83887	9.8671	13.0083	6.7259	6.7259	0.443516	-2.69768	-12.1213	9.8671	-21.5448	6.7259	16.1495	22.4319	13.0083	6.7259	3.58471	-12.1213	6.7259
	2016	5	F	81-90	4	1	Success	SR	SR	R		-5.14119		26.4319	16.1495	26.4319	16.1495	5.8671	26.4319	-14.6977	-35.2625	26.4319	-19.8389	-40.4036	0.725904	16.1495	5.8671	41.8555	16.1495	11.0083	16.1495	26.4319	-9.55648	16.1495	21.2907	11.0083	11.0083	0.725904	-4.41529	-19.8389	16.1495	-35.2625	11.0083	26.4319	36.7143	21.2907	11.0083	5.8671	-19.8389
	2016	5	M	71-80	7	1	Success	AF	AF	W		-2.14119		4.58471	11.0083	6.7259	11.0083	6.7259	2.44352	11.0083	-6.12126	-14.686	11.0083	-8.26245	-16.8272	0.302323	6.7259	2.44352	17.4319	6.7259	4.58471	6.7259	11.0083	-3.98006	6.7259	8.8671	4.58471	4.58471	0.302323	-1.83887	-8.26245	6.7259	-14.686	4.58471	11.0083	15.2907	8.8671	4.58471	2.44352
	2016	5	M	71-80	8	1	Fail	AF	AF	W		-1.14119		1.30232	2.44352	5.8671	3.58471	5.8671	3.58471	1.30232	5.8671	-3.26245	-7.82723	5.8671	-4.40365	-8.96842	0.161129	3.58471	1.30232	9.29068	3.58471	2.44352	3.58471	5.8671	-2.12126	3.58471	4.7259	2.44352	2.44352	0.161129	-0.980064	-4.40365	3.58471	-7.82723	2.44352	5.8671	8.14948	4.7259	2.44352
	2016	5	M	61-70	11	1	Fail	AF	AF	W		1.85881		3.45516	-2.12126	-3.98006	-9.55648	-5.83887	-9.55648	-5.83887	-2.12126	-9.55648	5.31397	12.7492	-9.55648	7.17277	14.608	-0.262452	-5.83887	-2.12126	-15.1329	-5.83887	-3.98006	-5.83887	-9.55648	3.45516	-5.83887	-7.69768	-3.98006	-3.98006	-0.262452	1.59635	7.17277	-5.83887	12.7492	-3.98006	-9.55648	-13.2741	-7.69768
	2016	5	M	61-70	6	1	Success	SR	SR	R		-3.14119		9.8671	-5.83887	3.58471	6.7259	16.1495	9.8671	16.1495	9.8671	3.58471	16.1495	-8.98006	-21.5448	16.1495	-12.1213	-24.686	0.443516	9.8671	3.58471	25.5731	9.8671	6.7259	9.8671	16.1495	-5.83887	9.8671	13.0083	6.7259	6.7259	0.443516	-2.69768	-12.1213	9.8671	-21.5448	6.7259	16.1495	22.4319
	2016	5	M	51-60	5	1	Success	SR	SR	R		-4.14119		17.1495	13.0083	-7.69768	4.7259	8.8671	21.2907	13.0083	21.2907	13.0083	4.7259	21.2907	-11.8389	-28.4036	21.2907	-15.9801	-32.5448	0.58471	13.0083	4.7259	33.7143	13.0083	8.8671	13.0083	21.2907	-7.69768	13.0083	17.1495	8.8671	8.8671	0.58471	-3.55648	-15.9801	13.0083	-28.4036	8.8671	21.2907
	2016	5	M	61-70	19	1	Fail	AF	AF	W		9.85881		97.1961	-40.8272	-30.9684	18.3256	-11.2508	-21.1096	-50.686	-30.9684	-50.686	-30.9684	-11.2508	-50.686	28.1844	67.6196	-50.686	38.0432	77.4785	-1.392	-30.9684	-11.2508	-80.2625	-30.9684	-21.1096	-30.9684	-50.686	18.3256	-30.9684	-40.8272	-21.1096	-21.1096	-1.392	8.46681	38.0432	-30.9684	67.6196	-21.1096
	2016	5	M	71-80	7	2	Success	AF	AF	W		-2.14119		4.58471	-21.1096	8.8671	6.7259	-3.98006	2.44352	4.58471	11.0083	6.7259	11.0083	6.7259	2.44352	11.0083	-6.12126	-14.686	11.0083	-8.26245	-16.8272	0.302323	6.7259	2.44352	17.4319	6.7259	4.58471	6.7259	11.0083	-3.98006	6.7259	8.8671	4.58471	4.58471	0.302323	-1.83887	-8.26245	6.7259	-14.686
	2016	5	F	71-80	4	2	Success	AF	AF	A		-5.14119		26.4319	11.0083	-50.686	21.2907	16.1495	-9.55648	5.8671	11.0083	26.4319	16.1495	26.4319	16.1495	5.8671	26.4319	-14.6977	-35.2625	26.4319	-19.8389	-40.4036	0.725904	16.1495	5.8671	41.8555	16.1495	11.0083	16.1495	26.4319	-9.55648	16.1495	21.2907	11.0083	11.0083	0.725904	-4.41529	-19.8389	16.1495
	2016	5	M	61-70	13	1	Success	AF	AF	R		3.85881		14.8904	-19.8389	-8.26245	38.0432	-15.9801	-12.1213	7.17277	-4.40365	-8.26245	-19.8389	-12.1213	-19.8389	-12.1213	-4.40365	-19.8389	11.0316	26.4668	-19.8389	14.8904	30.3256	-0.544839	-12.1213	-4.40365	-31.4153	-12.1213	-8.26245	-12.1213	-19.8389	7.17277	-12.1213	-15.9801	-8.26245	-8.26245	-0.544839	3.31397	14.8904
	2016	5	F	71-80	8	1	Success	AF	AF	R		-1.14119		1.30232	-4.40365	5.8671	2.44352	-11.2508	4.7259	3.58471	-2.12126	1.30232	2.44352	5.8671	3.58471	5.8671	3.58471	1.30232	5.8671	-3.26245	-7.82723	5.8671	-4.40365	-8.96842	0.161129	3.58471	1.30232	9.29068	3.58471	2.44352	3.58471	5.8671	-2.12126	3.58471	4.7259	2.44352	2.44352	0.161129	-0.980064
	2016	5	M	71-80	6	1	Success	SR	SR	A		-3.14119		9.8671	3.58471	-12.1213	16.1495	6.7259	-30.9684	13.0083	9.8671	-5.83887	3.58471	6.7259	16.1495	9.8671	16.1495	9.8671	3.58471	16.1495	-8.98006	-21.5448	16.1495	-12.1213	-24.686	0.443516	9.8671	3.58471	25.5731	9.8671	6.7259	9.8671	16.1495	-5.83887	9.8671	13.0083	6.7259	6.7259	0.443516
	2016	5	M	61-70	13	1	Success	SR	SR	A		3.85881		14.8904	-12.1213	-4.40365	14.8904	-19.8389	-8.26245	38.0432	-15.9801	-12.1213	7.17277	-4.40365	-8.26245	-19.8389	-12.1213	-19.8389	-12.1213	-4.40365	-19.8389	11.0316	26.4668	-19.8389	14.8904	30.3256	-0.544839	-12.1213	-4.40365	-31.4153	-12.1213	-8.26245	-12.1213	-19.8389	7.17277	-12.1213	-15.9801	-8.26245	-8.26245
	2016	5	M	51-60	2	2	Success	AF	AF	R		-7.14119		50.9966	-27.5565	22.4319	8.14948	-27.5565	36.7143	15.2907	-70.4036	29.5731	22.4319	-13.2741	8.14948	15.2907	36.7143	22.4319	36.7143	22.4319	8.14948	36.7143	-20.4153	-48.9801	36.7143	-27.5565	-56.1213	1.00829	22.4319	8.14948	58.1378	22.4319	15.2907	22.4319	36.7143	-13.2741	22.4319	29.5731	15.2907
	2016	5	M	61-70	16	1	Success	AF	AF	W		6.85881		47.0432	-48.9801	26.4668	-21.5448	-7.82723	26.4668	-35.2625	-14.686	67.6196	-28.4036	-21.5448	12.7492	-7.82723	-14.686	-35.2625	-21.5448	-35.2625	-21.5448	-7.82723	-35.2625	19.608	47.0432	-35.2625	26.4668	53.902	-0.96842	-21.5448	-7.82723	-55.8389	-21.5448	-14.686	-21.5448	-35.2625	12.7492	-21.5448	-28.4036
	2016	5	M	61-70	5	2	Success	SR	SR	R		-4.14119		17.1495	-28.4036	29.5731	-15.9801	13.0083	4.7259	-15.9801	21.2907	8.8671	-40.8272	17.1495	13.0083	-7.69768	4.7259	8.8671	21.2907	13.0083	21.2907	13.0083	4.7259	21.2907	-11.8389	-28.4036	21.2907	-15.9801	-32.5448	0.58471	13.0083	4.7259	33.7143	13.0083	8.8671	13.0083	21.2907	-7.69768	13.0083
	2016	5	M	61-70	3	3	Success	AF	AF	A		-6.14119		37.7143	25.4319	-42.1213	43.8555	-23.6977	19.2907	7.00829	-23.6977	31.5731	13.1495	-60.5448	25.4319	19.2907	-11.4153	7.00829	13.1495	31.5731	19.2907	31.5731	19.2907	7.00829	31.5731	-17.5565	-42.1213	31.5731	-23.6977	-48.2625	0.867097	19.2907	7.00829	49.9966	19.2907	13.1495	19.2907	31.5731	-11.4153
	2016	5	M	51-60	1	3	Success	SR	SR	W		-8.14119		66.279	49.9966	33.7143	-55.8389	58.1378	-31.4153	25.5731	9.29068	-31.4153	41.8555	17.4319	-80.2625	33.7143	25.5731	-15.1329	9.29068	17.4319	41.8555	25.5731	41.8555	25.5731	9.29068	41.8555	-23.2741	-55.8389	41.8555	-31.4153	-63.9801	1.14948	25.5731	9.29068	66.279	25.5731	17.4319	25.5731	41.8555
	2016	6	M	71-80	6	2	Success	SR	SR	W		-3.14119		9.8671	25.5731	19.2907	13.0083	-21.5448	22.4319	-12.1213	9.8671	3.58471	-12.1213	16.1495	6.7259	-30.9684	13.0083	9.8671	-5.83887	3.58471	6.7259	16.1495	9.8671	16.1495	9.8671	3.58471	16.1495	-8.98006	-21.5448	16.1495	-12.1213	-24.686	0.443516	9.8671	3.58471	25.5731	9.8671	6.7259	9.8671
	2016	6	F	61-70	6	1	Success	AF	AF	R		-3.14119		9.8671	9.8671	25.5731	19.2907	13.0083	-21.5448	22.4319	-12.1213	9.8671	3.58471	-12.1213	16.1495	6.7259	-30.9684	13.0083	9.8671	-5.83887	3.58471	6.7259	16.1495	9.8671	16.1495	9.8671	3.58471	16.1495	-8.98006	-21.5448	16.1495	-12.1213	-24.686	0.443516	9.8671	3.58471	25.5731	9.8671	6.7259
	2016	6	M	61-70	4	1	Success	AF	AF	R		-5.14119		26.4319	16.1495	16.1495	41.8555	31.5731	21.2907	-35.2625	36.7143	-19.8389	16.1495	5.8671	-19.8389	26.4319	11.0083	-50.686	21.2907	16.1495	-9.55648	5.8671	11.0083	26.4319	16.1495	26.4319	16.1495	5.8671	26.4319	-14.6977	-35.2625	26.4319	-19.8389	-40.4036	0.725904	16.1495	5.8671	41.8555	16.1495
	2016	6	M	61-70	7	1	Success	AF	AF	A		-2.14119		4.58471	11.0083	6.7259	6.7259	17.4319	13.1495	8.8671	-14.686	15.2907	-8.26245	6.7259	2.44352	-8.26245	11.0083	4.58471	-21.1096	8.8671	6.7259	-3.98006	2.44352	4.58471	11.0083	6.7259	11.0083	6.7259	2.44352	11.0083	-6.12126	-14.686	11.0083	-8.26245	-16.8272	0.302323	6.7259	2.44352	17.4319
	2016	6	F	61-70	9	2	Success	AF	AF	W		-0.141194		0.0199356	0.302323	0.725904	0.443516	0.443516	1.14948	0.867097	0.58471	-0.96842	1.00829	-0.544839	0.443516	0.161129	-0.544839	0.725904	0.302323	-1.392	0.58471	0.443516	-0.262452	0.161129	0.302323	0.725904	0.443516	0.725904	0.443516	0.161129	0.725904	-0.403645	-0.96842	0.725904	-0.544839	-1.10961	0.0199356	0.443516	0.161129
	2016	6	M	30-50	6	1	Success	SR	SR	R		-3.14119		9.8671	0.443516	6.7259	16.1495	9.8671	9.8671	25.5731	19.2907	13.0083	-21.5448	22.4319	-12.1213	9.8671	3.58471	-12.1213	16.1495	6.7259	-30.9684	13.0083	9.8671	-5.83887	3.58471	6.7259	16.1495	9.8671	16.1495	9.8671	3.58471	16.1495	-8.98006	-21.5448	16.1495	-12.1213	-24.686	0.443516	9.8671
	2016	6	F	81-90	8	1	Success	SR	SR	R		-1.14119		1.30232	3.58471	0.161129	2.44352	5.8671	3.58471	3.58471	9.29068	7.00829	4.7259	-7.82723	8.14948	-4.40365	3.58471	1.30232	-4.40365	5.8671	2.44352	-11.2508	4.7259	3.58471	-2.12126	1.30232	2.44352	5.8671	3.58471	5.8671	3.58471	1.30232	5.8671	-3.26245	-7.82723	5.8671	-4.40365	-8.96842	0.161129
	2016	6	F	81-90	6	1	Success	SR	SR	R		-3.14119		9.8671	3.58471	9.8671	0.443516	6.7259	16.1495	9.8671	9.8671	25.5731	19.2907	13.0083	-21.5448	22.4319	-12.1213	9.8671	3.58471	-12.1213	16.1495	6.7259	-30.9684	13.0083	9.8671	-5.83887	3.58471	6.7259	16.1495	9.8671	16.1495	9.8671	3.58471	16.1495	-8.98006	-21.5448	16.1495	-12.1213	-24.686
	2016	6	F	71-80	5	1	Success	AF	AF	A		-4.14119		17.1495	13.0083	4.7259	13.0083	0.58471	8.8671	21.2907	13.0083	13.0083	33.7143	25.4319	17.1495	-28.4036	29.5731	-15.9801	13.0083	4.7259	-15.9801	21.2907	8.8671	-40.8272	17.1495	13.0083	-7.69768	4.7259	8.8671	21.2907	13.0083	21.2907	13.0083	4.7259	21.2907	-11.8389	-28.4036	21.2907	-15.9801
	2016	6	F	71-80	10	1	Success	SR	SR	W		0.858806		0.737548	-3.55648	-2.69768	-0.980064	-2.69768	-0.121258	-1.83887	-4.41529	-2.69768	-2.69768	-6.99171	-5.2741	-3.55648	5.89039	-6.1329	3.31397	-2.69768	-0.980064	3.31397	-4.41529	-1.83887	8.46681	-3.55648	-2.69768	1.59635	-0.980064	-1.83887	-4.41529	-2.69768	-4.41529	-2.69768	-0.980064	-4.41529	2.45516	5.89039	-4.41529
	2016	6	M	71-80	3	1	Success	SR	SR	R		-6.14119		37.7143	-5.2741	25.4319	19.2907	7.00829	19.2907	0.867097	13.1495	31.5731	19.2907	19.2907	49.9966	37.7143	25.4319	-42.1213	43.8555	-23.6977	19.2907	7.00829	-23.6977	31.5731	13.1495	-60.5448	25.4319	19.2907	-11.4153	7.00829	13.1495	31.5731	19.2907	31.5731	19.2907	7.00829	31.5731	-17.5565	-42.1213
	2016	6	M	61-70	7	1	Success	SR	SR	A		-2.14119		4.58471	13.1495	-1.83887	8.8671	6.7259	2.44352	6.7259	0.302323	4.58471	11.0083	6.7259	6.7259	17.4319	13.1495	8.8671	-14.686	15.2907	-8.26245	6.7259	2.44352	-8.26245	11.0083	4.58471	-21.1096	8.8671	6.7259	-3.98006	2.44352	4.58471	11.0083	6.7259	11.0083	6.7259	2.44352	11.0083	-6.12126
	2016	6	F	30-50	6	1	Success	SR	SR	R		-3.14119		9.8671	6.7259	19.2907	-2.69768	13.0083	9.8671	3.58471	9.8671	0.443516	6.7259	16.1495	9.8671	9.8671	25.5731	19.2907	13.0083	-21.5448	22.4319	-12.1213	9.8671	3.58471	-12.1213	16.1495	6.7259	-30.9684	13.0083	9.8671	-5.83887	3.58471	6.7259	16.1495	9.8671	16.1495	9.8671	3.58471	16.1495
	2016	6	F	61-70	5	1	Success	AF	AF	A		-4.14119		17.1495	13.0083	8.8671	25.4319	-3.55648	17.1495	13.0083	4.7259	13.0083	0.58471	8.8671	21.2907	13.0083	13.0083	33.7143	25.4319	17.1495	-28.4036	29.5731	-15.9801	13.0083	4.7259	-15.9801	21.2907	8.8671	-40.8272	17.1495	13.0083	-7.69768	4.7259	8.8671	21.2907	13.0083	21.2907	13.0083	4.7259
	2016	6	M	71-80	7	2	Success	SR	AF	W		-2.14119		4.58471	8.8671	6.7259	4.58471	13.1495	-1.83887	8.8671	6.7259	2.44352	6.7259	0.302323	4.58471	11.0083	6.7259	6.7259	17.4319	13.1495	8.8671	-14.686	15.2907	-8.26245	6.7259	2.44352	-8.26245	11.0083	4.58471	-21.1096	8.8671	6.7259	-3.98006	2.44352	4.58471	11.0083	6.7259	11.0083	6.7259
	2016	7	M	71-80	11	1	Success	SR	SR	A		1.85881		3.45516	-3.98006	-7.69768	-5.83887	-3.98006	-11.4153	1.59635	-7.69768	-5.83887	-2.12126	-5.83887	-0.262452	-3.98006	-9.55648	-5.83887	-5.83887	-15.1329	-11.4153	-7.69768	12.7492	-13.2741	7.17277	-5.83887	-2.12126	7.17277	-9.55648	-3.98006	18.3256	-7.69768	-5.83887	3.45516	-2.12126	-3.98006	-9.55648	-5.83887	-9.55648
	2016	7	M	71-80	12	1	Success	SR	SR	R		2.85881		8.17277	5.31397	-6.12126	-11.8389	-8.98006	-6.12126	-17.5565	2.45516	-11.8389	-8.98006	-3.26245	-8.98006	-0.403645	-6.12126	-14.6977	-8.98006	-8.98006	-23.2741	-17.5565	-11.8389	19.608	-20.4153	11.0316	-8.98006	-3.26245	11.0316	-14.6977	-6.12126	28.1844	-11.8389	-8.98006	5.31397	-3.26245	-6.12126	-14.6977	-8.98006
	2016	7	M	61-70	9	2	Success	SR	SR	W		-0.141194		0.0199356	-0.403645	-0.262452	0.302323	0.58471	0.443516	0.302323	0.867097	-0.121258	0.58471	0.443516	0.161129	0.443516	0.0199356	0.302323	0.725904	0.443516	0.443516	1.14948	0.867097	0.58471	-0.96842	1.00829	-0.544839	0.443516	0.161129	-0.544839	0.725904	0.302323	-1.392	0.58471	0.443516	-0.262452	0.161129	0.302323	0.725904
	2016	7	F	51-60	16	2	Success	AF	AF	W		6.85881		47.0432	-0.96842	19.608	12.7492	-14.686	-28.4036	-21.5448	-14.686	-42.1213	5.89039	-28.4036	-21.5448	-7.82723	-21.5448	-0.96842	-14.686	-35.2625	-21.5448	-21.5448	-55.8389	-42.1213	-28.4036	47.0432	-48.9801	26.4668	-21.5448	-7.82723	26.4668	-35.2625	-14.686	67.6196	-28.4036	-21.5448	12.7492	-7.82723	-14.686
	2016	7	M	61-70	12	1	Success	SR	SR	A		2.85881		8.17277	19.608	-0.403645	8.17277	5.31397	-6.12126	-11.8389	-8.98006	-6.12126	-17.5565	2.45516	-11.8389	-8.98006	-3.26245	-8.98006	-0.403645	-6.12126	-14.6977	-8.98006	-8.98006	-23.2741	-17.5565	-11.8389	19.608	-20.4153	11.0316	-8.98006	-3.26245	11.0316	-14.6977	-6.12126	28.1844	-11.8389	-8.98006	5.31397	-3.26245
	2016	7	F	71-80	13	1	Success	AF	AF	A		3.85881		14.8904	11.0316	26.4668	-0.544839	11.0316	7.17277	-8.26245	-15.9801	-12.1213	-8.26245	-23.6977	3.31397	-15.9801	-12.1213	-4.40365	-12.1213	-0.544839	-8.26245	-19.8389	-12.1213	-12.1213	-31.4153	-23.6977	-15.9801	26.4668	-27.5565	14.8904	-12.1213	-4.40365	14.8904	-19.8389	-8.26245	38.0432	-15.9801	-12.1213	7.17277
	2016	7	M	61-70	12	1	Success	SR	SR	A		2.85881		8.17277	11.0316	8.17277	19.608	-0.403645	8.17277	5.31397	-6.12126	-11.8389	-8.98006	-6.12126	-17.5565	2.45516	-11.8389	-8.98006	-3.26245	-8.98006	-0.403645	-6.12126	-14.6977	-8.98006	-8.98006	-23.2741	-17.5565	-11.8389	19.608	-20.4153	11.0316	-8.98006	-3.26245	11.0316	-14.6977	-6.12126	28.1844	-11.8389	-8.98006
	2016	7	M	61-70	9	1	Success	AF	AF	W		-0.141194		0.0199356	-0.403645	-0.544839	-0.403645	-0.96842	0.0199356	-0.403645	-0.262452	0.302323	0.58471	0.443516	0.302323	0.867097	-0.121258	0.58471	0.443516	0.161129	0.443516	0.0199356	0.302323	0.725904	0.443516	0.443516	1.14948	0.867097	0.58471	-0.96842	1.00829	-0.544839	0.443516	0.161129	-0.544839	0.725904	0.302323	-1.392	0.58471
	2016	7	M	71-80	8	1	Success	SR	SR	R		-1.14119		1.30232	0.161129	-3.26245	-4.40365	-3.26245	-7.82723	0.161129	-3.26245	-2.12126	2.44352	4.7259	3.58471	2.44352	7.00829	-0.980064	4.7259	3.58471	1.30232	3.58471	0.161129	2.44352	5.8671	3.58471	3.58471	9.29068	7.00829	4.7259	-7.82723	8.14948	-4.40365	3.58471	1.30232	-4.40365	5.8671	2.44352	-11.2508
	2016	7	F	81-90	15	1	Success	AF	AF	A		5.85881		34.3256	-6.68603	-0.827226	16.7492	22.608	16.7492	40.1844	-0.827226	16.7492	10.8904	-12.5448	-24.2625	-18.4036	-12.5448	-35.9801	5.03158	-24.2625	-18.4036	-6.68603	-18.4036	-0.827226	-12.5448	-30.1213	-18.4036	-18.4036	-47.6977	-35.9801	-24.2625	40.1844	-41.8389	22.608	-18.4036	-6.68603	22.608	-30.1213	-12.5448
	2016	7	M	71-80	6	1	Success	SR	SR	R		-3.14119		9.8671	-18.4036	3.58471	0.443516	-8.98006	-12.1213	-8.98006	-21.5448	0.443516	-8.98006	-5.83887	6.7259	13.0083	9.8671	6.7259	19.2907	-2.69768	13.0083	9.8671	3.58471	9.8671	0.443516	6.7259	16.1495	9.8671	9.8671	25.5731	19.2907	13.0083	-21.5448	22.4319	-12.1213	9.8671	3.58471	-12.1213	16.1495
	2016	7	F	81-90	8	3	Success	SR	SR	W		-1.14119		1.30232	3.58471	-6.68603	1.30232	0.161129	-3.26245	-4.40365	-3.26245	-7.82723	0.161129	-3.26245	-2.12126	2.44352	4.7259	3.58471	2.44352	7.00829	-0.980064	4.7259	3.58471	1.30232	3.58471	0.161129	2.44352	5.8671	3.58471	3.58471	9.29068	7.00829	4.7259	-7.82723	8.14948	-4.40365	3.58471	1.30232	-4.40365
	2016	7	M	61-70	8	1	Success	AF	AF	R		-1.14119		1.30232	1.30232	3.58471	-6.68603	1.30232	0.161129	-3.26245	-4.40365	-3.26245	-7.82723	0.161129	-3.26245	-2.12126	2.44352	4.7259	3.58471	2.44352	7.00829	-0.980064	4.7259	3.58471	1.30232	3.58471	0.161129	2.44352	5.8671	3.58471	3.58471	9.29068	7.00829	4.7259	-7.82723	8.14948	-4.40365	3.58471	1.30232
	2016	7	M	61-70	9	1	Success	SR	SR	A		-0.141194		0.0199356	0.161129	0.161129	0.443516	-0.827226	0.161129	0.0199356	-0.403645	-0.544839	-0.403645	-0.96842	0.0199356	-0.403645	-0.262452	0.302323	0.58471	0.443516	0.302323	0.867097	-0.121258	0.58471	0.443516	0.161129	0.443516	0.0199356	0.302323	0.725904	0.443516	0.443516	1.14948	0.867097	0.58471	-0.96842	1.00829	-0.544839	0.443516
	2016	7	F	61-70	9	1	Success	AF	AF	W		-0.141194		0.0199356	0.0199356	0.161129	0.161129	0.443516	-0.827226	0.161129	0.0199356	-0.403645	-0.544839	-0.403645	-0.96842	0.0199356	-0.403645	-0.262452	0.302323	0.58471	0.443516	0.302323	0.867097	-0.121258	0.58471	0.443516	0.161129	0.443516	0.0199356	0.302323	0.725904	0.443516	0.443516	1.14948	0.867097	0.58471	-0.96842	1.00829	-0.544839
	2016	7	M	61-70	3	2	Success	AF	AF	R		-6.14119		37.7143	0.867097	0.867097	7.00829	7.00829	19.2907	-35.9801	7.00829	0.867097	-17.5565	-23.6977	-17.5565	-42.1213	0.867097	-17.5565	-11.4153	13.1495	25.4319	19.2907	13.1495	37.7143	-5.2741	25.4319	19.2907	7.00829	19.2907	0.867097	13.1495	31.5731	19.2907	19.2907	49.9966	37.7143	25.4319	-42.1213	43.8555
	2016	7	F	71-80	6	2	Success	SR	SR	W		-3.14119		9.8671	19.2907	0.443516	0.443516	3.58471	3.58471	9.8671	-18.4036	3.58471	0.443516	-8.98006	-12.1213	-8.98006	-21.5448	0.443516	-8.98006	-5.83887	6.7259	13.0083	9.8671	6.7259	19.2907	-2.69768	13.0083	9.8671	3.58471	9.8671	0.443516	6.7259	16.1495	9.8671	9.8671	25.5731	19.2907	13.0083	-21.5448
	2016	7	M	61-70	10	1	Success	AF	AF	R		0.858806		0.737548	-2.69768	-5.2741	-0.121258	-0.121258	-0.980064	-0.980064	-2.69768	5.03158	-0.980064	-0.121258	2.45516	3.31397	2.45516	5.89039	-0.121258	2.45516	1.59635	-1.83887	-3.55648	-2.69768	-1.83887	-5.2741	0.737548	-3.55648	-2.69768	-0.980064	-2.69768	-0.121258	-1.83887	-4.41529	-2.69768	-2.69768	-6.99171	-5.2741	-3.55648
	2016	7	M	81-90	11	2	Success	0	0	R		1.85881		3.45516	1.59635	-5.83887	-11.4153	-0.262452	-0.262452	-2.12126	-2.12126	-5.83887	10.8904	-2.12126	-0.262452	5.31397	7.17277	5.31397	12.7492	-0.262452	5.31397	3.45516	-3.98006	-7.69768	-5.83887	-3.98006	-11.4153	1.59635	-7.69768	-5.83887	-2.12126	-5.83887	-0.262452	-3.98006	-9.55648	-5.83887	-5.83887	-15.1329	-11.4153
	2016	7	F	71-80	5	2	Success	SR	SR	R		-4.14119		17.1495	-7.69768	-3.55648	13.0083	25.4319	0.58471	0.58471	4.7259	4.7259	13.0083	-24.2625	4.7259	0.58471	-11.8389	-15.9801	-11.8389	-28.4036	0.58471	-11.8389	-7.69768	8.8671	17.1495	13.0083	8.8671	25.4319	-3.55648	17.1495	13.0083	4.7259	13.0083	0.58471	8.8671	21.2907	13.0083	13.0083	33.7143
	2016	7	M	61-70	5	2	Success	SR	SR	R		-4.14119		17.1495	17.1495	-7.69768	-3.55648	13.0083	25.4319	0.58471	0.58471	4.7259	4.7259	13.0083	-24.2625	4.7259	0.58471	-11.8389	-15.9801	-11.8389	-28.4036	0.58471	-11.8389	-7.69768	8.8671	17.1495	13.0083	8.8671	25.4319	-3.55648	17.1495	13.0083	4.7259	13.0083	0.58471	8.8671	21.2907	13.0083	13.0083
	2016	7	M	71-80	5	1	Success	AF	AF	R		-4.14119		17.1495	17.1495	17.1495	-7.69768	-3.55648	13.0083	25.4319	0.58471	0.58471	4.7259	4.7259	13.0083	-24.2625	4.7259	0.58471	-11.8389	-15.9801	-11.8389	-28.4036	0.58471	-11.8389	-7.69768	8.8671	17.1495	13.0083	8.8671	25.4319	-3.55648	17.1495	13.0083	4.7259	13.0083	0.58471	8.8671	21.2907	13.0083
	2016	7	M	71-80	5	1	Fail	AF	AF	R		-4.14119		17.1495	17.1495	17.1495	17.1495	-7.69768	-3.55648	13.0083	25.4319	0.58471	0.58471	4.7259	4.7259	13.0083	-24.2625	4.7259	0.58471	-11.8389	-15.9801	-11.8389	-28.4036	0.58471	-11.8389	-7.69768	8.8671	17.1495	13.0083	8.8671	25.4319	-3.55648	17.1495	13.0083	4.7259	13.0083	0.58471	8.8671	21.2907
	2016	7	M	61-70	10	1	Success	SR	SR	A		0.858806		0.737548	-3.55648	-3.55648	-3.55648	-3.55648	1.59635	0.737548	-2.69768	-5.2741	-0.121258	-0.121258	-0.980064	-0.980064	-2.69768	5.03158	-0.980064	-0.121258	2.45516	3.31397	2.45516	5.89039	-0.121258	2.45516	1.59635	-1.83887	-3.55648	-2.69768	-1.83887	-5.2741	0.737548	-3.55648	-2.69768	-0.980064	-2.69768	-0.121258	-1.83887
	2016	7	M	61-70	5	1	Success	SR	SR	A		-4.14119		17.1495	-3.55648	17.1495	17.1495	17.1495	17.1495	-7.69768	-3.55648	13.0083	25.4319	0.58471	0.58471	4.7259	4.7259	13.0083	-24.2625	4.7259	0.58471	-11.8389	-15.9801	-11.8389	-28.4036	0.58471	-11.8389	-7.69768	8.8671	17.1495	13.0083	8.8671	25.4319	-3.55648	17.1495	13.0083	4.7259	13.0083	0.58471
	2016	7	F	71-80	13	3	Success	SR	SR	W		3.85881		14.8904	-15.9801	3.31397	-15.9801	-15.9801	-15.9801	-15.9801	7.17277	3.31397	-12.1213	-23.6977	-0.544839	-0.544839	-4.40365	-4.40365	-12.1213	22.608	-4.40365	-0.544839	11.0316	14.8904	11.0316	26.4668	-0.544839	11.0316	7.17277	-8.26245	-15.9801	-12.1213	-8.26245	-23.6977	3.31397	-15.9801	-12.1213	-4.40365	-12.1213
	2016	7	M	71-80	5	2	Success	SR	SR	W		-4.14119		17.1495	-15.9801	17.1495	-3.55648	17.1495	17.1495	17.1495	17.1495	-7.69768	-3.55648	13.0083	25.4319	0.58471	0.58471	4.7259	4.7259	13.0083	-24.2625	4.7259	0.58471	-11.8389	-15.9801	-11.8389	-28.4036	0.58471	-11.8389	-7.69768	8.8671	17.1495	13.0083	8.8671	25.4319	-3.55648	17.1495	13.0083	4.7259
	2016	7	M	61-70	5	2	Success	AF	AF	W		-4.14119		17.1495	17.1495	-15.9801	17.1495	-3.55648	17.1495	17.1495	17.1495	17.1495	-7.69768	-3.55648	13.0083	25.4319	0.58471	0.58471	4.7259	4.7259	13.0083	-24.2625	4.7259	0.58471	-11.8389	-15.9801	-11.8389	-28.4036	0.58471	-11.8389	-7.69768	8.8671	17.1495	13.0083	8.8671	25.4319	-3.55648	17.1495	13.0083
	2016	7	M	61-70	9	3	Success	AF	AF	W		-0.141194		0.0199356	0.58471	0.58471	-0.544839	0.58471	-0.121258	0.58471	0.58471	0.58471	0.58471	-0.262452	-0.121258	0.443516	0.867097	0.0199356	0.0199356	0.161129	0.161129	0.443516	-0.827226	0.161129	0.0199356	-0.403645	-0.544839	-0.403645	-0.96842	0.0199356	-0.403645	-0.262452	0.302323	0.58471	0.443516	0.302323	0.867097	-0.121258	0.58471
	2016	8	M	71-80	9	1	Success	AF	AF	R		-0.141194		0.0199356	0.0199356	0.58471	0.58471	-0.544839	0.58471	-0.121258	0.58471	0.58471	0.58471	0.58471	-0.262452	-0.121258	0.443516	0.867097	0.0199356	0.0199356	0.161129	0.161129	0.443516	-0.827226	0.161129	0.0199356	-0.403645	-0.544839	-0.403645	-0.96842	0.0199356	-0.403645	-0.262452	0.302323	0.58471	0.443516	0.302323	0.867097	-0.121258
	2016	8	F	81-90	6	1	Success	AF	AF	A		-3.14119		9.8671	0.443516	0.443516	13.0083	13.0083	-12.1213	13.0083	-2.69768	13.0083	13.0083	13.0083	13.0083	-5.83887	-2.69768	9.8671	19.2907	0.443516	0.443516	3.58471	3.58471	9.8671	-18.4036	3.58471	0.443516	-8.98006	-12.1213	-8.98006	-21.5448	0.443516	-8.98006	-5.83887	6.7259	13.0083	9.8671	6.7259	19.2907
	2016	8	M	51-60	5	1	Success	AF	AF	R		-4.14119		17.1495	13.0083	0.58471	0.58471	17.1495	17.1495	-15.9801	17.1495	-3.55648	17.1495	17.1495	17.1495	17.1495	-7.69768	-3.55648	13.0083	25.4319	0.58471	0.58471	4.7259	4.7259	13.0083	-24.2625	4.7259	0.58471	-11.8389	-15.9801	-11.8389	-28.4036	0.58471	-11.8389	-7.69768	8.8671	17.1495	13.0083	8.8671
	2016	8	M	51-60	6	2	Success	SR	SR	A		-3.14119		9.8671	13.0083	9.8671	0.443516	0.443516	13.0083	13.0083	-12.1213	13.0083	-2.69768	13.0083	13.0083	13.0083	13.0083	-5.83887	-2.69768	9.8671	19.2907	0.443516	0.443516	3.58471	3.58471	9.8671	-18.4036	3.58471	0.443516	-8.98006	-12.1213	-8.98006	-21.5448	0.443516	-8.98006	-5.83887	6.7259	13.0083	9.8671
	2016	8	F	71-80	6	1	Success	SR	SR	R		-3.14119		9.8671	9.8671	13.0083	9.8671	0.443516	0.443516	13.0083	13.0083	-12.1213	13.0083	-2.69768	13.0083	13.0083	13.0083	13.0083	-5.83887	-2.69768	9.8671	19.2907	0.443516	0.443516	3.58471	3.58471	9.8671	-18.4036	3.58471	0.443516	-8.98006	-12.1213	-8.98006	-21.5448	0.443516	-8.98006	-5.83887	6.7259	13.0083
	2016	8	F	61-70	6	1	Success	AF	AF	R		-3.14119		9.8671	9.8671	9.8671	13.0083	9.8671	0.443516	0.443516	13.0083	13.0083	-12.1213	13.0083	-2.69768	13.0083	13.0083	13.0083	13.0083	-5.83887	-2.69768	9.8671	19.2907	0.443516	0.443516	3.58471	3.58471	9.8671	-18.4036	3.58471	0.443516	-8.98006	-12.1213	-8.98006	-21.5448	0.443516	-8.98006	-5.83887	6.7259
	2016	8	M	61-70	6	1	Success	AF	AF	R		-3.14119		9.8671	9.8671	9.8671	9.8671	13.0083	9.8671	0.443516	0.443516	13.0083	13.0083	-12.1213	13.0083	-2.69768	13.0083	13.0083	13.0083	13.0083	-5.83887	-2.69768	9.8671	19.2907	0.443516	0.443516	3.58471	3.58471	9.8671	-18.4036	3.58471	0.443516	-8.98006	-12.1213	-8.98006	-21.5448	0.443516	-8.98006	-5.83887
	2016	8	M	61-70	6	2	Success	0	0	R		-3.14119		9.8671	9.8671	9.8671	9.8671	9.8671	13.0083	9.8671	0.443516	0.443516	13.0083	13.0083	-12.1213	13.0083	-2.69768	13.0083	13.0083	13.0083	13.0083	-5.83887	-2.69768	9.8671	19.2907	0.443516	0.443516	3.58471	3.58471	9.8671	-18.4036	3.58471	0.443516	-8.98006	-12.1213	-8.98006	-21.5448	0.443516	-8.98006
	2016	8	M	81-90	7	1	Success	AF	AF	R		-2.14119		4.58471	6.7259	6.7259	6.7259	6.7259	6.7259	8.8671	6.7259	0.302323	0.302323	8.8671	8.8671	-8.26245	8.8671	-1.83887	8.8671	8.8671	8.8671	8.8671	-3.98006	-1.83887	6.7259	13.1495	0.302323	0.302323	2.44352	2.44352	6.7259	-12.5448	2.44352	0.302323	-6.12126	-8.26245	-6.12126	-14.686	0.302323
	2016	8	M	61-70	7	1	Success	SR	SR	A		-2.14119		4.58471	4.58471	6.7259	6.7259	6.7259	6.7259	6.7259	8.8671	6.7259	0.302323	0.302323	8.8671	8.8671	-8.26245	8.8671	-1.83887	8.8671	8.8671	8.8671	8.8671	-3.98006	-1.83887	6.7259	13.1495	0.302323	0.302323	2.44352	2.44352	6.7259	-12.5448	2.44352	0.302323	-6.12126	-8.26245	-6.12126	-14.686
	2016	8	M	71-80	7	1	Success	AF	AF	R		-2.14119		4.58471	4.58471	4.58471	6.7259	6.7259	6.7259	6.7259	6.7259	8.8671	6.7259	0.302323	0.302323	8.8671	8.8671	-8.26245	8.8671	-1.83887	8.8671	8.8671	8.8671	8.8671	-3.98006	-1.83887	6.7259	13.1495	0.302323	0.302323	2.44352	2.44352	6.7259	-12.5448	2.44352	0.302323	-6.12126	-8.26245	-6.12126
	2016	8	M	71-80	10	9	Success	SR	SR	R		0.858806		0.737548	-1.83887	-1.83887	-1.83887	-2.69768	-2.69768	-2.69768	-2.69768	-2.69768	-3.55648	-2.69768	-0.121258	-0.121258	-3.55648	-3.55648	3.31397	-3.55648	0.737548	-3.55648	-3.55648	-3.55648	-3.55648	1.59635	0.737548	-2.69768	-5.2741	-0.121258	-0.121258	-0.980064	-0.980064	-2.69768	5.03158	-0.980064	-0.121258	2.45516	3.31397
	2016	8	F	71-80	5	1	Success	SR	SR	R		-4.14119		17.1495	-3.55648	8.8671	8.8671	8.8671	13.0083	13.0083	13.0083	13.0083	13.0083	17.1495	13.0083	0.58471	0.58471	17.1495	17.1495	-15.9801	17.1495	-3.55648	17.1495	17.1495	17.1495	17.1495	-7.69768	-3.55648	13.0083	25.4319	0.58471	0.58471	4.7259	4.7259	13.0083	-24.2625	4.7259	0.58471	-11.8389
	2016	8	F	30-50	7	1	Success	SR	SR	R		-2.14119		4.58471	8.8671	-1.83887	4.58471	4.58471	4.58471	6.7259	6.7259	6.7259	6.7259	6.7259	8.8671	6.7259	0.302323	0.302323	8.8671	8.8671	-8.26245	8.8671	-1.83887	8.8671	8.8671	8.8671	8.8671	-3.98006	-1.83887	6.7259	13.1495	0.302323	0.302323	2.44352	2.44352	6.7259	-12.5448	2.44352	0.302323
	2016	8	M	61-70	7	1	Success	AF	AF	W		-2.14119		4.58471	4.58471	8.8671	-1.83887	4.58471	4.58471	4.58471	6.7259	6.7259	6.7259	6.7259	6.7259	8.8671	6.7259	0.302323	0.302323	8.8671	8.8671	-8.26245	8.8671	-1.83887	8.8671	8.8671	8.8671	8.8671	-3.98006	-1.83887	6.7259	13.1495	0.302323	0.302323	2.44352	2.44352	6.7259	-12.5448	2.44352
	2016	8	F	71-80	5	1	Success	SR	SR	A		-4.14119		17.1495	8.8671	8.8671	17.1495	-3.55648	8.8671	8.8671	8.8671	13.0083	13.0083	13.0083	13.0083	13.0083	17.1495	13.0083	0.58471	0.58471	17.1495	17.1495	-15.9801	17.1495	-3.55648	17.1495	17.1495	17.1495	17.1495	-7.69768	-3.55648	13.0083	25.4319	0.58471	0.58471	4.7259	4.7259	13.0083	-24.2625
	2016	8	M	61-70	5	1	Success	AF	AF	R		-4.14119		17.1495	17.1495	8.8671	8.8671	17.1495	-3.55648	8.8671	8.8671	8.8671	13.0083	13.0083	13.0083	13.0083	13.0083	17.1495	13.0083	0.58471	0.58471	17.1495	17.1495	-15.9801	17.1495	-3.55648	17.1495	17.1495	17.1495	17.1495	-7.69768	-3.55648	13.0083	25.4319	0.58471	0.58471	4.7259	4.7259	13.0083
	2016	8	M	61-70	8	1	Success	SR	SR	A		-1.14119		1.30232	4.7259	4.7259	2.44352	2.44352	4.7259	-0.980064	2.44352	2.44352	2.44352	3.58471	3.58471	3.58471	3.58471	3.58471	4.7259	3.58471	0.161129	0.161129	4.7259	4.7259	-4.40365	4.7259	-0.980064	4.7259	4.7259	4.7259	4.7259	-2.12126	-0.980064	3.58471	7.00829	0.161129	0.161129	1.30232	1.30232
	2016	8	M	61-70	8	1	Success	SR	SR	W		-1.14119		1.30232	1.30232	4.7259	4.7259	2.44352	2.44352	4.7259	-0.980064	2.44352	2.44352	2.44352	3.58471	3.58471	3.58471	3.58471	3.58471	4.7259	3.58471	0.161129	0.161129	4.7259	4.7259	-4.40365	4.7259	-0.980064	4.7259	4.7259	4.7259	4.7259	-2.12126	-0.980064	3.58471	7.00829	0.161129	0.161129	1.30232
	2016	9	F	71-80	14	1	Success	AF	AF	R		4.85881		23.608	-5.54484	-5.54484	-20.1213	-20.1213	-10.4036	-10.4036	-20.1213	4.17277	-10.4036	-10.4036	-10.4036	-15.2625	-15.2625	-15.2625	-15.2625	-15.2625	-20.1213	-15.2625	-0.686032	-0.686032	-20.1213	-20.1213	18.7492	-20.1213	4.17277	-20.1213	-20.1213	-20.1213	-20.1213	9.03158	4.17277	-15.2625	-29.8389	-0.686032	-0.686032
	2016	9	M	81-90	15	2	Success	AF	AF	R		5.85881		34.3256	28.4668	-6.68603	-6.68603	-24.2625	-24.2625	-12.5448	-12.5448	-24.2625	5.03158	-12.5448	-12.5448	-12.5448	-18.4036	-18.4036	-18.4036	-18.4036	-18.4036	-24.2625	-18.4036	-0.827226	-0.827226	-24.2625	-24.2625	22.608	-24.2625	5.03158	-24.2625	-24.2625	-24.2625	-24.2625	10.8904	5.03158	-18.4036	-35.9801	-0.827226
	2016	9	M	71-80	7	1	Success	SR	SR	A		-2.14119		4.58471	-12.5448	-10.4036	2.44352	2.44352	8.8671	8.8671	4.58471	4.58471	8.8671	-1.83887	4.58471	4.58471	4.58471	6.7259	6.7259	6.7259	6.7259	6.7259	8.8671	6.7259	0.302323	0.302323	8.8671	8.8671	-8.26245	8.8671	-1.83887	8.8671	8.8671	8.8671	8.8671	-3.98006	-1.83887	6.7259	13.1495
	2016	9	M	71-80	16	1	Success	SR	SR	W		6.85881		47.0432	-14.686	40.1844	33.3256	-7.82723	-7.82723	-28.4036	-28.4036	-14.686	-14.686	-28.4036	5.89039	-14.686	-14.686	-14.686	-21.5448	-21.5448	-21.5448	-21.5448	-21.5448	-28.4036	-21.5448	-0.96842	-0.96842	-28.4036	-28.4036	26.4668	-28.4036	5.89039	-28.4036	-28.4036	-28.4036	-28.4036	12.7492	5.89039	-21.5448
	2016	9	M	71-80	11	1	Success	AF	AF	W		1.85881		3.45516	12.7492	-3.98006	10.8904	9.03158	-2.12126	-2.12126	-7.69768	-7.69768	-3.98006	-3.98006	-7.69768	1.59635	-3.98006	-3.98006	-3.98006	-5.83887	-5.83887	-5.83887	-5.83887	-5.83887	-7.69768	-5.83887	-0.262452	-0.262452	-7.69768	-7.69768	7.17277	-7.69768	1.59635	-7.69768	-7.69768	-7.69768	-7.69768	3.45516	1.59635
	2016	9	M	71-80	10	1	Success	AF	AF	R		0.858806		0.737548	1.59635	5.89039	-1.83887	5.03158	4.17277	-0.980064	-0.980064	-3.55648	-3.55648	-1.83887	-1.83887	-3.55648	0.737548	-1.83887	-1.83887	-1.83887	-2.69768	-2.69768	-2.69768	-2.69768	-2.69768	-3.55648	-2.69768	-0.121258	-0.121258	-3.55648	-3.55648	3.31397	-3.55648	0.737548	-3.55648	-3.55648	-3.55648	-3.55648	1.59635
	2016	9	M	71-80	9	1	Success	SR	SR	R		-0.141194		0.0199356	-0.121258	-0.262452	-0.96842	0.302323	-0.827226	-0.686032	0.161129	0.161129	0.58471	0.58471	0.302323	0.302323	0.58471	-0.121258	0.302323	0.302323	0.302323	0.443516	0.443516	0.443516	0.443516	0.443516	0.58471	0.443516	0.0199356	0.0199356	0.58471	0.58471	-0.544839	0.58471	-0.121258	0.58471	0.58471	0.58471	0.58471
	2016	9	M	61-70	9	1	Success	AF	AF	R		-0.141194		0.0199356	0.0199356	-0.121258	-0.262452	-0.96842	0.302323	-0.827226	-0.686032	0.161129	0.161129	0.58471	0.58471	0.302323	0.302323	0.58471	-0.121258	0.302323	0.302323	0.302323	0.443516	0.443516	0.443516	0.443516	0.443516	0.58471	0.443516	0.0199356	0.0199356	0.58471	0.58471	-0.544839	0.58471	-0.121258	0.58471	0.58471	0.58471
	2016	9	M	61-70	11	1	Success	SR	SR	A		1.85881		3.45516	-0.262452	-0.262452	1.59635	3.45516	12.7492	-3.98006	10.8904	9.03158	-2.12126	-2.12126	-7.69768	-7.69768	-3.98006	-3.98006	-7.69768	1.59635	-3.98006	-3.98006	-3.98006	-5.83887	-5.83887	-5.83887	-5.83887	-5.83887	-7.69768	-5.83887	-0.262452	-0.262452	-7.69768	-7.69768	7.17277	-7.69768	1.59635	-7.69768	-7.69768
	2016	9	M	51-60	10	1	Success	SR	SR	W		0.858806		0.737548	1.59635	-0.121258	-0.121258	0.737548	1.59635	5.89039	-1.83887	5.03158	4.17277	-0.980064	-0.980064	-3.55648	-3.55648	-1.83887	-1.83887	-3.55648	0.737548	-1.83887	-1.83887	-1.83887	-2.69768	-2.69768	-2.69768	-2.69768	-2.69768	-3.55648	-2.69768	-0.121258	-0.121258	-3.55648	-3.55648	3.31397	-3.55648	0.737548	-3.55648
	2016	9	M	61-70	7	1	Success	AF	AF	R		-2.14119		4.58471	-1.83887	-3.98006	0.302323	0.302323	-1.83887	-3.98006	-14.686	4.58471	-12.5448	-10.4036	2.44352	2.44352	8.8671	8.8671	4.58471	4.58471	8.8671	-1.83887	4.58471	4.58471	4.58471	6.7259	6.7259	6.7259	6.7259	6.7259	8.8671	6.7259	0.302323	0.302323	8.8671	8.8671	-8.26245	8.8671	-1.83887
	2016	9	M	71-80	9	2	Success	SR	SR	W		-0.141194		0.0199356	0.302323	-0.121258	-0.262452	0.0199356	0.0199356	-0.121258	-0.262452	-0.96842	0.302323	-0.827226	-0.686032	0.161129	0.161129	0.58471	0.58471	0.302323	0.302323	0.58471	-0.121258	0.302323	0.302323	0.302323	0.443516	0.443516	0.443516	0.443516	0.443516	0.58471	0.443516	0.0199356	0.0199356	0.58471	0.58471	-0.544839	0.58471
	2016	9	F	71-80	8	2	Success	AF	AF	R		-1.14119		1.30232	0.161129	2.44352	-0.980064	-2.12126	0.161129	0.161129	-0.980064	-2.12126	-7.82723	2.44352	-6.68603	-5.54484	1.30232	1.30232	4.7259	4.7259	2.44352	2.44352	4.7259	-0.980064	2.44352	2.44352	2.44352	3.58471	3.58471	3.58471	3.58471	3.58471	4.7259	3.58471	0.161129	0.161129	4.7259	4.7259	-4.40365
	2016	9	F	81-90	19	1	Fail	AF	AF	W		9.85881		97.1961	-11.2508	-1.392	-21.1096	8.46681	18.3256	-1.392	-1.392	8.46681	18.3256	67.6196	-21.1096	57.7608	47.902	-11.2508	-11.2508	-40.8272	-40.8272	-21.1096	-21.1096	-40.8272	8.46681	-21.1096	-21.1096	-21.1096	-30.9684	-30.9684	-30.9684	-30.9684	-30.9684	-40.8272	-30.9684	-1.392	-1.392	-40.8272	-40.8272
	2016	9	M	51-60	10	1	Success	AF	AF	R		0.858806		0.737548	8.46681	-0.980064	-0.121258	-1.83887	0.737548	1.59635	-0.121258	-0.121258	0.737548	1.59635	5.89039	-1.83887	5.03158	4.17277	-0.980064	-0.980064	-3.55648	-3.55648	-1.83887	-1.83887	-3.55648	0.737548	-1.83887	-1.83887	-1.83887	-2.69768	-2.69768	-2.69768	-2.69768	-2.69768	-3.55648	-2.69768	-0.121258	-0.121258	-3.55648
	2016	9	M	71-80	12	1	Success	SR	SR	W		2.85881		8.17277	2.45516	28.1844	-3.26245	-0.403645	-6.12126	2.45516	5.31397	-0.403645	-0.403645	2.45516	5.31397	19.608	-6.12126	16.7492	13.8904	-3.26245	-3.26245	-11.8389	-11.8389	-6.12126	-6.12126	-11.8389	2.45516	-6.12126	-6.12126	-6.12126	-8.98006	-8.98006	-8.98006	-8.98006	-8.98006	-11.8389	-8.98006	-0.403645	-0.403645
	2016	9	M	71-80	6	1	Success	AF	AF	A		-3.14119		9.8671	-8.98006	-2.69768	-30.9684	3.58471	0.443516	6.7259	-2.69768	-5.83887	0.443516	0.443516	-2.69768	-5.83887	-21.5448	6.7259	-18.4036	-15.2625	3.58471	3.58471	13.0083	13.0083	6.7259	6.7259	13.0083	-2.69768	6.7259	6.7259	6.7259	9.8671	9.8671	9.8671	9.8671	9.8671	13.0083	9.8671	0.443516
	2016	9	F	61-70	11	1	Success	AF	AF	A		1.85881		3.45516	-5.83887	5.31397	1.59635	18.3256	-2.12126	-0.262452	-3.98006	1.59635	3.45516	-0.262452	-0.262452	1.59635	3.45516	12.7492	-3.98006	10.8904	9.03158	-2.12126	-2.12126	-7.69768	-7.69768	-3.98006	-3.98006	-7.69768	1.59635	-3.98006	-3.98006	-3.98006	-5.83887	-5.83887	-5.83887	-5.83887	-5.83887	-7.69768	-5.83887
	2016	9	M	61-70	5	11	Success	AF	AF	W		-4.14119		17.1495	-7.69768	13.0083	-11.8389	-3.55648	-40.8272	4.7259	0.58471	8.8671	-3.55648	-7.69768	0.58471	0.58471	-3.55648	-7.69768	-28.4036	8.8671	-24.2625	-20.1213	4.7259	4.7259	17.1495	17.1495	8.8671	8.8671	17.1495	-3.55648	8.8671	8.8671	8.8671	13.0083	13.0083	13.0083	13.0083	13.0083	17.1495
	2016	9	M	71-80	10	4	Success	AF	AF	W		0.858806		0.737548	-3.55648	1.59635	-2.69768	2.45516	0.737548	8.46681	-0.980064	-0.121258	-1.83887	0.737548	1.59635	-0.121258	-0.121258	0.737548	1.59635	5.89039	-1.83887	5.03158	4.17277	-0.980064	-0.980064	-3.55648	-3.55648	-1.83887	-1.83887	-3.55648	0.737548	-1.83887	-1.83887	-1.83887	-2.69768	-2.69768	-2.69768	-2.69768	-2.69768
	2016	9	F	51-60	10	1	Success	SR	AF	A		0.858806		0.737548	0.737548	-3.55648	1.59635	-2.69768	2.45516	0.737548	8.46681	-0.980064	-0.121258	-1.83887	0.737548	1.59635	-0.121258	-0.121258	0.737548	1.59635	5.89039	-1.83887	5.03158	4.17277	-0.980064	-0.980064	-3.55648	-3.55648	-1.83887	-1.83887	-3.55648	0.737548	-1.83887	-1.83887	-1.83887	-2.69768	-2.69768	-2.69768	-2.69768
	2016	9	M	71-80	10	1	Success	AF	AF	R		0.858806		0.737548	0.737548	0.737548	-3.55648	1.59635	-2.69768	2.45516	0.737548	8.46681	-0.980064	-0.121258	-1.83887	0.737548	1.59635	-0.121258	-0.121258	0.737548	1.59635	5.89039	-1.83887	5.03158	4.17277	-0.980064	-0.980064	-3.55648	-3.55648	-1.83887	-1.83887	-3.55648	0.737548	-1.83887	-1.83887	-1.83887	-2.69768	-2.69768	-2.69768
	2016	9	M	61-70	10	1	Success	SR	SR	R		0.858806		0.737548	0.737548	0.737548	0.737548	-3.55648	1.59635	-2.69768	2.45516	0.737548	8.46681	-0.980064	-0.121258	-1.83887	0.737548	1.59635	-0.121258	-0.121258	0.737548	1.59635	5.89039	-1.83887	5.03158	4.17277	-0.980064	-0.980064	-3.55648	-3.55648	-1.83887	-1.83887	-3.55648	0.737548	-1.83887	-1.83887	-1.83887	-2.69768	-2.69768
	2016	9	F	30-50	8	3	Success	SR	SR	R		-1.14119		1.30232	-0.980064	-0.980064	-0.980064	-0.980064	4.7259	-2.12126	3.58471	-3.26245	-0.980064	-11.2508	1.30232	0.161129	2.44352	-0.980064	-2.12126	0.161129	0.161129	-0.980064	-2.12126	-7.82723	2.44352	-6.68603	-5.54484	1.30232	1.30232	4.7259	4.7259	2.44352	2.44352	4.7259	-0.980064	2.44352	2.44352	2.44352	3.58471
	2016	9	M	61-70	10	4	Success	SR	SR	R		0.858806		0.737548	-0.980064	0.737548	0.737548	0.737548	0.737548	-3.55648	1.59635	-2.69768	2.45516	0.737548	8.46681	-0.980064	-0.121258	-1.83887	0.737548	1.59635	-0.121258	-0.121258	0.737548	1.59635	5.89039	-1.83887	5.03158	4.17277	-0.980064	-0.980064	-3.55648	-3.55648	-1.83887	-1.83887	-3.55648	0.737548	-1.83887	-1.83887	-1.83887
	2016	9	M	61-70	8	4	Success	SR	SR	R		-1.14119		1.30232	-0.980064	1.30232	-0.980064	-0.980064	-0.980064	-0.980064	4.7259	-2.12126	3.58471	-3.26245	-0.980064	-11.2508	1.30232	0.161129	2.44352	-0.980064	-2.12126	0.161129	0.161129	-0.980064	-2.12126	-7.82723	2.44352	-6.68603	-5.54484	1.30232	1.30232	4.7259	4.7259	2.44352	2.44352	4.7259	-0.980064	2.44352	2.44352
	2016	9	M	71-80	7	1	Success	SR	SR	A		-2.14119		4.58471	2.44352	-1.83887	2.44352	-1.83887	-1.83887	-1.83887	-1.83887	8.8671	-3.98006	6.7259	-6.12126	-1.83887	-21.1096	2.44352	0.302323	4.58471	-1.83887	-3.98006	0.302323	0.302323	-1.83887	-3.98006	-14.686	4.58471	-12.5448	-10.4036	2.44352	2.44352	8.8671	8.8671	4.58471	4.58471	8.8671	-1.83887	4.58471
	2016	9	M	71-80	8	1	Success	AF	AF	W		-1.14119		1.30232	2.44352	1.30232	-0.980064	1.30232	-0.980064	-0.980064	-0.980064	-0.980064	4.7259	-2.12126	3.58471	-3.26245	-0.980064	-11.2508	1.30232	0.161129	2.44352	-0.980064	-2.12126	0.161129	0.161129	-0.980064	-2.12126	-7.82723	2.44352	-6.68603	-5.54484	1.30232	1.30232	4.7259	4.7259	2.44352	2.44352	4.7259	-0.980064
	2016	9	M	61-70	9	6	Success	SR	SR	W		-0.141194		0.0199356	0.161129	0.302323	0.161129	-0.121258	0.161129	-0.121258	-0.121258	-0.121258	-0.121258	0.58471	-0.262452	0.443516	-0.403645	-0.121258	-1.392	0.161129	0.0199356	0.302323	-0.121258	-0.262452	0.0199356	0.0199356	-0.121258	-0.262452	-0.96842	0.302323	-0.827226	-0.686032	0.161129	0.161129	0.58471	0.58471	0.302323	0.302323	0.58471
	2016	10	M	61-70	10	1	Success	AF	AF	A		0.858806		0.737548	-0.121258	-0.980064	-1.83887	-0.980064	0.737548	-0.980064	0.737548	0.737548	0.737548	0.737548	-3.55648	1.59635	-2.69768	2.45516	0.737548	8.46681	-0.980064	-0.121258	-1.83887	0.737548	1.59635	-0.121258	-0.121258	0.737548	1.59635	5.89039	-1.83887	5.03158	4.17277	-0.980064	-0.980064	-3.55648	-3.55648	-1.83887	-1.83887
	2016	10	M	61-70	13	2	Success	SR	SR	R		3.85881		14.8904	3.31397	-0.544839	-4.40365	-8.26245	-4.40365	3.31397	-4.40365	3.31397	3.31397	3.31397	3.31397	-15.9801	7.17277	-12.1213	11.0316	3.31397	38.0432	-4.40365	-0.544839	-8.26245	3.31397	7.17277	-0.544839	-0.544839	3.31397	7.17277	26.4668	-8.26245	22.608	18.7492	-4.40365	-4.40365	-15.9801	-15.9801	-8.26245
	2016	10	F	81-90	12	1	Success	SR	SR	R		2.85881		8.17277	11.0316	2.45516	-0.403645	-3.26245	-6.12126	-3.26245	2.45516	-3.26245	2.45516	2.45516	2.45516	2.45516	-11.8389	5.31397	-8.98006	8.17277	2.45516	28.1844	-3.26245	-0.403645	-6.12126	2.45516	5.31397	-0.403645	-0.403645	2.45516	5.31397	19.608	-6.12126	16.7492	13.8904	-3.26245	-3.26245	-11.8389	-11.8389
	2016	10	F	61-70	15	1	Success	AF	AF	R		5.85881		34.3256	16.7492	22.608	5.03158	-0.827226	-6.68603	-12.5448	-6.68603	5.03158	-6.68603	5.03158	5.03158	5.03158	5.03158	-24.2625	10.8904	-18.4036	16.7492	5.03158	57.7608	-6.68603	-0.827226	-12.5448	5.03158	10.8904	-0.827226	-0.827226	5.03158	10.8904	40.1844	-12.5448	34.3256	28.4668	-6.68603	-6.68603	-24.2625
	2016	10	M	51-60	8	2	Success	0	0	R		-1.14119		1.30232	-6.68603	-3.26245	-4.40365	-0.980064	0.161129	1.30232	2.44352	1.30232	-0.980064	1.30232	-0.980064	-0.980064	-0.980064	-0.980064	4.7259	-2.12126	3.58471	-3.26245	-0.980064	-11.2508	1.30232	0.161129	2.44352	-0.980064	-2.12126	0.161129	0.161129	-0.980064	-2.12126	-7.82723	2.44352	-6.68603	-5.54484	1.30232	1.30232
	2016	10	F	71-80	11	2	Success	SR	SR	R		1.85881		3.45516	-2.12126	10.8904	5.31397	7.17277	1.59635	-0.262452	-2.12126	-3.98006	-2.12126	1.59635	-2.12126	1.59635	1.59635	1.59635	1.59635	-7.69768	3.45516	-5.83887	5.31397	1.59635	18.3256	-2.12126	-0.262452	-3.98006	1.59635	3.45516	-0.262452	-0.262452	1.59635	3.45516	12.7492	-3.98006	10.8904	9.03158	-2.12126
	2016	10	F	71-80	11	1	Success	AF	AF	W		1.85881		3.45516	3.45516	-2.12126	10.8904	5.31397	7.17277	1.59635	-0.262452	-2.12126	-3.98006	-2.12126	1.59635	-2.12126	1.59635	1.59635	1.59635	1.59635	-7.69768	3.45516	-5.83887	5.31397	1.59635	18.3256	-2.12126	-0.262452	-3.98006	1.59635	3.45516	-0.262452	-0.262452	1.59635	3.45516	12.7492	-3.98006	10.8904	9.03158
	2016	10	M	61-70	8	1	Success	AF	AF	W		-1.14119		1.30232	-2.12126	-2.12126	1.30232	-6.68603	-3.26245	-4.40365	-0.980064	0.161129	1.30232	2.44352	1.30232	-0.980064	1.30232	-0.980064	-0.980064	-0.980064	-0.980064	4.7259	-2.12126	3.58471	-3.26245	-0.980064	-11.2508	1.30232	0.161129	2.44352	-0.980064	-2.12126	0.161129	0.161129	-0.980064	-2.12126	-7.82723	2.44352	-6.68603
	2016	10	F	81-90	11	1	Success	SR	SR	R		1.85881		3.45516	-2.12126	3.45516	3.45516	-2.12126	10.8904	5.31397	7.17277	1.59635	-0.262452	-2.12126	-3.98006	-2.12126	1.59635	-2.12126	1.59635	1.59635	1.59635	1.59635	-7.69768	3.45516	-5.83887	5.31397	1.59635	18.3256	-2.12126	-0.262452	-3.98006	1.59635	3.45516	-0.262452	-0.262452	1.59635	3.45516	12.7492	-3.98006
	2016	10	M	71-80	13	4	Success	SR	SR	W		3.85881		14.8904	7.17277	-4.40365	7.17277	7.17277	-4.40365	22.608	11.0316	14.8904	3.31397	-0.544839	-4.40365	-8.26245	-4.40365	3.31397	-4.40365	3.31397	3.31397	3.31397	3.31397	-15.9801	7.17277	-12.1213	11.0316	3.31397	38.0432	-4.40365	-0.544839	-8.26245	3.31397	7.17277	-0.544839	-0.544839	3.31397	7.17277	26.4668
	2016	10	M	71-80	5	1	Success	SR	SR	R		-4.14119		17.1495	-15.9801	-7.69768	4.7259	-7.69768	-7.69768	4.7259	-24.2625	-11.8389	-15.9801	-3.55648	0.58471	4.7259	8.8671	4.7259	-3.55648	4.7259	-3.55648	-3.55648	-3.55648	-3.55648	17.1495	-7.69768	13.0083	-11.8389	-3.55648	-40.8272	4.7259	0.58471	8.8671	-3.55648	-7.69768	0.58471	0.58471	-3.55648	-7.69768
	2016	10	F	61-70	6	2	Success	AF	AF	R		-3.14119		9.8671	13.0083	-12.1213	-5.83887	3.58471	-5.83887	-5.83887	3.58471	-18.4036	-8.98006	-12.1213	-2.69768	0.443516	3.58471	6.7259	3.58471	-2.69768	3.58471	-2.69768	-2.69768	-2.69768	-2.69768	13.0083	-5.83887	9.8671	-8.98006	-2.69768	-30.9684	3.58471	0.443516	6.7259	-2.69768	-5.83887	0.443516	0.443516	-2.69768
	2016	10	F	71-80	12	1	Success	SR	SR	A		2.85881		8.17277	-8.98006	-11.8389	11.0316	5.31397	-3.26245	5.31397	5.31397	-3.26245	16.7492	8.17277	11.0316	2.45516	-0.403645	-3.26245	-6.12126	-3.26245	2.45516	-3.26245	2.45516	2.45516	2.45516	2.45516	-11.8389	5.31397	-8.98006	8.17277	2.45516	28.1844	-3.26245	-0.403645	-6.12126	2.45516	5.31397	-0.403645	-0.403645
	2016	10	M	61-70	10	1	Success	AF	AF	R		0.858806		0.737548	2.45516	-2.69768	-3.55648	3.31397	1.59635	-0.980064	1.59635	1.59635	-0.980064	5.03158	2.45516	3.31397	0.737548	-0.121258	-0.980064	-1.83887	-0.980064	0.737548	-0.980064	0.737548	0.737548	0.737548	0.737548	-3.55648	1.59635	-2.69768	2.45516	0.737548	8.46681	-0.980064	-0.121258	-1.83887	0.737548	1.59635	-0.121258
	2016	10	F	61-70	12	2	Success	SR	SR	A		2.85881		8.17277	2.45516	8.17277	-8.98006	-11.8389	11.0316	5.31397	-3.26245	5.31397	5.31397	-3.26245	16.7492	8.17277	11.0316	2.45516	-0.403645	-3.26245	-6.12126	-3.26245	2.45516	-3.26245	2.45516	2.45516	2.45516	2.45516	-11.8389	5.31397	-8.98006	8.17277	2.45516	28.1844	-3.26245	-0.403645	-6.12126	2.45516	5.31397
	2016	10	M	51-60	4	2	Success	AF	AF	R		-5.14119		26.4319	-14.6977	-4.41529	-14.6977	16.1495	21.2907	-19.8389	-9.55648	5.8671	-9.55648	-9.55648	5.8671	-30.1213	-14.6977	-19.8389	-4.41529	0.725904	5.8671	11.0083	5.8671	-4.41529	5.8671	-4.41529	-4.41529	-4.41529	-4.41529	21.2907	-9.55648	16.1495	-14.6977	-4.41529	-50.686	5.8671	0.725904	11.0083	-4.41529
	2016	10	M	30-50	6	1	Success	SR	AF	A		-3.14119		9.8671	16.1495	-8.98006	-2.69768	-8.98006	9.8671	13.0083	-12.1213	-5.83887	3.58471	-5.83887	-5.83887	3.58471	-18.4036	-8.98006	-12.1213	-2.69768	0.443516	3.58471	6.7259	3.58471	-2.69768	3.58471	-2.69768	-2.69768	-2.69768	-2.69768	13.0083	-5.83887	9.8671	-8.98006	-2.69768	-30.9684	3.58471	0.443516	6.7259
	2016	10	M	61-70	16	1	Success	SR	SR	W		6.85881		47.0432	-21.5448	-35.2625	19.608	5.89039	19.608	-21.5448	-28.4036	26.4668	12.7492	-7.82723	12.7492	12.7492	-7.82723	40.1844	19.608	26.4668	5.89039	-0.96842	-7.82723	-14.686	-7.82723	5.89039	-7.82723	5.89039	5.89039	5.89039	5.89039	-28.4036	12.7492	-21.5448	19.608	5.89039	67.6196	-7.82723	-0.96842
	2016	10	M	71-80	8	1	Success	AF	AF	A		-1.14119		1.30232	-7.82723	3.58471	5.8671	-3.26245	-0.980064	-3.26245	3.58471	4.7259	-4.40365	-2.12126	1.30232	-2.12126	-2.12126	1.30232	-6.68603	-3.26245	-4.40365	-0.980064	0.161129	1.30232	2.44352	1.30232	-0.980064	1.30232	-0.980064	-0.980064	-0.980064	-0.980064	4.7259	-2.12126	3.58471	-3.26245	-0.980064	-11.2508	1.30232
	2016	10	M	61-70	15	1	Success	AF	AF	A		5.85881		34.3256	-6.68603	40.1844	-18.4036	-30.1213	16.7492	5.03158	16.7492	-18.4036	-24.2625	22.608	10.8904	-6.68603	10.8904	10.8904	-6.68603	34.3256	16.7492	22.608	5.03158	-0.827226	-6.68603	-12.5448	-6.68603	5.03158	-6.68603	5.03158	5.03158	5.03158	5.03158	-24.2625	10.8904	-18.4036	16.7492	5.03158	57.7608
	2016	10	F	61-70	28	1	Success	AF	AF	R		18.8588		355.655	110.49	-21.5215	129.349	-59.2392	-96.9568	53.9137	16.1961	53.9137	-59.2392	-78.098	72.7725	35.0549	-21.5215	35.0549	35.0549	-21.5215	110.49	53.9137	72.7725	16.1961	-2.66274	-21.5215	-40.3804	-21.5215	16.1961	-21.5215	16.1961	16.1961	16.1961	16.1961	-78.098	35.0549	-59.2392	53.9137	16.1961
	2016	10	M	61-70	12	1	Success	SR	SR	A		2.85881		8.17277	53.9137	16.7492	-3.26245	19.608	-8.98006	-14.6977	8.17277	2.45516	8.17277	-8.98006	-11.8389	11.0316	5.31397	-3.26245	5.31397	5.31397	-3.26245	16.7492	8.17277	11.0316	2.45516	-0.403645	-3.26245	-6.12126	-3.26245	2.45516	-3.26245	2.45516	2.45516	2.45516	2.45516	-11.8389	5.31397	-8.98006	8.17277
	2016	10	F	71-80	7	2	Success	AF	AF	R		-2.14119		4.58471	-6.12126	-40.3804	-12.5448	2.44352	-14.686	6.7259	11.0083	-6.12126	-1.83887	-6.12126	6.7259	8.8671	-8.26245	-3.98006	2.44352	-3.98006	-3.98006	2.44352	-12.5448	-6.12126	-8.26245	-1.83887	0.302323	2.44352	4.58471	2.44352	-1.83887	2.44352	-1.83887	-1.83887	-1.83887	-1.83887	8.8671	-3.98006	6.7259
	2016	10	M	61-70	15	1	Success	AF	AF	W		5.85881		34.3256	-12.5448	16.7492	110.49	34.3256	-6.68603	40.1844	-18.4036	-30.1213	16.7492	5.03158	16.7492	-18.4036	-24.2625	22.608	10.8904	-6.68603	10.8904	10.8904	-6.68603	34.3256	16.7492	22.608	5.03158	-0.827226	-6.68603	-12.5448	-6.68603	5.03158	-6.68603	5.03158	5.03158	5.03158	5.03158	-24.2625	10.8904
	2016	10	F	71-80	11	1	Success	SR	SR	A		1.85881		3.45516	10.8904	-3.98006	5.31397	35.0549	10.8904	-2.12126	12.7492	-5.83887	-9.55648	5.31397	1.59635	5.31397	-5.83887	-7.69768	7.17277	3.45516	-2.12126	3.45516	3.45516	-2.12126	10.8904	5.31397	7.17277	1.59635	-0.262452	-2.12126	-3.98006	-2.12126	1.59635	-2.12126	1.59635	1.59635	1.59635	1.59635	-7.69768
	2016	10	M	71-80	8	2	Success	SR	SR	W		-1.14119		1.30232	-2.12126	-6.68603	2.44352	-3.26245	-21.5215	-6.68603	1.30232	-7.82723	3.58471	5.8671	-3.26245	-0.980064	-3.26245	3.58471	4.7259	-4.40365	-2.12126	1.30232	-2.12126	-2.12126	1.30232	-6.68603	-3.26245	-4.40365	-0.980064	0.161129	1.30232	2.44352	1.30232	-0.980064	1.30232	-0.980064	-0.980064	-0.980064	-0.980064
	2016	11	M	61-70	12	1	Success	AF	AF	R		2.85881		8.17277	-3.26245	5.31397	16.7492	-6.12126	8.17277	53.9137	16.7492	-3.26245	19.608	-8.98006	-14.6977	8.17277	2.45516	8.17277	-8.98006	-11.8389	11.0316	5.31397	-3.26245	5.31397	5.31397	-3.26245	16.7492	8.17277	11.0316	2.45516	-0.403645	-3.26245	-6.12126	-3.26245	2.45516	-3.26245	2.45516	2.45516	2.45516
	2016	11	F	71-80	11	1	Success	AF	AF	R		1.85881		3.45516	5.31397	-2.12126	3.45516	10.8904	-3.98006	5.31397	35.0549	10.8904	-2.12126	12.7492	-5.83887	-9.55648	5.31397	1.59635	5.31397	-5.83887	-7.69768	7.17277	3.45516	-2.12126	3.45516	3.45516	-2.12126	10.8904	5.31397	7.17277	1.59635	-0.262452	-2.12126	-3.98006	-2.12126	1.59635	-2.12126	1.59635	1.59635
	2016	11	M	61-70	11	1	Success	AF	AF	R		1.85881		3.45516	3.45516	5.31397	-2.12126	3.45516	10.8904	-3.98006	5.31397	35.0549	10.8904	-2.12126	12.7492	-5.83887	-9.55648	5.31397	1.59635	5.31397	-5.83887	-7.69768	7.17277	3.45516	-2.12126	3.45516	3.45516	-2.12126	10.8904	5.31397	7.17277	1.59635	-0.262452	-2.12126	-3.98006	-2.12126	1.59635	-2.12126	1.59635
	2016	11	F	61-70	11	2	Success	SR	SR	R		1.85881		3.45516	3.45516	3.45516	5.31397	-2.12126	3.45516	10.8904	-3.98006	5.31397	35.0549	10.8904	-2.12126	12.7492	-5.83887	-9.55648	5.31397	1.59635	5.31397	-5.83887	-7.69768	7.17277	3.45516	-2.12126	3.45516	3.45516	-2.12126	10.8904	5.31397	7.17277	1.59635	-0.262452	-2.12126	-3.98006	-2.12126	1.59635	-2.12126
	2016	11	M	61-70	10	1	Success	SR	SR	R		0.858806		0.737548	1.59635	1.59635	1.59635	2.45516	-0.980064	1.59635	5.03158	-1.83887	2.45516	16.1961	5.03158	-0.980064	5.89039	-2.69768	-4.41529	2.45516	0.737548	2.45516	-2.69768	-3.55648	3.31397	1.59635	-0.980064	1.59635	1.59635	-0.980064	5.03158	2.45516	3.31397	0.737548	-0.121258	-0.980064	-1.83887	-0.980064	0.737548
	2016	11	M	71-80	5	2	Success	AF	AF	R		-4.14119		17.1495	-3.55648	-7.69768	-7.69768	-7.69768	-11.8389	4.7259	-7.69768	-24.2625	8.8671	-11.8389	-78.098	-24.2625	4.7259	-28.4036	13.0083	21.2907	-11.8389	-3.55648	-11.8389	13.0083	17.1495	-15.9801	-7.69768	4.7259	-7.69768	-7.69768	4.7259	-24.2625	-11.8389	-15.9801	-3.55648	0.58471	4.7259	8.8671	4.7259
	2016	11	M	61-70	9	1	Success	SR	SR	R		-0.141194		0.0199356	0.58471	-0.121258	-0.262452	-0.262452	-0.262452	-0.403645	0.161129	-0.262452	-0.827226	0.302323	-0.403645	-2.66274	-0.827226	0.161129	-0.96842	0.443516	0.725904	-0.403645	-0.121258	-0.403645	0.443516	0.58471	-0.544839	-0.262452	0.161129	-0.262452	-0.262452	0.161129	-0.827226	-0.403645	-0.544839	-0.121258	0.0199356	0.161129	0.302323
	2016	11	M	81-90	11	1	Success	AF	AF	R		1.85881		3.45516	-0.262452	-7.69768	1.59635	3.45516	3.45516	3.45516	5.31397	-2.12126	3.45516	10.8904	-3.98006	5.31397	35.0549	10.8904	-2.12126	12.7492	-5.83887	-9.55648	5.31397	1.59635	5.31397	-5.83887	-7.69768	7.17277	3.45516	-2.12126	3.45516	3.45516	-2.12126	10.8904	5.31397	7.17277	1.59635	-0.262452	-2.12126
	2016	11	F	61-70	6	1	Success	SR	SR	R		-3.14119		9.8671	-5.83887	0.443516	13.0083	-2.69768	-5.83887	-5.83887	-5.83887	-8.98006	3.58471	-5.83887	-18.4036	6.7259	-8.98006	-59.2392	-18.4036	3.58471	-21.5448	9.8671	16.1495	-8.98006	-2.69768	-8.98006	9.8671	13.0083	-12.1213	-5.83887	3.58471	-5.83887	-5.83887	3.58471	-18.4036	-8.98006	-12.1213	-2.69768	0.443516
	2016	11	M	81-90	6	2	Success	SR	SR	R		-3.14119		9.8671	9.8671	-5.83887	0.443516	13.0083	-2.69768	-5.83887	-5.83887	-5.83887	-8.98006	3.58471	-5.83887	-18.4036	6.7259	-8.98006	-59.2392	-18.4036	3.58471	-21.5448	9.8671	16.1495	-8.98006	-2.69768	-8.98006	9.8671	13.0083	-12.1213	-5.83887	3.58471	-5.83887	-5.83887	3.58471	-18.4036	-8.98006	-12.1213	-2.69768
	2016	11	M	51-60	8	1	Success	AF	AF	R		-1.14119		1.30232	3.58471	3.58471	-2.12126	0.161129	4.7259	-0.980064	-2.12126	-2.12126	-2.12126	-3.26245	1.30232	-2.12126	-6.68603	2.44352	-3.26245	-21.5215	-6.68603	1.30232	-7.82723	3.58471	5.8671	-3.26245	-0.980064	-3.26245	3.58471	4.7259	-4.40365	-2.12126	1.30232	-2.12126	-2.12126	1.30232	-6.68603	-3.26245	-4.40365
	2016	11	M	71-80	5	2	Success	SR	SR	W		-4.14119		17.1495	4.7259	13.0083	13.0083	-7.69768	0.58471	17.1495	-3.55648	-7.69768	-7.69768	-7.69768	-11.8389	4.7259	-7.69768	-24.2625	8.8671	-11.8389	-78.098	-24.2625	4.7259	-28.4036	13.0083	21.2907	-11.8389	-3.55648	-11.8389	13.0083	17.1495	-15.9801	-7.69768	4.7259	-7.69768	-7.69768	4.7259	-24.2625	-11.8389
	2016	11	M	81-90	9	1	Success	AF	AF	R		-0.141194		0.0199356	0.58471	0.161129	0.443516	0.443516	-0.262452	0.0199356	0.58471	-0.121258	-0.262452	-0.262452	-0.262452	-0.403645	0.161129	-0.262452	-0.827226	0.302323	-0.403645	-2.66274	-0.827226	0.161129	-0.96842	0.443516	0.725904	-0.403645	-0.121258	-0.403645	0.443516	0.58471	-0.544839	-0.262452	0.161129	-0.262452	-0.262452	0.161129	-0.827226
	2016	11	F	71-80	9	1	Success	AF	AF	R		-0.141194		0.0199356	0.0199356	0.58471	0.161129	0.443516	0.443516	-0.262452	0.0199356	0.58471	-0.121258	-0.262452	-0.262452	-0.262452	-0.403645	0.161129	-0.262452	-0.827226	0.302323	-0.403645	-2.66274	-0.827226	0.161129	-0.96842	0.443516	0.725904	-0.403645	-0.121258	-0.403645	0.443516	0.58471	-0.544839	-0.262452	0.161129	-0.262452	-0.262452	0.161129
	2016	11	M	61-70	8	1	Success	AF	AF	R		-1.14119		1.30232	0.161129	0.161129	4.7259	1.30232	3.58471	3.58471	-2.12126	0.161129	4.7259	-0.980064	-2.12126	-2.12126	-2.12126	-3.26245	1.30232	-2.12126	-6.68603	2.44352	-3.26245	-21.5215	-6.68603	1.30232	-7.82723	3.58471	5.8671	-3.26245	-0.980064	-3.26245	3.58471	4.7259	-4.40365	-2.12126	1.30232	-2.12126	-2.12126
	2016	11	F	71-80	3	1	Success	SR	SR	A		-6.14119		37.7143	7.00829	0.867097	0.867097	25.4319	7.00829	19.2907	19.2907	-11.4153	0.867097	25.4319	-5.2741	-11.4153	-11.4153	-11.4153	-17.5565	7.00829	-11.4153	-35.9801	13.1495	-17.5565	-115.816	-35.9801	7.00829	-42.1213	19.2907	31.5731	-17.5565	-5.2741	-17.5565	19.2907	25.4319	-23.6977	-11.4153	7.00829	-11.4153
	2016	11	F	61-70	9	1	Success	AF	AF	A		-0.141194		0.0199356	0.867097	0.161129	0.0199356	0.0199356	0.58471	0.161129	0.443516	0.443516	-0.262452	0.0199356	0.58471	-0.121258	-0.262452	-0.262452	-0.262452	-0.403645	0.161129	-0.262452	-0.827226	0.302323	-0.403645	-2.66274	-0.827226	0.161129	-0.96842	0.443516	0.725904	-0.403645	-0.121258	-0.403645	0.443516	0.58471	-0.544839	-0.262452	0.161129
	2016	11	M	61-70	4	1	Success	0	0	R		-5.14119		26.4319	0.725904	31.5731	5.8671	0.725904	0.725904	21.2907	5.8671	16.1495	16.1495	-9.55648	0.725904	21.2907	-4.41529	-9.55648	-9.55648	-9.55648	-14.6977	5.8671	-9.55648	-30.1213	11.0083	-14.6977	-96.9568	-30.1213	5.8671	-35.2625	16.1495	26.4319	-14.6977	-4.41529	-14.6977	16.1495	21.2907	-19.8389	-9.55648
	2016	11	M	61-70	9	1	Success	SR	SR	R		-0.141194		0.0199356	0.725904	0.0199356	0.867097	0.161129	0.0199356	0.0199356	0.58471	0.161129	0.443516	0.443516	-0.262452	0.0199356	0.58471	-0.121258	-0.262452	-0.262452	-0.262452	-0.403645	0.161129	-0.262452	-0.827226	0.302323	-0.403645	-2.66274	-0.827226	0.161129	-0.96842	0.443516	0.725904	-0.403645	-0.121258	-0.403645	0.443516	0.58471	-0.544839
	2016	11	M	51-60	7	1	Success	AF	AF	R		-2.14119		4.58471	0.302323	11.0083	0.302323	13.1495	2.44352	0.302323	0.302323	8.8671	2.44352	6.7259	6.7259	-3.98006	0.302323	8.8671	-1.83887	-3.98006	-3.98006	-3.98006	-6.12126	2.44352	-3.98006	-12.5448	4.58471	-6.12126	-40.3804	-12.5448	2.44352	-14.686	6.7259	11.0083	-6.12126	-1.83887	-6.12126	6.7259	8.8671
	2016	11	M	81-90	9	2	Success	SR	SR	R		-0.141194		0.0199356	0.302323	0.0199356	0.725904	0.0199356	0.867097	0.161129	0.0199356	0.0199356	0.58471	0.161129	0.443516	0.443516	-0.262452	0.0199356	0.58471	-0.121258	-0.262452	-0.262452	-0.262452	-0.403645	0.161129	-0.262452	-0.827226	0.302323	-0.403645	-2.66274	-0.827226	0.161129	-0.96842	0.443516	0.725904	-0.403645	-0.121258	-0.403645	0.443516
	2016	11	M	71-80	12	2	Success	SR	AF	W		2.85881		8.17277	-0.403645	-6.12126	-0.403645	-14.6977	-0.403645	-17.5565	-3.26245	-0.403645	-0.403645	-11.8389	-3.26245	-8.98006	-8.98006	5.31397	-0.403645	-11.8389	2.45516	5.31397	5.31397	5.31397	8.17277	-3.26245	5.31397	16.7492	-6.12126	8.17277	53.9137	16.7492	-3.26245	19.608	-8.98006	-14.6977	8.17277	2.45516	8.17277
	2016	11	M	81-90	9	1	Success	SR	SR	W		-0.141194		0.0199356	-0.403645	0.0199356	0.302323	0.0199356	0.725904	0.0199356	0.867097	0.161129	0.0199356	0.0199356	0.58471	0.161129	0.443516	0.443516	-0.262452	0.0199356	0.58471	-0.121258	-0.262452	-0.262452	-0.262452	-0.403645	0.161129	-0.262452	-0.827226	0.302323	-0.403645	-2.66274	-0.827226	0.161129	-0.96842	0.443516	0.725904	-0.403645	-0.121258
	2016	11	F	51-60	10	1	Success	SR	SR	A		0.858806		0.737548	-0.121258	2.45516	-0.121258	-1.83887	-0.121258	-4.41529	-0.121258	-5.2741	-0.980064	-0.121258	-0.121258	-3.55648	-0.980064	-2.69768	-2.69768	1.59635	-0.121258	-3.55648	0.737548	1.59635	1.59635	1.59635	2.45516	-0.980064	1.59635	5.03158	-1.83887	2.45516	16.1961	5.03158	-0.980064	5.89039	-2.69768	-4.41529	2.45516
	2016	11	F	71-80	56	1	Success	SR	SR	R		46.8588		2195.75	40.2426	-6.61616	133.96	-6.61616	-100.334	-6.61616	-240.91	-6.61616	-287.769	-53.475	-6.61616	-6.61616	-194.051	-53.475	-147.193	-147.193	87.1014	-6.61616	-194.051	40.2426	87.1014	87.1014	87.1014	133.96	-53.475	87.1014	274.537	-100.334	133.96	883.701	274.537	-53.475	321.395	-147.193	-240.91
	2016	11	M	71-80	11	5	Success	SR	SR	W		1.85881		3.45516	87.1014	1.59635	-0.262452	5.31397	-0.262452	-3.98006	-0.262452	-9.55648	-0.262452	-11.4153	-2.12126	-0.262452	-0.262452	-7.69768	-2.12126	-5.83887	-5.83887	3.45516	-0.262452	-7.69768	1.59635	3.45516	3.45516	3.45516	5.31397	-2.12126	3.45516	10.8904	-3.98006	5.31397	35.0549	10.8904	-2.12126	12.7492	-5.83887
	2016	11	M	61-70	10	1	Success	SR	SR	R		0.858806		0.737548	1.59635	40.2426	0.737548	-0.121258	2.45516	-0.121258	-1.83887	-0.121258	-4.41529	-0.121258	-5.2741	-0.980064	-0.121258	-0.121258	-3.55648	-0.980064	-2.69768	-2.69768	1.59635	-0.121258	-3.55648	0.737548	1.59635	1.59635	1.59635	2.45516	-0.980064	1.59635	5.03158	-1.83887	2.45516	16.1961	5.03158	-0.980064	5.89039
	2016	11	M	61-70	2	2	Success	SR	SR	R		-7.14119		50.9966	-6.1329	-13.2741	-334.628	-6.1329	1.00829	-20.4153	1.00829	15.2907	1.00829	36.7143	1.00829	43.8555	8.14948	1.00829	1.00829	29.5731	8.14948	22.4319	22.4319	-13.2741	1.00829	29.5731	-6.1329	-13.2741	-13.2741	-13.2741	-20.4153	8.14948	-13.2741	-41.8389	15.2907	-20.4153	-134.674	-41.8389	8.14948
	2016	11	M	61-70	11	4	Success	AF	AF	R		1.85881		3.45516	-13.2741	1.59635	3.45516	87.1014	1.59635	-0.262452	5.31397	-0.262452	-3.98006	-0.262452	-9.55648	-0.262452	-11.4153	-2.12126	-0.262452	-0.262452	-7.69768	-2.12126	-5.83887	-5.83887	3.45516	-0.262452	-7.69768	1.59635	3.45516	3.45516	3.45516	5.31397	-2.12126	3.45516	10.8904	-3.98006	5.31397	35.0549	10.8904
	2016	11	M	61-70	6	2	Success	AF	AF	R		-3.14119		9.8671	-5.83887	22.4319	-2.69768	-5.83887	-147.193	-2.69768	0.443516	-8.98006	0.443516	6.7259	0.443516	16.1495	0.443516	19.2907	3.58471	0.443516	0.443516	13.0083	3.58471	9.8671	9.8671	-5.83887	0.443516	13.0083	-2.69768	-5.83887	-5.83887	-5.83887	-8.98006	3.58471	-5.83887	-18.4036	6.7259	-8.98006	-59.2392
	2016	12	M	61-70	13	1	Success	SR	0	A		3.85881		14.8904	-12.1213	7.17277	-27.5565	3.31397	7.17277	180.819	3.31397	-0.544839	11.0316	-0.544839	-8.26245	-0.544839	-19.8389	-0.544839	-23.6977	-4.40365	-0.544839	-0.544839	-15.9801	-4.40365	-12.1213	-12.1213	7.17277	-0.544839	-15.9801	3.31397	7.17277	7.17277	7.17277	11.0316	-4.40365	7.17277	22.608	-8.26245	11.0316
	2016	12	F	81-90	10	1	Success	AF	AF	R		0.858806		0.737548	3.31397	-2.69768	1.59635	-6.1329	0.737548	1.59635	40.2426	0.737548	-0.121258	2.45516	-0.121258	-1.83887	-0.121258	-4.41529	-0.121258	-5.2741	-0.980064	-0.121258	-0.121258	-3.55648	-0.980064	-2.69768	-2.69768	1.59635	-0.121258	-3.55648	0.737548	1.59635	1.59635	1.59635	2.45516	-0.980064	1.59635	5.03158	-1.83887
	2016	12	F	71-80	12	1	Success	AF	AF	R		2.85881		8.17277	2.45516	11.0316	-8.98006	5.31397	-20.4153	2.45516	5.31397	133.96	2.45516	-0.403645	8.17277	-0.403645	-6.12126	-0.403645	-14.6977	-0.403645	-17.5565	-3.26245	-0.403645	-0.403645	-11.8389	-3.26245	-8.98006	-8.98006	5.31397	-0.403645	-11.8389	2.45516	5.31397	5.31397	5.31397	8.17277	-3.26245	5.31397	16.7492
	2016	12	F	61-70	24	2	Success	SR	SR	W		14.8588		220.784	42.4785	12.7608	57.3373	-46.6744	27.6196	-106.11	12.7608	27.6196	696.266	12.7608	-2.09797	42.4785	-2.09797	-31.8156	-2.09797	-76.392	-2.09797	-91.2508	-16.9568	-2.09797	-2.09797	-61.5332	-16.9568	-46.6744	-46.6744	27.6196	-2.09797	-61.5332	12.7608	27.6196	27.6196	27.6196	42.4785	-16.9568	27.6196
	2016	12	F	61-70	14	1	Success	AF	AF	W		4.85881		23.608	72.1961	13.8904	4.17277	18.7492	-15.2625	9.03158	-34.6977	4.17277	9.03158	227.678	4.17277	-0.686032	13.8904	-0.686032	-10.4036	-0.686032	-24.9801	-0.686032	-29.8389	-5.54484	-0.686032	-0.686032	-20.1213	-5.54484	-15.2625	-15.2625	9.03158	-0.686032	-20.1213	4.17277	9.03158	9.03158	9.03158	13.8904	-5.54484
	2016	12	M	30-50	12	1	Success	SR	SR	A		2.85881		8.17277	13.8904	42.4785	8.17277	2.45516	11.0316	-8.98006	5.31397	-20.4153	2.45516	5.31397	133.96	2.45516	-0.403645	8.17277	-0.403645	-6.12126	-0.403645	-14.6977	-0.403645	-17.5565	-3.26245	-0.403645	-0.403645	-11.8389	-3.26245	-8.98006	-8.98006	5.31397	-0.403645	-11.8389	2.45516	5.31397	5.31397	5.31397	8.17277
	2016	12	M	71-80	6	2	Success	SR	AF	R		-3.14119		9.8671	-8.98006	-15.2625	-46.6744	-8.98006	-2.69768	-12.1213	9.8671	-5.83887	22.4319	-2.69768	-5.83887	-147.193	-2.69768	0.443516	-8.98006	0.443516	6.7259	0.443516	16.1495	0.443516	19.2907	3.58471	0.443516	0.443516	13.0083	3.58471	9.8671	9.8671	-5.83887	0.443516	13.0083	-2.69768	-5.83887	-5.83887	-5.83887
	2016	12	M	71-80	11	3	Success	AF	AF	R		1.85881		3.45516	-5.83887	5.31397	9.03158	27.6196	5.31397	1.59635	7.17277	-5.83887	3.45516	-13.2741	1.59635	3.45516	87.1014	1.59635	-0.262452	5.31397	-0.262452	-3.98006	-0.262452	-9.55648	-0.262452	-11.4153	-2.12126	-0.262452	-0.262452	-7.69768	-2.12126	-5.83887	-5.83887	3.45516	-0.262452	-7.69768	1.59635	3.45516	3.45516
	2016	12	M	51-60	10	4	Success	AF	AF	W		0.858806		0.737548	1.59635	-2.69768	2.45516	4.17277	12.7608	2.45516	0.737548	3.31397	-2.69768	1.59635	-6.1329	0.737548	1.59635	40.2426	0.737548	-0.121258	2.45516	-0.121258	-1.83887	-0.121258	-4.41529	-0.121258	-5.2741	-0.980064	-0.121258	-0.121258	-3.55648	-0.980064	-2.69768	-2.69768	1.59635	-0.121258	-3.55648	0.737548	1.59635
	2016	12	M	61-70	8	1	Success	SR	SR	R		-1.14119		1.30232	-0.980064	-2.12126	3.58471	-3.26245	-5.54484	-16.9568	-3.26245	-0.980064	-4.40365	3.58471	-2.12126	8.14948	-0.980064	-2.12126	-53.475	-0.980064	0.161129	-3.26245	0.161129	2.44352	0.161129	5.8671	0.161129	7.00829	1.30232	0.161129	0.161129	4.7259	1.30232	3.58471	3.58471	-2.12126	0.161129	4.7259	-0.980064
	2016	12	M	51-60	11	1	Success	AF	AF	A		1.85881		3.45516	-2.12126	1.59635	3.45516	-5.83887	5.31397	9.03158	27.6196	5.31397	1.59635	7.17277	-5.83887	3.45516	-13.2741	1.59635	3.45516	87.1014	1.59635	-0.262452	5.31397	-0.262452	-3.98006	-0.262452	-9.55648	-0.262452	-11.4153	-2.12126	-0.262452	-0.262452	-7.69768	-2.12126	-5.83887	-5.83887	3.45516	-0.262452	-7.69768
	2016	12	M	30-50	12	2	Success	SR	SR	A		2.85881		8.17277	5.31397	-3.26245	2.45516	5.31397	-8.98006	8.17277	13.8904	42.4785	8.17277	2.45516	11.0316	-8.98006	5.31397	-20.4153	2.45516	5.31397	133.96	2.45516	-0.403645	8.17277	-0.403645	-6.12126	-0.403645	-14.6977	-0.403645	-17.5565	-3.26245	-0.403645	-0.403645	-11.8389	-3.26245	-8.98006	-8.98006	5.31397	-0.403645
	2016	12	M	61-70	8	1	Success	AF	AF	A		-1.14119		1.30232	-3.26245	-2.12126	1.30232	-0.980064	-2.12126	3.58471	-3.26245	-5.54484	-16.9568	-3.26245	-0.980064	-4.40365	3.58471	-2.12126	8.14948	-0.980064	-2.12126	-53.475	-0.980064	0.161129	-3.26245	0.161129	2.44352	0.161129	5.8671	0.161129	7.00829	1.30232	0.161129	0.161129	4.7259	1.30232	3.58471	3.58471	-2.12126
	2016	12	M	81-90	10	1	Success	SR	0	R		0.858806		0.737548	-0.980064	2.45516	1.59635	-0.980064	0.737548	1.59635	-2.69768	2.45516	4.17277	12.7608	2.45516	0.737548	3.31397	-2.69768	1.59635	-6.1329	0.737548	1.59635	40.2426	0.737548	-0.121258	2.45516	-0.121258	-1.83887	-0.121258	-4.41529	-0.121258	-5.2741	-0.980064	-0.121258	-0.121258	-3.55648	-0.980064	-2.69768	-2.69768
	2016	12	F	61-70	9	1	Success	AF	AF	A		-0.141194		0.0199356	-0.121258	0.161129	-0.403645	-0.262452	0.161129	-0.121258	-0.262452	0.443516	-0.403645	-0.686032	-2.09797	-0.403645	-0.121258	-0.544839	0.443516	-0.262452	1.00829	-0.121258	-0.262452	-6.61616	-0.121258	0.0199356	-0.403645	0.0199356	0.302323	0.0199356	0.725904	0.0199356	0.867097	0.161129	0.0199356	0.0199356	0.58471	0.161129	0.443516
	2016	12	M	61-70	10	2	Success	SR	SR	W		0.858806		0.737548	-0.121258	0.737548	-0.980064	2.45516	1.59635	-0.980064	0.737548	1.59635	-2.69768	2.45516	4.17277	12.7608	2.45516	0.737548	3.31397	-2.69768	1.59635	-6.1329	0.737548	1.59635	40.2426	0.737548	-0.121258	2.45516	-0.121258	-1.83887	-0.121258	-4.41529	-0.121258	-5.2741	-0.980064	-0.121258	-0.121258	-3.55648	-0.980064
	2016	12	F	61-70	10	2	Success	SR	SR	W		0.858806		0.737548	0.737548	-0.121258	0.737548	-0.980064	2.45516	1.59635	-0.980064	0.737548	1.59635	-2.69768	2.45516	4.17277	12.7608	2.45516	0.737548	3.31397	-2.69768	1.59635	-6.1329	0.737548	1.59635	40.2426	0.737548	-0.121258	2.45516	-0.121258	-1.83887	-0.121258	-4.41529	-0.121258	-5.2741	-0.980064	-0.121258	-0.121258	-3.55648
	2016	12	M	71-80	7	1	Success	SR	SR	W		-2.14119		4.58471	-1.83887	-1.83887	0.302323	-1.83887	2.44352	-6.12126	-3.98006	2.44352	-1.83887	-3.98006	6.7259	-6.12126	-10.4036	-31.8156	-6.12126	-1.83887	-8.26245	6.7259	-3.98006	15.2907	-1.83887	-3.98006	-100.334	-1.83887	0.302323	-6.12126	0.302323	4.58471	0.302323	11.0083	0.302323	13.1495	2.44352	0.302323	0.302323
	2016	12	F	71-80	22	1	Success	SR	SR	W		12.8588		165.349	-27.5332	11.0432	11.0432	-1.81558	11.0432	-14.6744	36.7608	23.902	-14.6744	11.0432	23.902	-40.392	36.7608	62.4785	191.067	36.7608	11.0432	49.6196	-40.392	23.902	-91.8272	11.0432	23.902	602.548	11.0432	-1.81558	36.7608	-1.81558	-27.5332	-1.81558	-66.1096	-1.81558	-78.9684	-14.6744	-1.81558
	2017	1	M	61-70	10	3	Success	AF	AF	W		0.858806		0.737548	11.0432	-1.83887	0.737548	0.737548	-0.121258	0.737548	-0.980064	2.45516	1.59635	-0.980064	0.737548	1.59635	-2.69768	2.45516	4.17277	12.7608	2.45516	0.737548	3.31397	-2.69768	1.59635	-6.1329	0.737548	1.59635	40.2426	0.737548	-0.121258	2.45516	-0.121258	-1.83887	-0.121258	-4.41529	-0.121258	-5.2741	-0.980064
	2017	1	M	61-70	7	1	Success	AF	AF	R		-2.14119		4.58471	-1.83887	-27.5332	4.58471	-1.83887	-1.83887	0.302323	-1.83887	2.44352	-6.12126	-3.98006	2.44352	-1.83887	-3.98006	6.7259	-6.12126	-10.4036	-31.8156	-6.12126	-1.83887	-8.26245	6.7259	-3.98006	15.2907	-1.83887	-3.98006	-100.334	-1.83887	0.302323	-6.12126	0.302323	4.58471	0.302323	11.0083	0.302323	13.1495
	2017	1	M	61-70	18	1	Success	SR	SR	R		8.85881		78.4785	-18.9684	7.608	113.914	-18.9684	7.608	7.608	-1.25081	7.608	-10.1096	25.3256	16.4668	-10.1096	7.608	16.4668	-27.8272	25.3256	43.0432	131.631	25.3256	7.608	34.1844	-27.8272	16.4668	-63.2625	7.608	16.4668	415.113	7.608	-1.25081	25.3256	-1.25081	-18.9684	-1.25081	-45.5448	-1.25081
	2017	1	M	61-70	10	5	Success	AF	AF	R		0.858806		0.737548	7.608	-1.83887	0.737548	11.0432	-1.83887	0.737548	0.737548	-0.121258	0.737548	-0.980064	2.45516	1.59635	-0.980064	0.737548	1.59635	-2.69768	2.45516	4.17277	12.7608	2.45516	0.737548	3.31397	-2.69768	1.59635	-6.1329	0.737548	1.59635	40.2426	0.737548	-0.121258	2.45516	-0.121258	-1.83887	-0.121258	-4.41529
	2017	1	F	80+	17	1	Success	AF	AF	W		7.85881		61.7608	6.74919	69.6196	-16.8272	6.74919	101.055	-16.8272	6.74919	6.74919	-1.10961	6.74919	-8.96842	22.4668	14.608	-8.96842	6.74919	14.608	-24.686	22.4668	38.1844	116.772	22.4668	6.74919	30.3256	-24.686	14.608	-56.1213	6.74919	14.608	368.254	6.74919	-1.10961	22.4668	-1.10961	-16.8272	-1.10961
	2017	1	M	61-70	10	1	Success	AF	AF	A		0.858806		0.737548	6.74919	0.737548	7.608	-1.83887	0.737548	11.0432	-1.83887	0.737548	0.737548	-0.121258	0.737548	-0.980064	2.45516	1.59635	-0.980064	0.737548	1.59635	-2.69768	2.45516	4.17277	12.7608	2.45516	0.737548	3.31397	-2.69768	1.59635	-6.1329	0.737548	1.59635	40.2426	0.737548	-0.121258	2.45516	-0.121258	-1.83887
	2017	1	M	51-60	8	4	Success	AF	AF	W		-1.14119		1.30232	-0.980064	-8.96842	-0.980064	-10.1096	2.44352	-0.980064	-14.6744	2.44352	-0.980064	-0.980064	0.161129	-0.980064	1.30232	-3.26245	-2.12126	1.30232	-0.980064	-2.12126	3.58471	-3.26245	-5.54484	-16.9568	-3.26245	-0.980064	-4.40365	3.58471	-2.12126	8.14948	-0.980064	-2.12126	-53.475	-0.980064	0.161129	-3.26245	0.161129
	2017	1	M	61-70	15	2	Success	SR	0	R		5.85881		34.3256	-6.68603	5.03158	46.0432	5.03158	51.902	-12.5448	5.03158	75.3373	-12.5448	5.03158	5.03158	-0.827226	5.03158	-6.68603	16.7492	10.8904	-6.68603	5.03158	10.8904	-18.4036	16.7492	28.4668	87.0549	16.7492	5.03158	22.608	-18.4036	10.8904	-41.8389	5.03158	10.8904	274.537	5.03158	-0.827226	16.7492
	2017	1	M	61-70	12	1	Success	SR	0	R		2.85881		8.17277	16.7492	-3.26245	2.45516	22.4668	2.45516	25.3256	-6.12126	2.45516	36.7608	-6.12126	2.45516	2.45516	-0.403645	2.45516	-3.26245	8.17277	5.31397	-3.26245	2.45516	5.31397	-8.98006	8.17277	13.8904	42.4785	8.17277	2.45516	11.0316	-8.98006	5.31397	-20.4153	2.45516	5.31397	133.96	2.45516	-0.403645
	2017	1	M	61-70	12	1	Success	SR	SR	R		2.85881		8.17277	8.17277	16.7492	-3.26245	2.45516	22.4668	2.45516	25.3256	-6.12126	2.45516	36.7608	-6.12126	2.45516	2.45516	-0.403645	2.45516	-3.26245	8.17277	5.31397	-3.26245	2.45516	5.31397	-8.98006	8.17277	13.8904	42.4785	8.17277	2.45516	11.0316	-8.98006	5.31397	-20.4153	2.45516	5.31397	133.96	2.45516
	2017	1	M	61-70	9	2	Success	AF	AF	R		-0.141194		0.0199356	-0.403645	-0.403645	-0.827226	0.161129	-0.121258	-1.10961	-0.121258	-1.25081	0.302323	-0.121258	-1.81558	0.302323	-0.121258	-0.121258	0.0199356	-0.121258	0.161129	-0.403645	-0.262452	0.161129	-0.121258	-0.262452	0.443516	-0.403645	-0.686032	-2.09797	-0.403645	-0.121258	-0.544839	0.443516	-0.262452	1.00829	-0.121258	-0.262452	-6.61616
	2017	1	M	71-80	14	3	Success	AF	AF	W		4.85881		23.608	-0.686032	13.8904	13.8904	28.4668	-5.54484	4.17277	38.1844	4.17277	43.0432	-10.4036	4.17277	62.4785	-10.4036	4.17277	4.17277	-0.686032	4.17277	-5.54484	13.8904	9.03158	-5.54484	4.17277	9.03158	-15.2625	13.8904	23.608	72.1961	13.8904	4.17277	18.7492	-15.2625	9.03158	-34.6977	4.17277	9.03158
	2017	1	F	71-80	15	1	Success	0	0	W		5.85881		34.3256	28.4668	-0.827226	16.7492	16.7492	34.3256	-6.68603	5.03158	46.0432	5.03158	51.902	-12.5448	5.03158	75.3373	-12.5448	5.03158	5.03158	-0.827226	5.03158	-6.68603	16.7492	10.8904	-6.68603	5.03158	10.8904	-18.4036	16.7492	28.4668	87.0549	16.7492	5.03158	22.608	-18.4036	10.8904	-41.8389	5.03158
	2017	1	M	61-70	9	1	Success	AF	AF	R		-0.141194		0.0199356	-0.827226	-0.686032	0.0199356	-0.403645	-0.403645	-0.827226	0.161129	-0.121258	-1.10961	-0.121258	-1.25081	0.302323	-0.121258	-1.81558	0.302323	-0.121258	-0.121258	0.0199356	-0.121258	0.161129	-0.403645	-0.262452	0.161129	-0.121258	-0.262452	0.443516	-0.403645	-0.686032	-2.09797	-0.403645	-0.121258	-0.544839	0.443516	-0.262452	1.00829
	2017	1	M	61-70	14	1	Success	SR	SR	R		4.85881		23.608	-0.686032	28.4668	23.608	-0.686032	13.8904	13.8904	28.4668	-5.54484	4.17277	38.1844	4.17277	43.0432	-10.4036	4.17277	62.4785	-10.4036	4.17277	4.17277	-0.686032	4.17277	-5.54484	13.8904	9.03158	-5.54484	4.17277	9.03158	-15.2625	13.8904	23.608	72.1961	13.8904	4.17277	18.7492	-15.2625	9.03158
	2017	1	M	51-60	6	1	Success	SR	AF	R		-3.14119		9.8671	-15.2625	0.443516	-18.4036	-15.2625	0.443516	-8.98006	-8.98006	-18.4036	3.58471	-2.69768	-24.686	-2.69768	-27.8272	6.7259	-2.69768	-40.392	6.7259	-2.69768	-2.69768	0.443516	-2.69768	3.58471	-8.98006	-5.83887	3.58471	-2.69768	-5.83887	9.8671	-8.98006	-15.2625	-46.6744	-8.98006	-2.69768	-12.1213	9.8671
	2017	1	M	61-70	6	1	Success	0	0	A		-3.14119		9.8671	9.8671	-15.2625	0.443516	-18.4036	-15.2625	0.443516	-8.98006	-8.98006	-18.4036	3.58471	-2.69768	-24.686	-2.69768	-27.8272	6.7259	-2.69768	-40.392	6.7259	-2.69768	-2.69768	0.443516	-2.69768	3.58471	-8.98006	-5.83887	3.58471	-2.69768	-5.83887	9.8671	-8.98006	-15.2625	-46.6744	-8.98006	-2.69768	-12.1213
	2017	1	M	61-70	7	1	Success	SR	SR	R		-2.14119		4.58471	6.7259	6.7259	-10.4036	0.302323	-12.5448	-10.4036	0.302323	-6.12126	-6.12126	-12.5448	2.44352	-1.83887	-16.8272	-1.83887	-18.9684	4.58471	-1.83887	-27.5332	4.58471	-1.83887	-1.83887	0.302323	-1.83887	2.44352	-6.12126	-3.98006	2.44352	-1.83887	-3.98006	6.7259	-6.12126	-10.4036	-31.8156	-6.12126	-1.83887
	2017	1	F	71-80	14	1	Success	AF	AF	A		4.85881		23.608	-10.4036	-15.2625	-15.2625	23.608	-0.686032	28.4668	23.608	-0.686032	13.8904	13.8904	28.4668	-5.54484	4.17277	38.1844	4.17277	43.0432	-10.4036	4.17277	62.4785	-10.4036	4.17277	4.17277	-0.686032	4.17277	-5.54484	13.8904	9.03158	-5.54484	4.17277	9.03158	-15.2625	13.8904	23.608	72.1961	13.8904
	2017	1	M	71-80	9	1	Success	SR	SR	R		-0.141194		0.0199356	-0.686032	0.302323	0.443516	0.443516	-0.686032	0.0199356	-0.827226	-0.686032	0.0199356	-0.403645	-0.403645	-0.827226	0.161129	-0.121258	-1.10961	-0.121258	-1.25081	0.302323	-0.121258	-1.81558	0.302323	-0.121258	-0.121258	0.0199356	-0.121258	0.161129	-0.403645	-0.262452	0.161129	-0.121258	-0.262452	0.443516	-0.403645	-0.686032	-2.09797
	2017	2	M	80+	10	1	Success	AF	AF	R		0.858806		0.737548	-0.121258	4.17277	-1.83887	-2.69768	-2.69768	4.17277	-0.121258	5.03158	4.17277	-0.121258	2.45516	2.45516	5.03158	-0.980064	0.737548	6.74919	0.737548	7.608	-1.83887	0.737548	11.0432	-1.83887	0.737548	0.737548	-0.121258	0.737548	-0.980064	2.45516	1.59635	-0.980064	0.737548	1.59635	-2.69768	2.45516	4.17277
	2017	2	M	71-80	3	3	Success	AF	AF	W		-6.14119		37.7143	-5.2741	0.867097	-29.8389	13.1495	19.2907	19.2907	-29.8389	0.867097	-35.9801	-29.8389	0.867097	-17.5565	-17.5565	-35.9801	7.00829	-5.2741	-48.2625	-5.2741	-54.4036	13.1495	-5.2741	-78.9684	13.1495	-5.2741	-5.2741	0.867097	-5.2741	7.00829	-17.5565	-11.4153	7.00829	-5.2741	-11.4153	19.2907	-17.5565
	2017	2	M	71-80	21	1	Success	SR	SR	W		11.8588		140.631	-72.8272	10.1844	-1.67439	57.6196	-25.392	-37.2508	-37.2508	57.6196	-1.67439	69.4785	57.6196	-1.67439	33.902	33.902	69.4785	-13.5332	10.1844	93.1961	10.1844	105.055	-25.392	10.1844	152.49	-25.392	10.1844	10.1844	-1.67439	10.1844	-13.5332	33.902	22.0432	-13.5332	10.1844	22.0432	-37.2508
	2017	2	F	61-70	27	2	Success	AF	AF	A		17.8588		318.937	211.784	-109.674	15.3373	-2.52155	86.7725	-38.2392	-56.098	-56.098	86.7725	-2.52155	104.631	86.7725	-2.52155	51.0549	51.0549	104.631	-20.3804	15.3373	140.349	15.3373	158.208	-38.2392	15.3373	229.643	-38.2392	15.3373	15.3373	-2.52155	15.3373	-20.3804	51.0549	33.1961	-20.3804	15.3373	33.1961
	2017	2	F	80+	12	1	Success	AF	AF	R		2.85881		8.17277	51.0549	33.902	-17.5565	2.45516	-0.403645	13.8904	-6.12126	-8.98006	-8.98006	13.8904	-0.403645	16.7492	13.8904	-0.403645	8.17277	8.17277	16.7492	-3.26245	2.45516	22.4668	2.45516	25.3256	-6.12126	2.45516	36.7608	-6.12126	2.45516	2.45516	-0.403645	2.45516	-3.26245	8.17277	5.31397	-3.26245	2.45516
	2017	2	M	71-80	9	1	Fail	AF	0	R		-0.141194		0.0199356	-0.403645	-2.52155	-1.67439	0.867097	-0.121258	0.0199356	-0.686032	0.302323	0.443516	0.443516	-0.686032	0.0199356	-0.827226	-0.686032	0.0199356	-0.403645	-0.403645	-0.827226	0.161129	-0.121258	-1.10961	-0.121258	-1.25081	0.302323	-0.121258	-1.81558	0.302323	-0.121258	-0.121258	0.0199356	-0.121258	0.161129	-0.403645	-0.262452	0.161129
	2017	2	M	30-50	9	2	Success	SR	SR	R		-0.141194		0.0199356	0.0199356	-0.403645	-2.52155	-1.67439	0.867097	-0.121258	0.0199356	-0.686032	0.302323	0.443516	0.443516	-0.686032	0.0199356	-0.827226	-0.686032	0.0199356	-0.403645	-0.403645	-0.827226	0.161129	-0.121258	-1.10961	-0.121258	-1.25081	0.302323	-0.121258	-1.81558	0.302323	-0.121258	-0.121258	0.0199356	-0.121258	0.161129	-0.403645	-0.262452
	2017	2	M	61-70	7	2	Success	SR	SR	R		-2.14119		4.58471	0.302323	0.302323	-6.12126	-38.2392	-25.392	13.1495	-1.83887	0.302323	-10.4036	4.58471	6.7259	6.7259	-10.4036	0.302323	-12.5448	-10.4036	0.302323	-6.12126	-6.12126	-12.5448	2.44352	-1.83887	-16.8272	-1.83887	-18.9684	4.58471	-1.83887	-27.5332	4.58471	-1.83887	-1.83887	0.302323	-1.83887	2.44352	-6.12126
	2017	2	M	71-80	10	1	Success	AF	AF	R		0.858806		0.737548	-1.83887	-0.121258	-0.121258	2.45516	15.3373	10.1844	-5.2741	0.737548	-0.121258	4.17277	-1.83887	-2.69768	-2.69768	4.17277	-0.121258	5.03158	4.17277	-0.121258	2.45516	2.45516	5.03158	-0.980064	0.737548	6.74919	0.737548	7.608	-1.83887	0.737548	11.0432	-1.83887	0.737548	0.737548	-0.121258	0.737548	-0.980064
	2017	2	M	30-50	6	1	Success	AF	AF	R		-3.14119		9.8671	-2.69768	6.7259	0.443516	0.443516	-8.98006	-56.098	-37.2508	19.2907	-2.69768	0.443516	-15.2625	6.7259	9.8671	9.8671	-15.2625	0.443516	-18.4036	-15.2625	0.443516	-8.98006	-8.98006	-18.4036	3.58471	-2.69768	-24.686	-2.69768	-27.8272	6.7259	-2.69768	-40.392	6.7259	-2.69768	-2.69768	0.443516	-2.69768
	2017	2	M	71-80	18	1	Success	0	0	R		8.85881		78.4785	-27.8272	7.608	-18.9684	-1.25081	-1.25081	25.3256	158.208	105.055	-54.4036	7.608	-1.25081	43.0432	-18.9684	-27.8272	-27.8272	43.0432	-1.25081	51.902	43.0432	-1.25081	25.3256	25.3256	51.902	-10.1096	7.608	69.6196	7.608	78.4785	-18.9684	7.608	113.914	-18.9684	7.608	7.608	-1.25081
	2017	2	M	80+	17	1	Success	AF	AF	R		7.85881		61.7608	69.6196	-24.686	6.74919	-16.8272	-1.10961	-1.10961	22.4668	140.349	93.1961	-48.2625	6.74919	-1.10961	38.1844	-16.8272	-24.686	-24.686	38.1844	-1.10961	46.0432	38.1844	-1.10961	22.4668	22.4668	46.0432	-8.96842	6.74919	61.7608	6.74919	69.6196	-16.8272	6.74919	101.055	-16.8272	6.74919	6.74919
	2017	2	M	71-80	18	1	Success	AF	AF	R		8.85881		78.4785	69.6196	78.4785	-27.8272	7.608	-18.9684	-1.25081	-1.25081	25.3256	158.208	105.055	-54.4036	7.608	-1.25081	43.0432	-18.9684	-27.8272	-27.8272	43.0432	-1.25081	51.902	43.0432	-1.25081	25.3256	25.3256	51.902	-10.1096	7.608	69.6196	7.608	78.4785	-18.9684	7.608	113.914	-18.9684	7.608
	2017	2	M	71-80	9	1	Success	AF	0	R		-0.141194		0.0199356	-1.25081	-1.10961	-1.25081	0.443516	-0.121258	0.302323	0.0199356	0.0199356	-0.403645	-2.52155	-1.67439	0.867097	-0.121258	0.0199356	-0.686032	0.302323	0.443516	0.443516	-0.686032	0.0199356	-0.827226	-0.686032	0.0199356	-0.403645	-0.403645	-0.827226	0.161129	-0.121258	-1.10961	-0.121258	-1.25081	0.302323	-0.121258	-1.81558	0.302323
	2017	2	M	71-80	13	1	Success	SR	SR	R		3.85881		14.8904	-0.544839	34.1844	30.3256	34.1844	-12.1213	3.31397	-8.26245	-0.544839	-0.544839	11.0316	68.9137	45.7608	-23.6977	3.31397	-0.544839	18.7492	-8.26245	-12.1213	-12.1213	18.7492	-0.544839	22.608	18.7492	-0.544839	11.0316	11.0316	22.608	-4.40365	3.31397	30.3256	3.31397	34.1844	-8.26245	3.31397	49.6196
	2017	2	M	71-80	8	1	Success	SR	SR	W		-1.14119		1.30232	-4.40365	0.161129	-10.1096	-8.96842	-10.1096	3.58471	-0.980064	2.44352	0.161129	0.161129	-3.26245	-20.3804	-13.5332	7.00829	-0.980064	0.161129	-5.54484	2.44352	3.58471	3.58471	-5.54484	0.161129	-6.68603	-5.54484	0.161129	-3.26245	-3.26245	-6.68603	1.30232	-0.980064	-8.96842	-0.980064	-10.1096	2.44352	-0.980064
	2017	2	M	71-80	8	4	Success	AF	AF	A		-1.14119		1.30232	1.30232	-4.40365	0.161129	-10.1096	-8.96842	-10.1096	3.58471	-0.980064	2.44352	0.161129	0.161129	-3.26245	-20.3804	-13.5332	7.00829	-0.980064	0.161129	-5.54484	2.44352	3.58471	3.58471	-5.54484	0.161129	-6.68603	-5.54484	0.161129	-3.26245	-3.26245	-6.68603	1.30232	-0.980064	-8.96842	-0.980064	-10.1096	2.44352
	2017	2	M	71-80	8	3	Success	SR	SR	R		-1.14119		1.30232	1.30232	1.30232	-4.40365	0.161129	-10.1096	-8.96842	-10.1096	3.58471	-0.980064	2.44352	0.161129	0.161129	-3.26245	-20.3804	-13.5332	7.00829	-0.980064	0.161129	-5.54484	2.44352	3.58471	3.58471	-5.54484	0.161129	-6.68603	-5.54484	0.161129	-3.26245	-3.26245	-6.68603	1.30232	-0.980064	-8.96842	-0.980064	-10.1096
	2017	2	M	71-80	12	2	Success	SR	AF	W		2.85881		8.17277	-3.26245	-3.26245	-3.26245	11.0316	-0.403645	25.3256	22.4668	25.3256	-8.98006	2.45516	-6.12126	-0.403645	-0.403645	8.17277	51.0549	33.902	-17.5565	2.45516	-0.403645	13.8904	-6.12126	-8.98006	-8.98006	13.8904	-0.403645	16.7492	13.8904	-0.403645	8.17277	8.17277	16.7492	-3.26245	2.45516	22.4668	2.45516
	2017	2	M	71-80	3	2	Success	SR	SR	R		-6.14119		37.7143	-17.5565	7.00829	7.00829	7.00829	-23.6977	0.867097	-54.4036	-48.2625	-54.4036	19.2907	-5.2741	13.1495	0.867097	0.867097	-17.5565	-109.674	-72.8272	37.7143	-5.2741	0.867097	-29.8389	13.1495	19.2907	19.2907	-29.8389	0.867097	-35.9801	-29.8389	0.867097	-17.5565	-17.5565	-35.9801	7.00829	-5.2741	-48.2625
	2017	2	M	51-60	7	1	Success	SR	SR	R		-2.14119		4.58471	13.1495	-6.12126	2.44352	2.44352	2.44352	-8.26245	0.302323	-18.9684	-16.8272	-18.9684	6.7259	-1.83887	4.58471	0.302323	0.302323	-6.12126	-38.2392	-25.392	13.1495	-1.83887	0.302323	-10.4036	4.58471	6.7259	6.7259	-10.4036	0.302323	-12.5448	-10.4036	0.302323	-6.12126	-6.12126	-12.5448	2.44352	-1.83887
	2017	2	M	61-70	6	3	Success	SR	SR	R		-3.14119		9.8671	6.7259	19.2907	-8.98006	3.58471	3.58471	3.58471	-12.1213	0.443516	-27.8272	-24.686	-27.8272	9.8671	-2.69768	6.7259	0.443516	0.443516	-8.98006	-56.098	-37.2508	19.2907	-2.69768	0.443516	-15.2625	6.7259	9.8671	9.8671	-15.2625	0.443516	-18.4036	-15.2625	0.443516	-8.98006	-8.98006	-18.4036	3.58471
	2017	2	M	61-70	7	1	Success	AF	AF	A		-2.14119		4.58471	6.7259	4.58471	13.1495	-6.12126	2.44352	2.44352	2.44352	-8.26245	0.302323	-18.9684	-16.8272	-18.9684	6.7259	-1.83887	4.58471	0.302323	0.302323	-6.12126	-38.2392	-25.392	13.1495	-1.83887	0.302323	-10.4036	4.58471	6.7259	6.7259	-10.4036	0.302323	-12.5448	-10.4036	0.302323	-6.12126	-6.12126	-12.5448
	2017	2	M	51-60	16	2	Success	0	0	A		6.85881		47.0432	-14.686	-21.5448	-14.686	-42.1213	19.608	-7.82723	-7.82723	-7.82723	26.4668	-0.96842	60.7608	53.902	60.7608	-21.5448	5.89039	-14.686	-0.96842	-0.96842	19.608	122.49	81.3373	-42.1213	5.89039	-0.96842	33.3256	-14.686	-21.5448	-21.5448	33.3256	-0.96842	40.1844	33.3256	-0.96842	19.608	19.608
	2017	2	M	51-60	18	1	Success	AF	AF	A		8.85881		78.4785	60.7608	-18.9684	-27.8272	-18.9684	-54.4036	25.3256	-10.1096	-10.1096	-10.1096	34.1844	-1.25081	78.4785	69.6196	78.4785	-27.8272	7.608	-18.9684	-1.25081	-1.25081	25.3256	158.208	105.055	-54.4036	7.608	-1.25081	43.0432	-18.9684	-27.8272	-27.8272	43.0432	-1.25081	51.902	43.0432	-1.25081	25.3256
	2017	2	F	61-70	12	1	Success	AF	AF	A		2.85881		8.17277	25.3256	19.608	-6.12126	-8.98006	-6.12126	-17.5565	8.17277	-3.26245	-3.26245	-3.26245	11.0316	-0.403645	25.3256	22.4668	25.3256	-8.98006	2.45516	-6.12126	-0.403645	-0.403645	8.17277	51.0549	33.902	-17.5565	2.45516	-0.403645	13.8904	-6.12126	-8.98006	-8.98006	13.8904	-0.403645	16.7492	13.8904	-0.403645
	2017	2	F	71-80	6	2	Success	SR	SR	R		-3.14119		9.8671	-8.98006	-27.8272	-21.5448	6.7259	9.8671	6.7259	19.2907	-8.98006	3.58471	3.58471	3.58471	-12.1213	0.443516	-27.8272	-24.686	-27.8272	9.8671	-2.69768	6.7259	0.443516	0.443516	-8.98006	-56.098	-37.2508	19.2907	-2.69768	0.443516	-15.2625	6.7259	9.8671	9.8671	-15.2625	0.443516	-18.4036	-15.2625
	2017	2	M	61-70	18	3	Success	AF	AF	W		8.85881		78.4785	-27.8272	25.3256	78.4785	60.7608	-18.9684	-27.8272	-18.9684	-54.4036	25.3256	-10.1096	-10.1096	-10.1096	34.1844	-1.25081	78.4785	69.6196	78.4785	-27.8272	7.608	-18.9684	-1.25081	-1.25081	25.3256	158.208	105.055	-54.4036	7.608	-1.25081	43.0432	-18.9684	-27.8272	-27.8272	43.0432	-1.25081	51.902
	2017	3	M	61-70	13	1	Success	SR	SR	R		3.85881		14.8904	34.1844	-12.1213	11.0316	34.1844	26.4668	-8.26245	-12.1213	-8.26245	-23.6977	11.0316	-4.40365	-4.40365	-4.40365	14.8904	-0.544839	34.1844	30.3256	34.1844	-12.1213	3.31397	-8.26245	-0.544839	-0.544839	11.0316	68.9137	45.7608	-23.6977	3.31397	-0.544839	18.7492	-8.26245	-12.1213	-12.1213	18.7492	-0.544839
	2017	3	F	51-60	13	1	Success	AF	AF	R		3.85881		14.8904	14.8904	34.1844	-12.1213	11.0316	34.1844	26.4668	-8.26245	-12.1213	-8.26245	-23.6977	11.0316	-4.40365	-4.40365	-4.40365	14.8904	-0.544839	34.1844	30.3256	34.1844	-12.1213	3.31397	-8.26245	-0.544839	-0.544839	11.0316	68.9137	45.7608	-23.6977	3.31397	-0.544839	18.7492	-8.26245	-12.1213	-12.1213	18.7492
	2017	3	M	51-60	13	1	Fail	AF	AF	A		3.85881		14.8904	14.8904	14.8904	34.1844	-12.1213	11.0316	34.1844	26.4668	-8.26245	-12.1213	-8.26245	-23.6977	11.0316	-4.40365	-4.40365	-4.40365	14.8904	-0.544839	34.1844	30.3256	34.1844	-12.1213	3.31397	-8.26245	-0.544839	-0.544839	11.0316	68.9137	45.7608	-23.6977	3.31397	-0.544839	18.7492	-8.26245	-12.1213	-12.1213
	2017	3	M	61-70	14	2	Success	AF	AF	A		4.85881		23.608	18.7492	18.7492	18.7492	43.0432	-15.2625	13.8904	43.0432	33.3256	-10.4036	-15.2625	-10.4036	-29.8389	13.8904	-5.54484	-5.54484	-5.54484	18.7492	-0.686032	43.0432	38.1844	43.0432	-15.2625	4.17277	-10.4036	-0.686032	-0.686032	13.8904	86.7725	57.6196	-29.8389	4.17277	-0.686032	23.608	-10.4036	-15.2625
	2017	3	M	71-80	8	1	Success	SR	SR	R		-1.14119		1.30232	-5.54484	-4.40365	-4.40365	-4.40365	-10.1096	3.58471	-3.26245	-10.1096	-7.82723	2.44352	3.58471	2.44352	7.00829	-3.26245	1.30232	1.30232	1.30232	-4.40365	0.161129	-10.1096	-8.96842	-10.1096	3.58471	-0.980064	2.44352	0.161129	0.161129	-3.26245	-20.3804	-13.5332	7.00829	-0.980064	0.161129	-5.54484	2.44352
	2017	3	M	61-70	8	1	Success	AF	AF	R		-1.14119		1.30232	1.30232	-5.54484	-4.40365	-4.40365	-4.40365	-10.1096	3.58471	-3.26245	-10.1096	-7.82723	2.44352	3.58471	2.44352	7.00829	-3.26245	1.30232	1.30232	1.30232	-4.40365	0.161129	-10.1096	-8.96842	-10.1096	3.58471	-0.980064	2.44352	0.161129	0.161129	-3.26245	-20.3804	-13.5332	7.00829	-0.980064	0.161129	-5.54484
[truncated: 263 more rows]
[truncated: 1,339 more columns]

## Sheet: Warfarin dataset
Warfarin dataset
Subgroup of full dataset of those anticoagulated with Warfarin
UniqueID	Year	Month	Sex	AgeBand	TotalReferral	NumCardioV	ResultImm	Result4Weeks	Result12Weeks	Anticoagulation
	2013	1	M	81-90	6	unknown	Success	SR	SR	W
	2013	1	M	51-60	9	unknown	Success	AF	AF	W
	2013	1	M	51-60	6	unknown	Success	AF	AF	W
[truncated: 786 more rows]

## Sheet: Rivaroxaban dataset
Rivaroxaban dataset
[truncated: 372 more rows]

[truncated: 15 more sheets: Apixaban dataset, Test for normality, Median comparison - all, Median comparison - A_W, Median comparison - W_R, Median comparison - R_A, Median comparison KW - W_DOACs, Median comparison MWU - W_DOACs, Subgroup Analysis, Data - KnownNumCardioVs only, Data - KnownNumCardioVs split, Summary - KnownNumCardioVs, Success Rate Analysis, Success Rate Analysis_1stonly, Cardioversions per week graph]
